# Supplementary material for: Integrative epigenomic and transcriptomic profiling reveals organ-specific and coordinated cold stress responses in the brain and gill of Nile tilapia
Source: Stress Biol. 2026 Jan 11;6(1):4. doi: 10.1007/s44154-025-00277-y (PMC12790559; doi:10.1007/s44154-025-00277-y)
Supplement: Supplementary file 2 — Supplementary Material 2. [file 44154_2025_277_MOESM2_ESM.zip]

Archive with 10 entries (9 files):
- Supplementary Tables/
- Supplementary Tables/Table S1R1.xlsx
- Supplementary Tables/Table S2R1.xlsx
- Supplementary Tables/Table S3R1.xlsx
- Supplementary Tables/Table S4R1.xlsx
- Supplementary Tables/Table S5R1.xlsx
- Supplementary Tables/Table S6R1.xlsx
- Supplementary Tables/Table S7R1.xlsx
- Supplementary Tables/Table S8R1.xlsx
- Supplementary Tables/Table S9R1.xlsx
