# Supplementary material for: Integrative epigenomic and transcriptomic profiling reveals organ-specific and coordinated cold stress responses in the brain and gill of Nile tilapia
Source: Stress Biol. 2026 Jan 11;6(1):4. doi: 10.1007/s44154-025-00277-y (PMC12790559; doi:10.1007/s44154-025-00277-y)
Supplement: Supplementary file 2 — Supplementary Material 2. [file 44154_2025_277_MOESM2_ESM.zip › Supplementary Tables/Table S1R1.xlsx]

## Sheet: Supplymentary Table 1-RNA QC
Sample	ReadsNum	BasesNum	AlignmentRate	Q30
Cold_Brain1	37877645	5610965542	0.9315	0.9427
Cold_Brain2	40609613	6011183358	0.9368	0.9389
Cold_Brain3	33846270	5022707626	0.9378	0.9373
Cold_Gill1	38582137	5728959876	0.9124	0.95
Cold_Gill2	34728515	5139590364	0.9063	0.9395
Cold_Gill3	38419139	5694613893	0.9122	0.9396
Ctrl_Brain1	42068818	6168336769	0.9584	0.9596
Ctrl_Brain2	34622144	5104407706	0.9319	0.9444
Ctrl_Brain3	33280362	4905682218	0.941	0.9658
Ctrl_Gill1	27494646	4027550083	0.9306	0.9592
Ctrl_Gill2	36929604	5443571262	0.8991	0.9604
Ctrl_Gill3	30208269	4438012845	0.8923	0.9363
