# Supplementary material for: Integrative epigenomic and transcriptomic profiling reveals organ-specific and coordinated cold stress responses in the brain and gill of Nile tilapia
Source: Stress Biol. 2026 Jan 11;6(1):4. doi: 10.1007/s44154-025-00277-y (PMC12790559; doi:10.1007/s44154-025-00277-y)
Supplement: Supplementary file 2 — Supplementary Material 2. [file 44154_2025_277_MOESM2_ESM.zip › Supplementary Tables/Table S2R1.xlsx]

## Sheet: Supplymentary Table 2-ATAC QC
Sample	SequencingDepth	MappedFragNum	AlignmentRate	PeaksRead	PeaksNum
Cold_Brain1	40714518	39496202	0.9908	21487132	132152
Cold_Brain2	62958140	58827720	0.9896	36849560	227233
Cold_Gill1	32490485	32065131	0.9949	12303438	111698
Cold_Gill2	26415844	25965712	0.9877	5430527	70303
Ctrl_Brain1	43477937	42919667	0.9952	27031114	237600
Ctrl_Brain2	52437533	48559772	0.9945	31002431	263866
Ctrl_Gill1	36436526	36013697	0.9938	20974158	84884
Ctrl_Gill2	31151945	30431035	0.9916	9978492	119216
