# Supplementary material for: Integrative epigenomic and transcriptomic profiling reveals organ-specific and coordinated cold stress responses in the brain and gill of Nile tilapia
Source: Stress Biol. 2026 Jan 11;6(1):4. doi: 10.1007/s44154-025-00277-y (PMC12790559; doi:10.1007/s44154-025-00277-y)
Supplement: Supplementary file 2 — Supplementary Material 2. [file 44154_2025_277_MOESM2_ESM.zip › Supplementary Tables/Table S3R1.xlsx]

## Sheet: Supplymentary Table 3-TPM
Sample	TPM>0	TPM>0.1	TPM>0.2	TPM>0.5	TPM>1	TPM>2	TPM>5	TPM>10
Cold_Brain1	25629	23456	21960	19900	18365	16733	14217	11819
Cold_Brain2	25320	22997	21494	19366	17906	16251	13627	11060
Cold_Brain3	25270	23292	21868	19793	18212	16491	13833	11330
Cold_Gill1	25650	22777	20928	18617	16902	15060	12257	9546
Cold_Gill2	25036	22270	20613	18340	16614	14812	12038	9382
Cold_Gill3	25163	22360	20611	18408	16681	14877	12142	9424
Ctrl_Brain1	25257	23074	21636	19683	18263	16603	14019	11248
Ctrl_Brain2	25828	23528	22043	19945	18391	16668	13883	10967
Ctrl_Brain3	25597	23384	21859	19823	18308	16622	13856	10917
Ctrl_Gill1	24528	22405	21010	18986	17506	15788	13022	10078
Ctrl_Gill2	26247	23409	21633	19429	17868	16119	13225	101196
Ctrl_Gill3	25289	22672	21116	18902	17334	15610	12700	9727
