# Supplementary material for: Integrative epigenomic and transcriptomic profiling reveals organ-specific and coordinated cold stress responses in the brain and gill of Nile tilapia
Source: Stress Biol. 2026 Jan 11;6(1):4. doi: 10.1007/s44154-025-00277-y (PMC12790559; doi:10.1007/s44154-025-00277-y)
Supplement: Supplementary file 2 — Supplementary Material 2. [file 44154_2025_277_MOESM2_ESM.zip › Supplementary Tables/Table S4R1.xlsx]

## Sheet: Sheet 1
baseMean	log2FoldChange	lfcSE	stat	pvalue	padj	chr	start	end	gene	tissue	Gene.name	eggnog_Preferred_name	eggnog_Description
879.921	13.1521	1.19073	11.0455	2.30572e-28	4.94269e-26	MT	7991	8159	ENSONIG00000028837	Brain	ATP8	ATP8	Mitochondrial membrane ATP synthase (F(1)F(0) ATP synthase or Complex V) produces ATP from ADP in the presence of a proton gradient across the membrane which is generated by electron transport complexes of the respiratory chain. F-type ATPases consist of two structural domains, F(1) - containing the extramembraneous catalytic core and F(0) - containing the membrane proton channel, linked together…
38.3994	8.63539	1.33396	6.47351	9.57501e-11	2.19374e-09	LG3	20188591	20270941	ENSONIG00000030461	Brain		-	ubiquitin carboxyl-terminal hydrolase
33.1962	8.42454	1.26362	6.66697	2.6113e-11	6.72262e-10	LG15	28111695	28112751	ENSONIG00000039170	Brain		-	RNA-directed DNA polymerase from mobile element jockey-like
2009.26	8.24478	1.17576	7.0123	2.34436e-12	7.27189e-11	LG5	15813593	15815285	ENSONIG00000021324	Brain		-	zinc finger of C3HC4-type, RING
23.0889	7.90004	3.90855	2.02122	0.0432569	0.0968817	LG3	56334376	56335622	ENSONIG00000028646	Brain		-	Immunoglobulin V-set domain
44.0138	7.86476	1.24296	6.32744	2.49264e-10	5.3066e-09	LG1	28001120	28002584	ENSONIG00000032586	Brain		ALPK3	Alpha-kinase 3
21.3203	7.78518	3.9087	1.99176	0.0463976	0.102443	LG3	56331045	56332236	ENSONIG00000042082	Brain		-	Immunoglobulin V-set domain
38.1095	7.6515	1.4541	5.262	1.42493e-07	1.72546e-06	LG18	26155249	26178981	ENSONIG00000035403	Brain	ltb4r2b	LTB4R2	Leukotriene B4 receptor
18.0864	7.54923	1.64082	4.60089	4.20692e-06	3.61732e-05	LG3	20271419	20272625	ENSONIG00000032003	Brain		-	Ubiquitin family
16.0035	7.37334	1.53662	4.7984	1.59934e-06	1.51875e-05	LG3	20256518	20259770	ENSONIG00000032234	Brain		-	E3 ubiquitin-protein ligase
28.0241	7.2118	1.36677	5.27654	1.31647e-07	1.6049e-06	LG18	4248554	4251416	ENSONIG00000038838	Brain		-	Reverse transcriptase (RNA-dependent DNA polymerase)
754.868	7.20428	2.87076	2.50954	0.0120888	0.0344842	LG4	2814323	2817872	ENSONIG00000028701	Brain		HOXB6	homeobox protein
14.0842	7.1836	1.44714	4.96399	6.90585e-07	7.18494e-06	LG19	2612027	2631909	ENSONIG00000042607	Brain
23.128	6.92875	2.83189	2.44669	0.0144176	0.0396792	LG7	35871526	35919228	ENSONIG00000037704	Brain		HLA-DPB1	class II histocompatibility antigen
21.1155	6.79276	1.64275	4.13499	3.54977e-05	0.000239801	LG12	26792366	26793691	ENSONIG00000029823	Brain	epgn	EPGN	Epidermal growth factor-like domain.
37.0232	6.79184	1.34281	5.05792	4.23847e-07	4.62303e-06	LG14	16474531	16477320	ENSONIG00000005247	Brain	mmp13b	MMP13	Belongs to the peptidase M10A family
10.163	6.71378	1.56064	4.30195	1.693e-05	0.000125317	LG9	8745265	8769518	ENSONIG00000023985	Brain
384.023	6.70858	0.515366	13.0171	9.77879e-39	4.50469e-36	LG18	8298832	8307814	ENSONIG00000018672	Brain	mkxb	mkx	homeobox
9.90012	6.68092	1.59386	4.19166	2.76917e-05	0.000193375	LG12	18205760	18206508	ENSONIG00000020885	Brain	isg15	ISG15	ISG15 ubiquitin-like modifier
9.89449	6.67912	1.50602	4.43496	9.20908e-06	7.30619e-05	LG3	53591153	53595844	ENSONIG00000040041	Brain		SAMD3	sterile alpha motif
18.2958	6.5854	1.35315	4.86673	1.13459e-06	1.12426e-05	LG12	2824574	2832996	ENSONIG00000011954	Brain		CD53	cell surface receptor signaling pathway
8.84817	6.51249	1.58583	4.10668	4.01394e-05	0.000266964	MKQE02001612.1	586190	590493	ENSONIG00000041214	Brain		SAMD3	sterile alpha motif
8.23425	6.40887	2.13014	3.00866	0.00262402	0.00970705	LG14	789460	801072	ENSONIG00000014769	Brain	zgc:113279	-	Zgc 113279
15.9696	6.39417	1.33183	4.80105	1.57833e-06	1.50107e-05	LG11	28763216	28764275	ENSONIG00000030121	Brain		-	-
8.02198	6.37719	1.88132	3.38974	0.0006996	0.00316288	LG4	32546160	32613984	ENSONIG00000021378	Brain		-	Grass carp reovirus (GCRV)-induced gene
15.5695	6.35808	1.34249	4.73604	2.17936e-06	2.00192e-05	LG2	3140705	3143474	ENSONIG00000039130	Brain		-	Reverse transcriptase (RNA-dependent DNA polymerase)
14.442	6.23828	1.90191	3.28	0.00103806	0.00440447	LG5	14404620	14418110	ENSONIG00000035273	Brain		TGM5	Protein-glutamine gamma-glutamyltransferase
26.7745	6.22232	1.20538	5.16212	2.44164e-07	2.81791e-06	LG9	8292763	8293771	ENSONIG00000033051	Brain		-	-
26.069	6.2208	1.13331	5.48907	4.04046e-08	5.51924e-07	LG20	35621668	35643662	ENSONIG00000017963	Brain	slc2a1a	SLC2A1	Solute carrier family 2 (facilitated glucose transporter), member
7.07364	6.19055	2.53449	2.44253	0.0145849	0.0400733	LG18	26147393	26152875	ENSONIG00000040974	Brain		LTB4R2	Leukotriene B4 receptor
37.0859	6.17943	0.980615	6.30159	2.94604e-10	6.16993e-09	LG5	4105901	4107050	ENSONIG00000031411	Brain		-	Reverse transcriptase (RNA-dependent DNA polymerase)
6.99342	6.1747	1.75414	3.52008	0.000431418	0.00209478	LG11	23517563	23520359	ENSONIG00000030795	Brain		-	Immunoglobulin
128.926	6.16304	0.606428	10.1629	2.90442e-24	4.42843e-22	LG23	37969933	37985423	ENSONIG00000002887	Brain	tgm1l2	TGM1	Transglutaminase 1
6.21086	6.00751	1.77181	3.3906	0.000697391	0.00315553	LG4	32613467	32622652	ENSONIG00000009460	Brain		-	Grass carp reovirus (GCRV)-induced gene
34.2114	5.95284	1.09288	5.44693	5.12468e-08	6.82377e-07	LG22	6528683	6538903	ENSONIG00000007064	Brain	il11b	-	-
5.88721	5.92809	1.59741	3.71107	0.000206385	0.00111433	MT	7147	7220	ENSONIG00000036172	Brain
20.6945	5.91391	1.17954	5.01375	5.33806e-07	5.68772e-06	LG18	4835753	4839607	ENSONIG00000032874	Brain
11.0412	5.84653	1.41111	4.14322	3.42458e-05	0.000232432	LG9	12039841	12041323	ENSONIG00000006464	Brain	apodb	APOD	Apolipoprotein
5.49523	5.8245	2.03382	2.86382	0.00418572	0.0142515	LG15	8272829	8274220	ENSONIG00000027915	Brain		-	SH3-binding, glutamic acid-rich protein
5.46868	5.81848	1.80934	3.21581	0.00130079	0.00534307	LG23	24379939	24383413	ENSONIG00000027424	Brain		-	biological adhesion
583.227	5.76696	0.438129	13.1627	1.43868e-39	7.24391e-37	LG5	15804432	15805634	ENSONIG00000004340	Brain		-	ARF-like small GTPases; ARF, ADP-ribosylation factor
519.368	5.69739	0.308933	18.4421	6.03058e-76	1.45076e-72	LG9	8297228	8318528	ENSONIG00000041494	Brain		-	-
4.97119	5.68043	1.76077	3.22611	0.00125487	0.00517902	LG7	20923694	20926858	ENSONIG00000041617	Brain
9.51654	5.63294	1.52536	3.69286	0.000221745	0.00118281	MKQE02000218.1	22201	23021	ENSONIG00000034143	Brain		CSTA	cysteine-type endopeptidase inhibitor activity
4.54388	5.55252	2.39869	2.31481	0.0206234	0.0530754	LG8	1322704	1323851	ENSONIG00000035534	Brain		-	RNA-directed DNA polymerase from mobile element jockey-like
4.49652	5.53941	2.01767	2.74544	0.0060429	0.0193829	LG22	31998393	32006925	ENSONIG00000039432	Brain	ST3GAL1	ST3GAL1	ST3 beta-galactoside alpha-2,3-sialyltransferase 1
8.91981	5.53871	1.64492	3.36717	0.000759452	0.00338401	LG3	59352418	59354413	ENSONIG00000030392	Brain		-	Reverse transcriptase (RNA-dependent DNA polymerase)
4.4706	5.53154	1.92038	2.88044	0.0039712	0.013665	LG22	5308078	5315180	ENSONIG00000006990	Brain		-	cell division
4.19495	5.43876	1.73484	3.13503	0.00171837	0.0067818	LG14	460698	463884	ENSONIG00000037589	Brain		-	Reverse transcriptase (RNA-dependent DNA polymerase)
46.7274	5.43455	0.71808	7.56817	3.78533e-14	1.58216e-12	LG20	21176992	21179198	ENSONIG00000028338	Brain	hspa1b	HSPA1L	Heat shock 70 kDa protein-like
4.12914	5.41275	2.7081	1.99872	0.0456384	0.101107	LG18	10449641	10452585	ENSONIG00000010643	Brain	cldn1	CLDN1	Plays a major role in tight junction-specific obliteration of the intercellular space, through calcium- independent cell-adhesion activity
38.141	5.41254	0.776586	6.96966	3.17705e-12	9.55365e-11	LG22	25552704	25561293	ENSONIG00000004618	Brain		DFNA5	Deafness, autosomal dominant 5
3292.03	5.40772	0.215342	25.1123	3.64887e-139	2.63339e-135	LG5	15807924	15811664	ENSONIG00000038926	Brain		-	ARF-like small GTPases; ARF, ADP-ribosylation factor
4.07168	5.39468	1.7601	3.06499	0.00217677	0.00830471	LG19	8633968	8634570	ENSONIG00000028749	Brain
37.5849	5.34334	0.940553	5.68106	1.3386e-08	1.99738e-07	LG6	12231315	12235188	ENSONIG00000000210	Brain	MFAP4	MFAP4	Microfibrillar-associated protein 4
14.1991	5.32771	1.25157	4.25683	2.07346e-05	0.000149891	LG13	21538303	21542874	ENSONIG00000033084	Brain	gtf2a1l	STON1	General transcription factor IIA, 1-like
3.79098	5.28832	2.11309	2.50264	0.012327	0.0350113	LG18	26190989	26195239	ENSONIG00000038412	Brain	ltb4r2b	LTB4R2	Leukotriene B4 receptor
127.751	5.22826	0.503744	10.3788	3.09665e-25	5.27919e-23	LG17	17174742	17184473	ENSONIG00000017833	Brain	AMDHD1	AMDHD1	Amidohydrolase domain containing 1
3.44903	5.15629	2.52446	2.04253	0.0410986	0.0929614	LG3	41108633	41114409	ENSONIG00000028152	Brain	tgm8	TGM5	Protein-glutamine gamma-glutamyltransferase
6.88417	5.14929	1.58757	3.24351	0.00118067	0.00490929	LG19	21852906	21858067	ENSONIG00000033861	Brain		-	Solute carrier family 2, facilitated glucose transporter member 1-like
723.627	5.13903	0.410751	12.5113	6.47383e-36	2.37568e-33	LG18	12449025	12450136	ENSONIG00000028336	Brain		-	-
6.81909	5.13645	1.50002	3.42425	0.000616488	0.00284657	LG3	2958939	2959000	ENSONIG00000042179	Brain
6.45936	5.05454	2.09031	2.41808	0.0156025	0.0423321	LG3	23024856	23026429	ENSONIG00000033199	Brain		CXCL8	Belongs to the intercrine alpha (chemokine CxC) family
3.20118	5.04571	2.02021	2.49761	0.0125032	0.0354272	LG4	17463199	17464338	ENSONIG00000002263	Brain		-	Pfam:C1-set_C
3.20118	5.04571	2.02021	2.49761	0.0125032	0.0354272	LG4	17463199	17464338	ENSONIG00000002263	Brain		-	H-2 class II histocompatibility antigen
18.5467	5.02882	1.46653	3.42907	0.000605651	0.00280611	LG23	13478988	13506895	ENSONIG00000028017	Brain
6.33864	5.02807	1.6172	3.10911	0.00187649	0.00730849	MKQE02002458.1	33381	39403	ENSONIG00000040432	Brain		-	Fc receptor-like protein
99.7297	5.01975	0.894641	5.61091	2.01263e-08	2.89345e-07	LG3	1994130	1998879	ENSONIG00000006900	Brain	serpine1	SERPINE1	Serpin peptidase inhibitor, clade E (nexin, plasminogen activator inhibitor type 1), member 1
10.9626	5.00376	1.31078	3.8174	0.000134864	0.000772675	LG14	39134954	39137402	ENSONIG00000037793	Brain		-	Ribonuclease H protein
6.04653	4.95028	1.80299	2.7456	0.00604009	0.0193816	LG11	38328297	38341510	ENSONIG00000001490	Brain	myo1eb	-	Belongs to the TRAFAC class myosin-kinesin ATPase superfamily. Myosin family
5.9859	4.9382	1.77207	2.78668	0.00532515	0.0174689	LG16	22590738	22598451	ENSONIG00000006719	Brain		SCEL	Sciellin
26.2086	4.93379	1.30582	3.77831	0.000157896	0.000886567	LG11	36524160	36526585	ENSONIG00000034594	Brain		PCDH1	Protocadherin
5.68577	4.88023	1.55642	3.13554	0.00171537	0.00677606	LG23	42035909	42048898	ENSONIG00000037339	Brain	gna15.4	GNA15	Guanine nucleotide binding protein (G protein), alpha 15 (Gq class)
70.4785	4.87564	0.66642	7.31617	2.55148e-13	9.4431e-12	LG1	20501093	20502678	ENSONIG00000030154	Brain		LYVE1	Lymphatic vessel endothelial hyaluronic acid receptor
15.7423	4.86573	1.0163	4.78771	1.68696e-06	1.59217e-05	LG1	12811333	12816399	ENSONIG00000033946	Brain	slc24a5	SLC24A5	Belongs to the Ca(2 ) cation antiporter (CaCA) (TC 2.A.19) family
1049.18	4.84976	0.282915	17.1421	7.20085e-66	1.41732e-62	LG5	21863208	21863893	ENSONIG00000018937	Brain	cdkn1a	CDKN1A	Cyclin-dependent kinase inhibitor
94.7851	4.84377	0.476671	10.1617	2.94019e-24	4.45161e-22	LG19	2679354	2681673	ENSONIG00000035629	Brain		-	Ribonuclease H protein
5.51565	4.82456	1.7382	2.7756	0.00550992	0.0179743	LG1	16436450	16446305	ENSONIG00000003174	Brain	grk1a	GRK1	Belongs to the protein kinase superfamily. AGC Ser Thr protein kinase family. GPRK subfamily
5.49978	4.81752	2.36003	2.04129	0.041222	0.0931821	LG15	18518595	18519447	ENSONIG00000021240	Brain	cx32.3	-	One gap junction consists of a cluster of closely packed pairs of transmembrane channels, the connexons, through which materials of low MW diffuse from one cell to a neighboring cell
5.50483	4.81509	1.59064	3.02713	0.00246884	0.00922236	LG20	1447787	1579913	ENSONIG00000038008	Brain		-	carbohydrate binding
5.50483	4.81509	1.59064	3.02713	0.00246884	0.00922236	LG20	1447787	1579913	ENSONIG00000038008	Brain		-	L-rhamnose-binding lectin CSL2-like
32.0532	4.8104	0.887833	5.41814	6.0223e-08	7.91195e-07	LG18	22008310	22011190	ENSONIG00000008912	Brain		-	Tumor necrosis factor receptor superfamily member
504.256	4.79476	0.522089	9.18379	4.16195e-20	3.85087e-18	LG13	19377615	19381540	ENSONIG00000009640	Brain	plaua	PLAU	Belongs to the peptidase S1 family
2.67467	4.79376	2.31585	2.06998	0.0384543	0.08809	LG4	9063206	9075263	ENSONIG00000037126	Brain	PLEKHF1	-	Pleckstrin homology domain containing, family F (with FYVE domain) member 1
34.518	4.79028	0.729687	6.56485	5.20855e-11	1.25579e-09	LG22	28541451	28541513	ENSONIG00000021977	Brain
9.38412	4.78989	1.40627	3.40611	0.000658964	0.00300552	LG11	9950660	9950718	ENSONIG00000037421	Brain
38.0914	4.78645	2.32806	2.05598	0.0397844	0.0905277	LG5	626351	631517	ENSONIG00000032873	Brain
77.9273	4.75253	0.571601	8.31441	9.22087e-17	5.53022e-15	LG18	8311157	8330231	ENSONIG00000018671	Brain	mpp7b	-	MAGUK p55 subfamily member 7-like
2.57853	4.73311	2.21976	2.13226	0.0329854	0.0776183	LG12	25273777	25274168	ENSONIG00000038851	Brain		-	Prostate stem cell antigen-like
75.181	4.71878	0.48097	9.81096	1.01006e-22	1.25683e-20	LG18	9777482	9781959	ENSONIG00000040102	Brain		-	Domain abundant in complement control proteins; SUSHI repeat; short complement-like repeat (SCR)
2.50904	4.70295	2.22153	2.11698	0.0342612	0.0800635	LG6	23064230	23095614	ENSONIG00000037598	Brain
87.5534	4.69432	0.58105	8.07903	6.52861e-16	3.55153e-14	LG6	26807154	26810276	ENSONIG00000034638	Brain		EVI5L	Ecotropic viral integration site
4.97524	4.68021	1.58714	2.94884	0.00318967	0.0113828	LG15	31269229	31271350	ENSONIG00000028769	Brain		-	Reverse transcriptase (RNA-dependent DNA polymerase)
4.99029	4.66839	1.72474	2.70673	0.006795	0.0213742	LG13	13732370	13734520	ENSONIG00000000526	Brain	nkx1.2la	NKX1-2	NK1 transcription
38.5727	4.65639	0.838056	5.55618	2.75749e-08	3.88941e-07	LG5	30047481	30048862	ENSONIG00000038112	Brain	mustn1b	MUSTN1	Musculoskeletal embryonic nuclear protein
9.03118	4.65001	1.31752	3.52937	0.000416546	0.00203581	LG10	32000550	32001143	ENSONIG00000041417	Brain	si:ch73-368j24.1	HIST1H3D	Histone cluster 1
21.9168	4.64104	0.944306	4.91476	8.88896e-07	8.99743e-06	LG17	1262848	1271465	ENSONIG00000014143	Brain		TDRD5	Tudor domain-containing protein
30.8715	4.6195	0.865119	5.33973	9.3087e-08	1.17244e-06	LG4	13790773	13793191	ENSONIG00000019436	Brain	PPP1R27	PPP1R27	Protein phosphatase 1, regulatory subunit
195.433	4.6155	0.692455	6.66542	2.63906e-11	6.78602e-10	LG11	23627155	23630262	ENSONIG00000033223	Brain	si:ch73-86n18.1	clec-86	Si ch211-154o6.6
56.3646	4.59712	1.12199	4.09728	4.18032e-05	0.00027653	LG20	4055816	4058981	ENSONIG00000030908	Brain		GIMAP8	GTP binding
12.763	4.59192	1.07754	4.2615	2.03063e-05	0.000147139	LG6	34354318	34355170	ENSONIG00000021170	Brain		-	Noggin
9.18333	4.57855	1.66882	2.74358	0.00607726	0.0194701	LG7	55349424	55350793	ENSONIG00000014928	Brain	lepa	-
33.2265	4.54375	0.819957	5.54145	2.99981e-08	4.19838e-07	LG4	20185979	20198118	ENSONIG00000005192	Brain	srl	SRL	Belongs to the TRAFAC class dynamin-like GTPase superfamily. Dynamin Fzo YdjA family
4.51002	4.53927	1.70774	2.65806	0.00785914	0.0241086	LG17	30223278	30245379	ENSONIG00000029705	Brain		-
39.0343	4.5284	0.844674	5.36112	8.27087e-08	1.05399e-06	LG14	21630877	21631721	ENSONIG00000035323	Brain		fxyd2	FXYD domain-containing ion transport regulator
4.51115	4.51604	1.71249	2.63711	0.00836146	0.025394	LG19	7332303	7335725	ENSONIG00000012345	Brain	foxi2	foxi3	forkhead box
4.39932	4.49603	1.7404	2.58333	0.00978524	0.0289506	LG2	3043862	3044633	ENSONIG00000035541	Brain
4.41758	4.4836	1.82283	2.45969	0.0139057	0.0386294	LG11	7497436	7498762	ENSONIG00000031748	Brain	nr0b2	NR0B2	Nuclear receptor subfamily 0 group B member
102.745	4.47262	1.52527	2.93235	0.00336412	0.0119039	LG3	83965375	83973792	ENSONIG00000041414	Brain		FCRLA	Immunoglobulin
7.55064	4.41281	2.03943	2.16375	0.0304835	0.0730977	LG23	28630986	28765540	ENSONIG00000031743	Brain		NLRP12	PRY
22.594	4.41033	0.834837	5.28286	1.27181e-07	1.56188e-06	LG8	5431668	5440941	ENSONIG00000021237	Brain	prr15lb	PRR15L	Proline rich 15-like b
8.22899	4.40355	1.6434	2.67954	0.00737239	0.0228583	LG3	60245579	60248288	ENSONIG00000018184	Brain		-	Transmembrane protease serine 9-like
30.4253	4.38667	0.733601	5.97965	2.23619e-09	3.94264e-08	LG6	29435859	29446604	ENSONIG00000016199	Brain	stra6l	-	Zgc 162946
11.0473	4.37755	1.25294	3.49383	0.000476143	0.00228396	LG18	26171677	26176200	ENSONIG00000041450	Brain	ltb4r2b	LTB4R2	Leukotriene B4 receptor
99.7554	4.36053	0.595772	7.31913	2.49584e-13	9.26885e-12	LG14	3714857	3716213	ENSONIG00000029167	Brain		-	Transposase IS4
15.0767	4.35138	0.94625	4.59855	4.25434e-06	3.65373e-05	LG19	12012580	12016723	ENSONIG00000020107	Brain	degs2	DEGS2	Degenerative spermatocyte homolog 2, lipid desaturase (Drosophila)
280.104	4.31987	0.360127	11.9954	3.75624e-33	1.11406e-30	LG4	33598814	33601066	ENSONIG00000037051	Brain	hsp70.2	HSPA1L	heat shock
3.94471	4.31272	1.75928	2.4514	0.01423	0.0392927	LG4	26119766	26121662	ENSONIG00000036366	Brain	apnl	-	Cytolysin Src-1-like
58.3239	4.31225	0.484267	8.90469	5.35339e-19	4.47515e-17	LG3	17608234	17611929	ENSONIG00000009227	Brain		SHBG	Sex hormone binding globulin
7.08811	4.29721	1.83128	2.34656	0.0189475	0.049539	MKQE02000646.1	264631	278826	ENSONIG00000033458	Brain		-	-
111.254	4.2822	0.394612	10.8517	1.95758e-27	3.98195e-25	LG16	21284211	21287233	ENSONIG00000014191	Brain	grtp1b	GRTP1	Growth hormone regulated TBC protein 1
14.8718	4.28082	1.10208	3.88432	0.000102617	0.000609537	MKQE02000311.1	147866	152486	ENSONIG00000030153	Brain		-	Aspartyl protease
3.8007	4.27553	1.7429	2.45312	0.0141624	0.0391498	LG3	57378458	57688500	ENSONIG00000040044	Brain		NLRP12	NLRC3-like
6.26257	4.26316	2.05708	2.07243	0.0382253	0.087662	LG14	5568193	5570859	ENSONIG00000010879	Brain		SEBOX	homeobox
1122.5	4.25851	0.264711	16.0874	3.12643e-58	4.23065e-55	LG23	41756180	41756903	ENSONIG00000033767	Brain	RPS27	-	Ribosomal protein S27
7.184	4.24623	1.43696	2.955	0.00312668	0.0111894	LG7	54705234	54712868	ENSONIG00000035940	Brain		-	homophilic cell adhesion via plasma membrane adhesion molecules
216.856	4.24008	0.428454	9.89624	4.32211e-23	5.50459e-21	LG6	22602039	22605567	ENSONIG00000029754	Brain		CXCL6	Intercrine alpha family (small cytokine C-X-C) (chemokine CXC).
38.8513	4.22834	0.892404	4.73815	2.15683e-06	1.98269e-05	LG6	12979727	12985143	ENSONIG00000003231	Brain	cyp3a65	CYP3A4	cytochrome P450
23.8639	4.17752	0.764821	5.46208	4.70582e-08	6.32831e-07	LG8	21475976	21479900	ENSONIG00000036250	Brain		UBALD1	UBA-like domain containing
20.5278	4.17108	1.21231	3.44059	0.000580438	0.00270842	LG4	5932533	5976057	ENSONIG00000030610	Brain	cpt1cb	-	Belongs to the carnitine choline acetyltransferase family
3.51554	4.14698	1.73262	2.39347	0.0166899	0.0447551	LG3	3133538	3134384	ENSONIG00000032358	Brain	cth1	-	Zinc finger protein 36, C3H1 type-like
1232.2	4.14335	0.30462	13.6017	3.91314e-42	2.56738e-39	LG19	13613762	13623904	ENSONIG00000003595	Brain	tonsl	TONSL	Tonsoku-like, DNA repair protein
13.452	4.13976	1.02591	4.03521	5.45544e-05	0.000350492	LG18	5353198	5363649	ENSONIG00000038645	Brain	ankrd33bb	ANKRD33B	ankyrin repeat
98.2607	4.13417	0.495667	8.34061	7.39064e-17	4.54588e-15	LG11	35528307	35543143	ENSONIG00000002155	Brain		PLIN4	Perilipin 4
48.2696	4.13051	0.673744	6.13068	8.75047e-10	1.6619e-08	LG1	28003994	28011273	ENSONIG00000038924	Brain		ALPK3	Alpha-kinase 3
55.5382	4.12707	0.733855	5.62382	1.86782e-08	2.71047e-07	LG3	32288241	32297139	ENSONIG00000011893	Brain		GPR110	G-protein coupled receptor
9.92065	4.10956	1.13835	3.61012	0.000306061	0.00156397	LG12	8704773	8708940	ENSONIG00000011153	Brain	kcnv2b	KCNV2	channel, subfamily V, member
1240.83	4.09828	0.169333	24.2025	2.09254e-129	1.13264e-125	LG7	43599410	43601720	ENSONIG00000015622	Brain	isg20	AEN	Interferon-stimulated protein
3.37834	4.07802	1.8542	2.19934	0.0278537	0.0678295	LG15	6863487	6866263	ENSONIG00000032172	Brain	zgc:194202	-	G-protein coupled receptor activity
15.3828	4.05255	0.97233	4.16787	3.07454e-05	0.000211997	LG1	33172837	33187668	ENSONIG00000002988	Brain	ANPEP	ANPEP	Alanyl (membrane) aminopeptidase
95.922	4.03911	0.546514	7.39068	1.46076e-13	5.62758e-12	LG19	10552157	10577500	ENSONIG00000034205	Brain		-	carbohydrate binding
95.922	4.03911	0.546514	7.39068	1.46076e-13	5.62758e-12	LG19	10552157	10577500	ENSONIG00000034205	Brain		CD209	mannose binding
12.7155	4.02246	1.21211	3.31855	0.000904874	0.00392299	LG3	23069799	23071409	ENSONIG00000038399	Brain		CXCL8	Belongs to the intercrine alpha (chemokine CxC) family
6.31928	4.01848	2.03981	1.97002	0.048836	0.106523	LG3	84317545	84320763	ENSONIG00000043084	Brain		NLRP12	NLRC3-like
1325.59	4.01824	0.433387	9.2717	1.83197e-20	1.81432e-18	LG4	33498367	33500314	ENSONIG00000037497	Brain
9.29674	3.97398	1.44883	2.74288	0.00609021	0.0195019	LG6	31952762	31959606	ENSONIG00000016464	Brain		-	AIG1 family
63.5616	3.97229	1.80611	2.19936	0.0278524	0.0678295	LG3	66617713	66689918	ENSONIG00000037184	Brain		-	Immunoglobulin V-set domain
27.0776	3.96679	0.827064	4.79623	1.61682e-06	1.53399e-05	LG1	24990772	25013368	ENSONIG00000040721	Brain	chs1	-	Si zfos-1762d12.1
11.3097	3.95979	1.46599	2.70111	0.00691091	0.0216884	LG8	25444452	25447730	ENSONIG00000019589	Brain	WFIKKN2	-	WAP, follistatin kazal, immunoglobulin, kunitz and netrin domain containing 2
46.878	3.95336	0.784159	5.04153	4.61829e-07	5.01206e-06	LG10	18117433	18122701	ENSONIG00000008732	Brain	sept4a	SEPT4	Belongs to the TRAFAC class TrmE-Era-EngA-EngB-Septin- like GTPase superfamily. Septin GTPase family
15.5224	3.93654	1.32842	2.96331	0.00304346	0.0109458	LG23	27407361	27522855	ENSONIG00000009422	Brain		-	NACHT, LRR and PYD domains-containing protein
15.5224	3.93654	1.32842	2.96331	0.00304346	0.0109458	LG23	27407361	27522855	ENSONIG00000009422	Brain		-	zinc ion binding
8.47951	3.92696	1.14442	3.43141	0.000600462	0.00278803	LG12	27583946	27586381	ENSONIG00000023743	Brain
11.6415	3.89645	1.11721	3.48767	0.000487245	0.00232932	LG11	9949460	9951242	ENSONIG00000029926	Brain		ENKUR	Enkurin, TRPC channel interacting protein
31.6809	3.88624	0.826453	4.70231	2.5723e-06	2.32151e-05	LG7	57370475	57373593	ENSONIG00000014664	Brain	si:ch211-245j22.3	-	Guanylyl cyclase inhibitory protein-like
15.5311	3.85294	0.918395	4.19529	2.72518e-05	0.000191009	LG11	21906232	21910484	ENSONIG00000039620	Brain	si:ch211-120k19.1	-	Mpv17-like
23.42	3.79893	0.706367	5.37812	7.52673e-08	9.68278e-07	MT	7916	7990	ENSONIG00000032050	Brain
88.5228	3.7985	0.428249	8.86983	7.3255e-19	6.05361e-17	LG4	10887626	10894613	ENSONIG00000008556	Brain	adsl	ADSL	Adenylosuccinate lyase
370.754	3.79741	0.302835	12.5395	4.53732e-36	1.69375e-33	LG10	33605061	33613532	ENSONIG00000017809	Brain	slc23a1	SLC23A1	Solute carrier family 23
5.42144	3.75788	1.61767	2.32302	0.0201781	0.0522023	LG12	6592803	6597766	ENSONIG00000015923	Brain	upb1	UPB1	Ureidopropionase, beta
651.788	3.74544	0.232748	16.0923	2.89027e-58	4.17181e-55	LG22	16836586	16837447	ENSONIG00000036389	Brain		-	Si ch211-81a5.8
58.988	3.74505	0.497087	7.53398	4.9216e-14	2.03743e-12	LG9	18937244	18937937	ENSONIG00000014138	Brain	urad	urad	decarboxylase
18.9616	3.73707	0.808311	4.62331	3.77667e-06	3.28917e-05	LG14	40066194	40067577	ENSONIG00000027489	Brain
10.379	3.70752	1.11295	3.33124	0.000864585	0.0037765	LG18	37032927	37039435	ENSONIG00000030545	Brain		GIN1	Gypsy retrotransposon integrase 1
9.18345	3.69812	1.26301	2.92801	0.00341136	0.0120371	LG1	16447264	16464192	ENSONIG00000003170	Brain		TMEM255B	Transmembrane protein 255B
5.11496	3.69297	1.59021	2.32232	0.0202157	0.0522677	LG3	60387992	60398656	ENSONIG00000041568	Brain
23.5589	3.67597	1.46303	2.51258	0.0119853	0.0342585	LG12	24018721	24026849	ENSONIG00000035803	Brain		-	Small cytokines (intecrine/chemokine), interleukin-8 like
14.3559	3.67229	0.87935	4.17615	2.96491e-05	0.000205418	LG14	39602212	39615106	ENSONIG00000030663	Brain		TM4SF19	L6 membrane protein
48.7119	3.65943	0.782842	4.67454	2.94614e-06	2.62605e-05	LG11	22747963	22753547	ENSONIG00000036013	Brain	il11a	-	Interleukin 11a
583.36	3.65642	0.306012	11.9486	6.6003e-33	1.90537e-30	LG19	17603639	17624289	ENSONIG00000001204	Brain	crlf1a	CRLF1	Cytokine receptor-like factor
16.2564	3.65366	0.927539	3.93909	8.17919e-05	0.000499965	LG1	12980423	12987169	ENSONIG00000042779	Brain	slc24a5	SLC24A5	Belongs to the Ca(2 ) cation antiporter (CaCA) (TC 2.A.19) family
4.86779	3.63262	1.44736	2.50983	0.0120791	0.0344654	LG18	25789361	25789471	ENSONIG00000021703	Brain
12.1618	3.61494	0.989186	3.65446	0.000257721	0.00134683	LG11	35059028	35063871	ENSONIG00000022659	Brain		IL21R	receptor
6.56291	3.59368	1.24325	2.89055	0.00384563	0.0132942	LG2	8756741	8759812	ENSONIG00000004315	Brain	ltc4s	LTC4S	Leukotriene C4 synthase
48.941	3.57936	0.495224	7.22775	4.91046e-13	1.71755e-11	LG1	7888689	7888808	ENSONIG00000030708	Brain
17.2344	3.57058	0.898165	3.97542	7.02549e-05	0.000437472	LG4	16102680	16147075	ENSONIG00000031761	Brain	ELFN2	ELFN2	Extracellular leucine-rich repeat and fibronectin type III domain containing 2
137.985	3.56322	0.816813	4.36234	1.28677e-05	9.80632e-05	LG6	12101677	12110223	ENSONIG00000000181	Brain		PALB2	Partner and localizer of
4.63829	3.55064	1.47317	2.41021	0.0159433	0.0430625	LG15	25537346	25538495	ENSONIG00000033627	Brain		-	Transposase
6.64429	3.52872	1.27084	2.77669	0.00549159	0.0179226	LG14	1506625	1507687	ENSONIG00000028121	Brain
395.769	3.51903	0.445093	7.90628	2.65204e-15	1.33533e-13	LG4	33603027	33605469	ENSONIG00000027451	Brain
6.3934	3.49113	1.28358	2.71984	0.00653141	0.0206667	LG7	27272922	27273856	ENSONIG00000036948	Brain		-	Heat shock protein 30-like
8.60348	3.48251	1.06866	3.25875	0.00111902	0.00469534	LG13	1134580	1136956	ENSONIG00000025877	Brain		CD58	Lymphocyte function-associated antigen 3
4.31724	3.45186	1.60043	2.15683	0.0310189	0.0740125	LG8	16653331	16658337	ENSONIG00000011438	Brain	zgc:92040	PRODH2	Proline dehydrogenase
28.5735	3.45135	0.619246	5.57346	2.49722e-08	3.54421e-07	LG8	4347881	4365242	ENSONIG00000018112	Brain	grb7	GRB7	Growth factor receptor-bound protein
8.42327	3.44636	1.72929	1.99293	0.0462691	0.102242	LG9	27291679	27309430	ENSONIG00000003572	Brain		SERPINB6	Belongs to the serpin family
367.653	3.44578	0.414286	8.3174	8.99137e-17	5.40756e-15	LG6	8096878	8101108	ENSONIG00000031078	Brain		-	Reverse transcriptase (RNA-dependent DNA polymerase)
8.48083	3.43679	1.21963	2.81789	0.00483397	0.016114	LG3	48624325	48638720	ENSONIG00000026682	Brain		-	-
842.578	3.43177	0.155986	22.0005	2.84877e-107	1.02798e-103	LG14	31112292	31128448	ENSONIG00000005599	Brain	urb1	URB1	URB1 ribosome biogenesis 1 homolog (S. cerevisiae)
5.50862	3.42596	1.51005	2.26877	0.0232825	0.0585809	LG22	29965985	29967635	ENSONIG00000027937	Brain		-	-
29.8465	3.41253	1.2209	2.79509	0.00518858	0.0170986	LG6	12965485	12971584	ENSONIG00000034059	Brain	cyp3a65	CYP3A4	cytochrome P450
6.27956	3.39331	1.39726	2.42855	0.0151594	0.0413727	LG3	70348242	70349745	ENSONIG00000040553	Brain		-	Reverse transcriptase (RNA-dependent DNA polymerase)
61.9292	3.39253	1.01548	3.3408	0.000835373	0.00366944	LG1	28036213	28039239	ENSONIG00000039984	Brain		MAPK1IP1L	mitogen-activated protein kinase 1 interacting protein
261.673	3.38887	0.265875	12.7461	3.27692e-37	1.28997e-34	LG16	26774062	26827797	ENSONIG00000017020	Brain	neb	NEB	Nebulin repeat
8.13001	3.38667	1.48421	2.2818	0.0225014	0.0569531	MKQE02000320.1	9740	13694	ENSONIG00000012794	Brain		-	Si ch1073-385f13.3
32.89	3.37793	0.696466	4.85009	1.23403e-06	1.20623e-05	LG8	18844561	18865397	ENSONIG00000020020	Brain		ABLIM1	LIM protein
4.14269	3.37162	1.48637	2.26836	0.0233076	0.0586373	LG14	33443270	33444536	ENSONIG00000004036	Brain	b3gnt2l	B3GNT8	UDP-GlcNAc betaGal beta-1,3-N-acetylglucosaminyltransferase
752.046	3.36008	0.251892	13.3394	1.3657e-40	7.78124e-38	LG23	38118237	38126699	ENSONIG00000002855	Brain		-	Vacuolar protein
30.9783	3.35453	1.00713	3.33079	0.000866006	0.00377946	LG13	6920733	6923297	ENSONIG00000039782	Brain		-	Homeobox protein Hox-D4b-like
61.5551	3.34062	1.67689	1.99215	0.0463547	0.10239	LG20	19214286	19215471	ENSONIG00000012240	Brain	hoxc6a	HOXC6	homeobox protein
172.668	3.33465	0.510817	6.52807	6.66247e-11	1.57649e-09	LG18	26917660	26967634	ENSONIG00000015107	Brain	atp1a2a	ATP1A2	ATPase, Na K transporting, alpha 2a polypeptide
9.00602	3.33463	1.08582	3.07109	0.00213282	0.00816149	LG16	20895181	20902026	ENSONIG00000014225	Brain	tmem182a	TMEM182	Transmembrane protein 182
330.91	3.33416	0.346303	9.62789	6.09689e-22	6.94757e-20	LG7	34446848	34517756	ENSONIG00000012618	Brain		-	Fibronectin type 3 domain
21.1785	3.31683	0.813774	4.07586	4.58449e-05	0.000300148	LG1	17685720	17703623	ENSONIG00000003028	Brain	cdh15	CDH15	Cadherin 15, type 1, M-cadherin (myotubule)
17.4948	3.31173	0.845455	3.9171	8.96204e-05	0.000540794	LG20	9368988	9371774	ENSONIG00000016691	Brain	bin2a	bin2	Bridging integrator
18.6349	3.29132	0.711683	4.6247	3.7515e-06	3.26988e-05	LG19	9441491	9457059	ENSONIG00000040673	Brain	zgc:194887	-	Angiopoietin-related protein 1-like
3.69523	3.28513	1.52225	2.15808	0.030922	0.0738464	LG5	32006505	32033432	ENSONIG00000020270	Brain	mitfa	mitfa	Microphthalmia-associated transcription factor a
3.70911	3.282	1.58341	2.07274	0.0381962	0.0876044	LG3	69460710	69464637	ENSONIG00000037584	Brain		-	Reverse transcriptase (RNA-dependent DNA polymerase)
28.0649	3.28187	1.30901	2.50713	0.0121716	0.0346565	LG9	16121293	16124126	ENSONIG00000006024	Brain	chmp4c	CHMP4C	Charged multivesicular body protein
68.7225	3.28183	0.658359	4.98487	6.20036e-07	6.50197e-06	LG20	12364863	12371437	ENSONIG00000027632	Brain		SELE	Domain abundant in complement control proteins; SUSHI repeat; short complement-like repeat (SCR)
9.49009	3.27909	1.3228	2.47889	0.0131791	0.0369901	LG3	57546611	57557566	ENSONIG00000006256	Brain		NLRP12	NLRC3-like
63.7819	3.27289	0.492157	6.65009	2.92909e-11	7.44339e-10	LG20	18549863	18551483	ENSONIG00000020541	Brain	phlda3	phlda3	Pleckstrin homology-like domain, family A, member 3
11.1627	3.26241	0.986438	3.30727	0.000942112	0.00405682	LG8	2160412	2180423	ENSONIG00000019110	Brain	asah2	ASAH2	N-acylsphingosine amidohydrolase 2
242.718	3.2516	1.11799	2.90843	0.00363252	0.0126667	LG2	11289786	11301011	ENSONIG00000005019	Brain	tlx2	TLX2	T-cell leukemia, homeobox
17.9743	3.24613	0.704094	4.61036	4.01966e-06	3.4784e-05	LG19	20831587	20832808	ENSONIG00000039890	Brain		sell	AhpC/TSA antioxidant enzyme
13.9726	3.23507	0.833313	3.88218	0.000103524	0.000614252	LG23	15857353	15869823	ENSONIG00000027596	Brain
31.103	3.23016	0.587168	5.50126	3.77097e-08	5.19702e-07	LG12	11913490	11929792	ENSONIG00000010808	Brain	NPC1L1	NPC1L1	NPC1 (Niemann-Pick disease, type C1, gene)-like 1
11.6568	3.229	1.07609	3.00067	0.00269388	0.0099125	LG19	13642962	13651450	ENSONIG00000027148	Brain		GNLY	Antimicrobial peptide NK-lysin-like
135.484	3.22837	0.456729	7.06847	1.56655e-12	5.01735e-11	LG5	14679839	14685646	ENSONIG00000004435	Brain	pck1	PCK1	Phosphoenolpyruvate carboxykinase
3.78682	3.22032	1.59066	2.02452	0.0429162	0.0962181	MKQE02000646.1	243990	246591	ENSONIG00000038580	Brain		-	Reverse transcriptase (RNA-dependent DNA polymerase)
44.52	3.20208	0.51372	6.23313	4.57204e-10	9.21688e-09	LG5	24977244	24978733	ENSONIG00000019278	Brain		CHIA	Chitinase, acidic
22.491	3.20206	0.659181	4.85763	1.188e-06	1.17022e-05	LG6	19245708	19246779	ENSONIG00000017608	Brain	fabp2	FABP2	Belongs to the calycin superfamily. Fatty-acid binding protein (FABP) family
6.66236	3.19465	1.22869	2.60005	0.00932111	0.0278092	LG3	47247642	47247735	ENSONIG00000031610	Brain
100.466	3.19446	0.430241	7.42481	1.12942e-13	4.42988e-12	LG12	17540482	17544117	ENSONIG00000013672	Brain	akr1a1a	-	Aldo-keto reductase family 1, member A1a (aldehyde reductase)
132.512	3.18769	0.411433	7.74778	9.35165e-15	4.20068e-13	LG1	22661418	22666974	ENSONIG00000027516	Brain	nrn1lb	NRN1L	Neuritin 1-like b
10.7005	3.17517	1.32815	2.39068	0.0168173	0.0450409	LG4	34974937	34978453	ENSONIG00000009253	Brain		CSF3	Colony stimulating factor 3 (granulocyte)
8.76673	3.17341	1.0801	2.93807	0.00330261	0.0117259	LG13	19536206	19537681	ENSONIG00000029640	Brain		GSTA4	Glutathione S-transferase
5.58405	3.16877	1.39778	2.26699	0.0233907	0.0588055	LG1	16404868	16412304	ENSONIG00000003194	Brain	adprhl1	ADPRHL1	ADP-ribosylhydrolase like 1
318.222	3.16719	0.319105	9.92523	3.2337e-23	4.26908e-21	LG20	14744235	14750569	ENSONIG00000017271	Brain		-	Transcriptional regulatory protein LGE1
274.252	3.16574	0.33568	9.43081	4.06917e-21	4.33998e-19	LG22	1729941	1732325	ENSONIG00000036212	Brain
5.51523	3.16016	1.39434	2.26642	0.0234257	0.0588667	LG20	28386728	28389337	ENSONIG00000009286	Brain	angptl7	ANGPTL7	Angiopoietin-like 7
431.635	3.15727	0.229112	13.7805	3.33996e-43	2.33269e-40	LG17	24218853	24228487	ENSONIG00000007782	Brain
447.724	3.14556	0.245547	12.8104	1.43355e-37	5.8562e-35	LG1	28106309	28110456	ENSONIG00000002557	Brain	wdr76	WDR76	WD repeat domain 76
48.5601	3.13927	0.581351	5.39995	6.66576e-08	8.68877e-07	LG7	37845475	37854002	ENSONIG00000012589	Brain	dbnla	-	Actin depolymerisation factor/cofilin -like domains
5.17643	3.13263	1.30867	2.39376	0.0166766	0.044725	LG4	14293556	14303166	ENSONIG00000019370	Brain	eps8l1a	eps8l1	Epidermal growth factor receptor kinase substrate 8-like protein
53.0404	3.13076	0.750425	4.17198	3.01965e-05	0.000208477	LG11	12010512	12014363	ENSONIG00000007267	Brain		SIGLEC1	Sialic acid binding Ig-like lectin 1, sialoadhesin
58.2744	3.12903	0.648646	4.82394	1.40752e-06	1.35441e-05	LG12	16552049	16606492	ENSONIG00000015920	Brain		VCAN	hyaluronic acid binding
58.2744	3.12903	0.648646	4.82394	1.40752e-06	1.35441e-05	LG12	16552049	16606492	ENSONIG00000015920	Brain		-	Versican
13.8105	3.12648	0.827763	3.77703	0.000158712	0.000890458	LG1	32044299	32049986	ENSONIG00000030451	Brain		-	Zinc finger protein
21.9736	3.12474	0.829299	3.76794	0.000164603	0.000918389	LG20	27996515	28005346	ENSONIG00000009299	Brain	ampd1	AMPD1	Adenosine monophosphate deaminase 1 (isoform M)
29.1811	3.12336	0.572547	5.45522	4.89135e-08	6.55339e-07	LG9	17816457	17821141	ENSONIG00000005865	Brain	cpb1	CPB1	Carboxypeptidase B1 (tissue)
97.5249	3.12248	0.384518	8.12048	4.6433e-16	2.55158e-14	LG8	6427412	6441817	ENSONIG00000018260	Brain	dusp3a	DUSP3	Belongs to the protein-tyrosine phosphatase family. Non-receptor class dual specificity subfamily
16.9745	3.09874	0.781176	3.96676	7.28556e-05	0.000450942	LG19	11788296	11793345	ENSONIG00000020122	Brain	dhrs7	DHRS7	Dehydrogenase reductase SDR family member
4.77518	3.09869	1.37233	2.25798	0.0239468	0.0599667	LG4	14946304	14947529	ENSONIG00000033960	Brain	ighv10-1	-	Immunoglobulin V-Type
4.94456	3.08905	1.35527	2.27928	0.0226502	0.0572897	LG4	3947038	3948368	ENSONIG00000006308	Brain		-	Heat shock protein
8.24778	3.08667	0.986343	3.12941	0.00175159	0.00689084	LG10	5525339	5527625	ENSONIG00000041787	Brain		-	Ribonuclease H protein
95.7145	3.08537	0.389021	7.93112	2.17179e-15	1.1012e-13	LG23	32431047	32454284	ENSONIG00000019297	Brain	espnla	ESPNL	Espin-like
26.2403	3.08306	0.986845	3.12416	0.00178316	0.00699154	LG23	28218959	28225661	ENSONIG00000009384	Brain	cdk15	CDK15	Cyclin-dependent kinase
18.0958	3.08078	0.696981	4.42018	9.86199e-06	7.76853e-05	LG6	30802502	30803944	ENSONIG00000038182	Brain	nxnl1	NXNL1	Nucleoredoxin-like
9.32343	3.06976	1.043	2.94321	0.00324823	0.0115651	LG15	11880885	11881320	ENSONIG00000013311	Brain	msgn1	MSGN1	Mesogenin 1
564.697	3.06802	0.193352	15.8675	1.06374e-56	1.27951e-53	LG17	23121184	23129445	ENSONIG00000007578	Brain	svopl	SVOPL	SVOP-like
15.1255	3.0666	0.868134	3.5324	0.000411803	0.00201718	LG5	18829255	18830357	ENSONIG00000030996	Brain		-	Myb/SANT-like DNA-binding domain
17.0644	3.06115	0.79505	3.85027	0.00011799	0.000687645	LG3	29557463	29568970	ENSONIG00000000292	Brain	lpcat4	LPCAT4	acyltransferase
4.851	3.05568	1.38048	2.2135	0.0268635	0.0658092	LG4	23482029	23494470	ENSONIG00000030466	Brain		MYH1	Myosin, heavy chain
486.666	3.04636	0.228811	13.3139	1.9229e-40	1.0675e-37	LG17	27694551	27698694	ENSONIG00000036006	Brain	bmb	-	Brambleberry
4.59188	3.04301	1.36029	2.23704	0.025284	0.0626488	LG7	1483328	1484516	ENSONIG00000040531	Brain		SCN4A	Sodium channel protein type 4 subunit alpha B-like
41.0508	3.04016	0.777741	3.90897	9.26922e-05	0.000556848	LG4	15398237	15400237	ENSONIG00000034909	Brain
8.22682	3.03805	1.06624	2.84933	0.0043812	0.0148238	LG19	10648279	10652300	ENSONIG00000040387	Brain		-	C-type lectin (CTL) or carbohydrate-recognition domain (CRD)
17.8598	3.03578	0.70001	4.33677	1.44594e-05	0.000108664	LG18	25922810	25927386	ENSONIG00000033890	Brain	si:rp71-1g18.13	-	Apolipoprotein L, 1
19.4181	3.03239	0.696949	4.35094	1.35555e-05	0.000102727	LG3	27616603	27620246	ENSONIG00000007863	Brain		-	Formin Homology 2 Domain
366.664	3.03205	0.266659	11.3705	5.86395e-30	1.38e-27	LG17	17570875	17577685	ENSONIG00000043218	Brain		bcl2l14	Apoptosis facilitator
63.638	3.02787	1.02058	2.9668	0.00300915	0.0108386	LG3	81537340	81542541	ENSONIG00000038549	Brain
14.3391	3.0101	0.854723	3.52172	0.000428758	0.00208436	LG9	12043547	12048542	ENSONIG00000006468	Brain	apodb	APOD	Apolipoprotein
32.5769	3.00588	1.17576	2.55654	0.0105719	0.0308855	LG1	2784844	2786444	ENSONIG00000030957	Brain		pde6h	Phosphodiesterase 6H, cGMP-specific, cone, gamma
11.6702	2.99354	1.22474	2.44423	0.0145162	0.03991	LG12	25636538	25641005	ENSONIG00000030835	Brain		-	K02A2.6-like
96.7684	2.98524	0.345947	8.62919	6.17866e-18	4.48907e-16	LG20	8872415	8872475	ENSONIG00000021755	Brain
20.4172	2.98128	0.82645	3.60733	0.000309364	0.00157749	LG3	28227467	28266471	ENSONIG00000023782	Brain		-	zinc ion binding
13.9117	2.97861	0.979729	3.04024	0.00236393	0.00889493	LG9	28196429	28199996	ENSONIG00000028372	Brain	GJD4	GJD4	One gap junction consists of a cluster of closely packed pairs of transmembrane channels, the connexons, through which materials of low MW diffuse from one cell to a neighboring cell
39.9804	2.97186	0.592396	5.01667	5.2574e-07	5.60729e-06	LG11	18613480	18615038	ENSONIG00000002970	Brain	snx10b	SNX10	Sorting nexin 10b
5.47213	2.9709	1.41789	2.0953	0.0361445	0.0837146	LG4	11367148	11370607	ENSONIG00000030666	Brain
128.351	2.96928	0.319855	9.28321	1.64452e-20	1.64081e-18	LG4	22951095	22953746	ENSONIG00000001930	Brain	tnfsf14	-	Tumor necrosis factor (ligand) superfamily, member
4.87864	2.96761	1.38591	2.14127	0.0322524	0.0762582	LG11	27019663	27019720	ENSONIG00000036259	Brain
13.3899	2.96535	0.969962	3.05718	0.00223429	0.00849124	LG3	36260165	36260646	ENSONIG00000032109	Brain		HIST1H2BA	Histone H2B
180.73	2.95706	0.430586	6.86751	6.5333e-12	1.8539e-10	LG20	24835382	24840914	ENSONIG00000029629	Brain		IL17RB	receptor, b
5.67303	2.95246	1.47165	2.00622	0.0448326	0.0996787	LG3	27015957	27018101	ENSONIG00000037842	Brain		-	ADP-D-ribose binding
157.196	2.94985	0.334958	8.80662	1.28975e-18	1.01914e-16	LG18	9501155	9509558	ENSONIG00000018591	Brain	ddr2b	DDR2	Discoidin domain receptor tyrosine kinase 2b
1428.88	2.94668	1.2763	2.30876	0.0209568	0.0538239	LG22	36045450	36060658	ENSONIG00000028962	Brain
64.1226	2.94209	0.3795	7.75252	9.00842e-15	4.07184e-13	LG8	2522615	2523641	ENSONIG00000040590	Brain		-	Reverse transcriptase (RNA-dependent DNA polymerase)
13.1597	2.93821	1.12648	2.60832	0.00909885	0.027289	LG7	52931891	52943624	ENSONIG00000015209	Brain		ALPK3	Alpha-kinase 3a
23.2014	2.92862	0.657406	4.45481	8.39687e-06	6.72837e-05	LG15	11208444	11213555	ENSONIG00000013402	Brain	si:dkey-17e16.9	ALOX12B	Hydroperoxide isomerase ALOXE3-like
26.5778	2.92845	0.791452	3.7001	0.000215513	0.0011558	LG11	17984298	17992430	ENSONIG00000002824	Brain	cyp21a2	CYP21A2	Cytochrome P450, family 21, subfamily A, polypeptide 2
17.0051	2.92687	0.766701	3.81748	0.000134821	0.000772632	LG1	16657255	16657313	ENSONIG00000021937	Brain
5.86828	2.92499	1.13731	2.57184	0.0101159	0.02975	LG16	6883133	6897032	ENSONIG00000041708	Brain
18.5064	2.91771	0.804081	3.62863	0.000284925	0.00147019	LG14	9109012	9111920	ENSONIG00000036239	Brain		TBX10	DNA-binding transcription factor activity
27.9086	2.90669	0.53543	5.42869	5.67687e-08	7.49451e-07	LG11	38398878	38408210	ENSONIG00000001466	Brain		-	Major histocompatibility complex class
50.9861	2.90634	0.754569	3.85166	0.000117319	0.00068447	MKQE02000364.1	203078	230530	ENSONIG00000016489	Brain		CCDC141	coreceptor activity involved in Wnt signaling pathway, planar cell polarity pathway
48.9518	2.9042	0.447141	6.49503	8.30164e-11	1.92853e-09	LG7	1906630	1908076	ENSONIG00000034987	Brain
180.627	2.90111	0.27765	10.4488	1.48419e-25	2.61254e-23	LG15	22294589	22319180	ENSONIG00000018664	Brain	vash2	VASH2	Vasohibin 2
7.60283	2.89785	1.04889	2.76277	0.00573139	0.0185959	LG12	29678759	29680817	ENSONIG00000041018	Brain	zgc:112294	-	Zgc 112294
725.881	2.89626	0.216233	13.3941	6.54214e-41	4.04697e-38	LG5	24476453	24489072	ENSONIG00000019201	Brain	timeless	TIMELESS	timeless homolog
16.7775	2.89124	0.771056	3.74972	0.000177032	0.00097679	LG18	14094245	14101954	ENSONIG00000010081	Brain	chrng	CHRNG	Cholinergic receptor, nicotinic, gamma
12.8064	2.87391	0.946023	3.03789	0.00238244	0.00895371	LG17	13199780	13214681	ENSONIG00000011468	Brain	si:dkey-159a18.1	-	VPS10
27.9316	2.86493	0.565385	5.06722	4.03669e-07	4.41852e-06	LG23	19790420	19875611	ENSONIG00000041277	Brain	ahr1b	ahr-1	Aryl hydrocarbon
7.40188	2.86481	1.13885	2.51552	0.0118855	0.0340298	LG4	34810110	34814383	ENSONIG00000038669	Brain
39.5804	2.86411	0.544857	5.25664	1.46713e-07	1.77161e-06	LG2	20296534	20297134	ENSONIG00000039346	Brain	si:ch211-145o7.3	-	Si ch211-145o7.3
18.7301	2.86335	0.703065	4.07266	4.64786e-05	0.000304021	LG13	28781458	28785523	ENSONIG00000029244	Brain		-	Reverse transcriptase (RNA-dependent DNA polymerase)
53.6776	2.85969	0.841956	3.39649	0.000682571	0.00310078	LG12	12493400	12495648	ENSONIG00000010674	Brain	SDS	SDS	dehydratase
13.9994	2.85008	1.19388	2.38725	0.016975	0.0453693	MKQE02002356.1	2806	6731	ENSONIG00000041563	Brain
78.9288	2.84687	0.431891	6.59163	4.35018e-11	1.07029e-09	LG19	10557991	10621099	ENSONIG00000040533	Brain		-	C-type lectin (CTL) or carbohydrate-recognition domain (CRD)
2091.6	2.8459	0.189849	14.9904	8.48876e-51	9.18951e-48	LG23	765743	767587	ENSONIG00000039846	Brain	fam117ba	FAM117B	Family with sequence similarity 117 member B
24.4489	2.83859	0.576953	4.91997	8.65572e-07	8.78187e-06	LG20	27116451	27117092	ENSONIG00000034173	Brain		SMIM1	Small integral membrane protein
4.08926	2.83688	1.40663	2.01679	0.0437177	0.0976089	LG16	20970092	20974672	ENSONIG00000042852	Brain	fhl2a	FHL2	four and a half LIM domains
168.709	2.83635	1.4331	1.97918	0.047796	0.104846	LG23	45259921	45260795	ENSONIG00000031095	Brain		UTS2B	Urotensin II
21.1011	2.83531	0.81157	3.49361	0.000476532	0.00228514	LG16	33153860	33154985	ENSONIG00000029745	Brain		-	Reverse transcriptase (RNA-dependent DNA polymerase)
9.77991	2.83466	0.921454	3.07629	0.00209593	0.00803737	LG1	39342649	39342713	ENSONIG00000032209	Brain
15.2809	2.83228	0.813549	3.48138	0.000498832	0.00237785	LG6	27978476	27984177	ENSONIG00000032608	Brain		CD209	CD209 antigen-like protein
8.79205	2.82612	1.11377	2.53743	0.0111669	0.0323401	LG18	22151371	22160661	ENSONIG00000021417	Brain		-	Serpentine type 7TM GPCR chemoreceptor Srsx
110.415	2.81849	0.341761	8.24694	1.62501e-16	9.38216e-15	LG3	6190617	6191244	ENSONIG00000018379	Brain	si:ch211-15b10.6	TIFA	TRAF-interacting protein with
11.2755	2.81421	1.11669	2.52013	0.0117311	0.033659	LG4	5657956	5660677	ENSONIG00000031940	Brain		-	Reverse transcriptase (RNA-dependent DNA polymerase)
39.7183	2.81135	0.552364	5.08967	3.58684e-07	3.97638e-06	LG5	16729519	16735781	ENSONIG00000004143	Brain	ptgis	PTGIS	Belongs to the cytochrome P450 family
90.7911	2.79946	0.390033	7.17749	7.10047e-13	2.39086e-11	LG23	26028967	26040571	ENSONIG00000009011	Brain	si:ch211-132f19.7	acy-4	Adenylate cyclase type 8-like
4740.08	2.79098	0.137455	20.3047	1.16862e-91	3.61455e-88	LG6	3780100	3799221	ENSONIG00000018158	Brain	kdm2aa	KDM2A	demethylase
5.6052	2.78777	1.16516	2.39261	0.0167288	0.0448373	LG23	39793850	39799668	ENSONIG00000002548	Brain	stap2b	STAP2	Signal transducing adaptor family member
50.3048	2.78707	0.432468	6.44458	1.15919e-10	2.60618e-09	LG3	52165067	52173658	ENSONIG00000013683	Brain	cyp17a2	cyp17a2	Cytochrome P450, family 17, subfamily A, polypeptide 2
165.903	2.78612	0.335818	8.2965	1.07222e-16	6.37763e-15	LG23	39333612	39337100	ENSONIG00000041544	Brain	cyp2n13	-	cytochrome P450
14.1382	2.78341	1.09098	2.55129	0.0107324	0.031232	LG3	34049905	34052320	ENSONIG00000038605	Brain		MOG	biological adhesion
5.95646	2.78339	1.36997	2.03171	0.0421825	0.0948877	LG3	34105942	34116259	ENSONIG00000000037	Brain	ovol1a	OVOL1	Ovo-like 1
22.5635	2.78297	0.889204	3.12973	0.00174967	0.00688517	LG11	20820470	20820851	ENSONIG00000006290	Brain	s100t	S100A4	S100 calcium binding protein T
20.2823	2.7792	0.749827	3.70645	0.000210185	0.00113202	LG20	20714461	20719967	ENSONIG00000011870	Brain	mkrn4	-	Makorin, ring finger protein, 4
276.97	2.77788	0.975488	2.84768	0.00440392	0.0148789	LG17	2446125	2450592	ENSONIG00000010015	Brain	ptgs2b	PTGS2	synthase
112.574	2.77606	0.810497	3.42514	0.000614493	0.00283978	LG18	15324773	15326669	ENSONIG00000009958	Brain	otol1a	OTOL1	Otolin 1a
339.004	2.76923	0.262492	10.5498	5.09105e-26	9.26271e-24	LG7	49763871	49775707	ENSONIG00000008410	Brain	ube2q2	UBE2Q2	Belongs to the ubiquitin-conjugating enzyme family
1233.95	2.76771	0.938643	2.94863	0.00319182	0.0113886	LG6	24842133	24844201	ENSONIG00000018076	Brain	HMOX1	HMOX1	Heme oxygenase (decycling)
23.9022	2.76501	0.739939	3.7368	0.000186373	0.00102053	LG12	8654330	8655950	ENSONIG00000011163	Brain	CRYBB3	CRYBB3	Belongs to the beta gamma-crystallin family
595.827	2.76283	0.31605	8.74175	2.29518e-18	1.76843e-16	LG22	27791910	27795397	ENSONIG00000004726	Brain	heyl	HEYL	Hairy enhancer-of-split related with YRPW motif-like
5.2911	2.7482	1.20928	2.2726	0.0230505	0.0581053	LG20	13793040	13796069	ENSONIG00000040172	Brain	ALAS1	ALAS1	Aminolevulinate, delta-, synthetase 1
11.8302	2.74321	1.21811	2.25202	0.0243207	0.0607275	LG3	32083251	32084969	ENSONIG00000009714	Brain		GPR110	G-protein coupled receptor
14.5311	2.74318	0.802598	3.41788	0.000631105	0.002898	LG1	20488523	20500632	ENSONIG00000006039	Brain	ampd3a	AMPD3	Belongs to the metallo-dependent hydrolases superfamily. Adenosine and AMP deaminases family
21.4316	2.74142	0.654425	4.18904	2.80131e-05	0.000195208	LG10	25710871	25735772	ENSONIG00000009508	Brain	tecta	TECTA	Tectorin alpha
18.3894	2.74111	0.82454	3.3244	0.000886077	0.00385307	LG12	37270548	37272561	ENSONIG00000029155	Brain		-	Reverse transcriptase (RNA-dependent DNA polymerase)
20.8706	2.73448	0.755784	3.61808	0.000296802	0.0015224	LG1	38363359	38365651	ENSONIG00000029126	Brain
352.113	2.73332	0.375144	7.28605	3.19183e-13	1.15369e-11	LG11	22264321	22265542	ENSONIG00000036835	Brain		-	Zgc 174888
22.1785	2.73232	0.79988	3.41591	0.000635691	0.0029155	LG10	7044330	7062868	ENSONIG00000037491	Brain	mlxipl	MLXIPL	protein-like
141.296	2.72608	0.485686	5.61284	1.99032e-08	2.86329e-07	LG5	17667817	17676445	ENSONIG00000003968	Brain	zmynd10	ZMYND10	zinc finger
6.76157	2.7232	1.06824	2.54924	0.0107959	0.0313831	LG6	24628166	24632696	ENSONIG00000018063	Brain	si:zfos-323e3.4	LRRC8E	Leucine rich repeat containing 8 family, member E
10.0375	2.7184	0.972735	2.79459	0.00519657	0.0171171	MKQE02000296.1	67978	69361	ENSONIG00000040190	Brain		-	Reverse transcriptase (RNA-dependent DNA polymerase)
39.601	2.71586	0.539509	5.03395	4.80479e-07	5.18587e-06	LG14	39812367	39817353	ENSONIG00000017263	Brain		-	coagulation factor
12.716	2.70349	1.03924	2.6014	0.00928429	0.0277223	LG18	19783233	19788020	ENSONIG00000009406	Brain	gata6	GATA6	GATA-binding protein 6
9.07119	2.70171	0.882645	3.06093	0.0022065	0.00839888	LG18	31801753	31804729	ENSONIG00000036589	Brain		-	NACHT, LRR and PYD domains-containing protein
12.3965	2.7004	0.929183	2.90621	0.00365834	0.0127363	LG10	32985316	32987836	ENSONIG00000038113	Brain
38.0817	2.68876	0.55567	4.83877	1.30643e-06	1.27012e-05	LG13	2641104	2658369	ENSONIG00000036309	Brain
22.6503	2.68708	0.710776	3.78049	0.00015652	0.000880669	LG23	44786613	44788987	ENSONIG00000001803	Brain		TMPRSS9	Transmembrane protease serine
1441.81	2.66648	0.144406	18.4652	3.93648e-76	1.06536e-72	LG9	20555638	20589793	ENSONIG00000014326	Brain	rttn	RTTN	Rotatin, an armadillo repeat protein, centriole functioning
15.9911	2.66509	0.851436	3.13012	0.00174737	0.0068784	LG17	21655748	21683763	ENSONIG00000028041	Brain		HLA-DPB1	class II histocompatibility antigen
2397.75	2.66438	0.16149	16.4987	3.74819e-61	6.24247e-58	LG8	1836485	1851096	ENSONIG00000019095	Brain	heatr1	HEATR1	HEAT repeat containing 1
1393.93	2.64655	0.383389	6.90302	5.0908e-12	1.46489e-10	LG6	39635089	39636936	ENSONIG00000022976	Brain		-	-
33.598	2.64587	0.571141	4.63261	3.61087e-06	3.15747e-05	LG7	32386462	32388157	ENSONIG00000031412	Brain		-	Tripartite motif containing 47
507.471	2.64567	0.451158	5.86418	4.51358e-09	7.40892e-08	LG5	24453913	24456841	ENSONIG00000019199	Brain	mmp19	MMP19	Matrix metallopeptidase 19
8.94274	2.63858	0.960609	2.74678	0.00601836	0.0193218	LG23	13061728	13089512	ENSONIG00000015271	Brain	SATB2	SATB2	Special AT-rich sequence-binding protein
6.04486	2.63559	1.29323	2.03799	0.0415505	0.0937388	LG23	17477767	17477828	ENSONIG00000037072	Brain
113.454	2.63529	0.534355	4.93172	8.15075e-07	8.33988e-06	LG12	18194056	18194509	ENSONIG00000028326	Brain	isg15	ISG15	ISG15 ubiquitin-like modifier
39.9134	2.62609	0.585409	4.4859	7.26057e-06	5.90306e-05	LG16	35874060	35875936	ENSONIG00000027218	Brain
37.5086	2.6215	0.555875	4.71599	2.40542e-06	2.18547e-05	LG6	32947931	33013449	ENSONIG00000018810	Brain	krt98	-	Keratin 23 (histone deacetylase inducible)
728.706	2.60133	0.30633	8.49193	2.03234e-17	1.36652e-15	LG4	7303314	7334745	ENSONIG00000033998	Brain		FTL	Stores iron in a soluble, non-toxic, readily available form. Important for iron homeostasis. Iron is taken up in the ferrous form and deposited as ferric hydroxides after oxidation
728.706	2.60133	0.30633	8.49193	2.03234e-17	1.36652e-15	LG4	7303314	7334745	ENSONIG00000033998	Brain		fth1	Stores iron in a soluble, non-toxic, readily available form. Important for iron homeostasis. Iron is taken up in the ferrous form and deposited as ferric hydroxides after oxidation
8.76008	2.59799	1.02374	2.53776	0.0111566	0.0323146	LG14	28189985	28194373	ENSONIG00000037658	Brain	DHRS11	DHRS11	Dehydrogenase reductase SDR family member
49.63	2.59675	0.791695	3.27999	0.00103811	0.00440447	LG14	16191062	16194567	ENSONIG00000034293	Brain
21.9703	2.59202	1.19165	2.17515	0.0296186	0.0713342	LG12	11976361	11978391	ENSONIG00000039479	Brain	star	STAR	Steroidogenic acute regulatory protein
24271.9	2.57835	0.207748	12.4109	2.27939e-35	7.71112e-33	LG22	20189750	20294200	ENSONIG00000002652	Brain
37.5891	2.57492	0.474918	5.42182	5.89964e-08	7.76966e-07	LG8	16402950	16406113	ENSONIG00000030961	Brain	paqr4b	paqr4	Progestin and adipoQ receptor family member
128.127	2.56945	0.469583	5.47176	4.45582e-08	6.0371e-07	LG1	24534188	24835594	ENSONIG00000005500	Brain	CSMD1	CSMD1	CUB and sushi
1821.89	2.56854	0.851374	3.01694	0.0025534	0.00950055	LG7	31950451	31959322	ENSONIG00000012780	Brain	c7b	C7	Complement component
10.5098	2.5664	0.850238	3.01845	0.00254069	0.00945975	LG5	24984150	24990515	ENSONIG00000019279	Brain	slc6a14	SLC6A14	Solute carrier family 6 (amino acid transporter), member 14
26.3615	2.56605	0.587545	4.36741	1.2573e-05	9.60541e-05	LG3	32822832	32824221	ENSONIG00000036430	Brain		TRIM35	Tripartite
65.2806	2.56235	0.614173	4.17203	3.01898e-05	0.000208477	LG7	43607898	43611516	ENSONIG00000015624	Brain	rlbp1b	RLBP1	Retinaldehyde binding protein 1b
72.5766	2.56109	0.488761	5.23996	1.60608e-07	1.9265e-06	LG20	23956499	23970404	ENSONIG00000002097	Brain		-	Belongs to the GPAT DAPAT family
51.5517	2.56015	0.736274	3.47717	0.000506744	0.00241026	LG14	20106680	20108058	ENSONIG00000034505	Brain	chchd2	CHCHD2	Coiled-coil-helix-coiled-coil-helix domain containing 2
393.751	2.5577	0.185867	13.7609	4.38224e-43	2.96499e-40	LG17	19623047	19626133	ENSONIG00000039071	Brain		MDM2	Transformed 3T3 cell double minute 2 homolog (mouse)
18.7749	2.55555	0.880211	2.90334	0.00369203	0.012837	MKQE02000631.1	348672	391567	ENSONIG00000040011	Brain		-	NACHT domain
18.7749	2.55555	0.880211	2.90334	0.00369203	0.012837	MKQE02000631.1	348672	391567	ENSONIG00000040011	Brain		-	Ribonuclease H protein
109.047	2.55525	0.539149	4.73941	2.14339e-06	1.97223e-05	LG11	36543881	36644402	ENSONIG00000027994	Brain		NLRP1	NACHT, LRR and PYD domains-containing protein
9.95031	2.54529	1.22734	2.07383	0.038095	0.0874185	LG19	27555548	27561519	ENSONIG00000032664	Brain	tmem54a	tmem54	Transmembrane protein 54
11.75	2.54488	0.944545	2.69429	0.00705382	0.0220645	LG20	22200156	22206303	ENSONIG00000038161	Brain	si:ch211-129o18.4	C1orf127	Chromosome 1 open reading frame 127
7.57266	2.54486	1.16866	2.17759	0.0294366	0.0709646	LG6	30670578	30687156	ENSONIG00000016337	Brain	SRL	-	Belongs to the TRAFAC class dynamin-like GTPase superfamily. Dynamin Fzo YdjA family
16.8457	2.53891	0.676244	3.75443	0.000173735	0.000960504	LG22	30372193	30401023	ENSONIG00000007727	Brain	Fndc5	FNDC5	Fibronectin type III
21.9779	2.53762	0.64985	3.90494	9.42499e-05	0.000565108	LG7	43378015	43382385	ENSONIG00000015580	Brain		-	Patatin-like phospholipase domain-containing protein
404.394	2.5342	0.199671	12.6919	6.55682e-37	2.53503e-34	LG8	3050779	3057635	ENSONIG00000019150	Brain		-	Si ch1073-416j23.1
9.78298	2.52563	0.936661	2.69642	0.00700889	0.021945	LG10	21987180	21988335	ENSONIG00000030646	Brain		-	Reverse transcriptase (RNA-dependent DNA polymerase)
13.3481	2.51612	0.835449	3.0117	0.00259789	0.00963626	LG2	5609936	5610947	ENSONIG00000034676	Brain		-	DDE superfamily endonuclease
115.819	2.51406	0.476143	5.28005	1.29149e-07	1.57889e-06	LG4	27901967	27922077	ENSONIG00000042435	Brain	si:ch211-198m17.1	-	Si ch211-198m17.1
47.2926	2.51341	1.16742	2.15296	0.0313218	0.07453	LG8	22480932	22485288	ENSONIG00000031087	Brain	chadlb	CHADL	Chondroadherin-like
35.3651	2.51069	0.503543	4.98604	6.16283e-07	6.47412e-06	LG18	22479999	22481109	ENSONIG00000021247	Brain	ackr4a	ACKR4	Atypical chemokine receptor
299.905	2.50477	0.993846	2.52028	0.011726	0.0336532	LG4	8558149	8560033	ENSONIG00000036898	Brain	hmox1a	HMOX1	Heme oxygenase (decycling) 1a
17.8554	2.50261	0.845717	2.95915	0.00308486	0.011058	LG3	81647165	81661418	ENSONIG00000033967	Brain		-	NACHT domain
26.445	2.50024	0.898713	2.78202	0.00540212	0.0176839	LG20	9976559	9983480	ENSONIG00000016759	Brain	slc52a3	SLC52A3	Solute carrier family 52 (riboflavin transporter), member
240.896	2.49604	0.387487	6.44162	1.18202e-10	2.65201e-09	LG7	26764068	26771977	ENSONIG00000004086	Brain	slc46a2	SLC46A2	Solute carrier family 46 member 2
14.1126	2.49575	0.943314	2.64573	0.00815159	0.0248552	LG22	23451699	23452644	ENSONIG00000031485	Brain		CLEC6A	Lactose-binding lectin l-2-like
6.52806	2.49284	1.17641	2.11903	0.0340878	0.0797594	LG9	3772189	3776776	ENSONIG00000017339	Brain	cavin4b	MURC	Muscle-related coiled-coil
7.60353	2.49262	1.0107	2.46624	0.0136541	0.0380665	LG6	33620010	33625016	ENSONIG00000018859	Brain	tmc5	TMC5	Transmembrane channel-like
236.925	2.48798	0.271598	9.1605	5.16556e-20	4.73896e-18	LG16	14874686	14879788	ENSONIG00000008975	Brain	GALNT5	GALNT5	Polypeptide N-acetylgalactosaminyltransferase 5
5.45135	2.48509	1.25951	1.97305	0.0484894	0.106007	LG19	30794448	30796377	ENSONIG00000028112	Brain
85.0406	2.48385	0.374173	6.63826	3.17407e-11	8.02824e-10	LG9	3095930	3128089	ENSONIG00000035507	Brain		-	ATP binding
12.8898	2.48308	0.833904	2.97766	0.00290458	0.0105492	LG8	29957988	29959593	ENSONIG00000036709	Brain		-	Ribonuclease H protein
14.5151	2.47418	0.755777	3.27369	0.00106152	0.00448885	LG8	2523955	2525393	ENSONIG00000019139	Brain		-
26.1885	2.47035	0.585947	4.216	2.48676e-05	0.000176585	LG17	10420316	10465778	ENSONIG00000027284	Brain		WNK1	WNK lysine deficient protein kinase
49.3783	2.47027	0.614084	4.02268	5.75388e-05	0.000367484	LG3	12478056	12485325	ENSONIG00000007614	Brain	myoz2a	MYOZ2	Myozenin
536.813	2.46777	0.190712	12.9398	2.68377e-38	1.18584e-35	LG17	19628933	19629802	ENSONIG00000029533	Brain		MDM2	Transformed 3T3 cell double minute 2 homolog (mouse)
7.43023	2.46362	1.22828	2.00575	0.0448825	0.0997383	LG3	78734446	78739748	ENSONIG00000033656	Brain
16.1168	2.46229	0.689999	3.56854	0.00035897	0.00178997	LG7	23242717	23290924	ENSONIG00000003632	Brain	slc5a1	SLC5A1	Solute carrier family 5 (sodium glucose cotransporter), member 1
23.9568	2.46148	0.687424	3.58073	0.000342638	0.00172122	LG2	18647714	18671400	ENSONIG00000002594	Brain	vimr2	-	Belongs to the intermediate filament family
9.99581	2.45737	0.871883	2.81846	0.00482549	0.0160907	LG17	25518185	25526103	ENSONIG00000019475	Brain		-	Alanine aminotransferase 2-like
68.5668	2.45717	0.374942	6.55347	5.62167e-11	1.35089e-09	LG9	3409247	3409730	ENSONIG00000030297	Brain		NUB1	Negative regulator of ubiquitin-like proteins 1
89.5411	2.45697	0.858782	2.86099	0.00422316	0.0143631	LG13	19145100	19149493	ENSONIG00000009581	Brain	drgx	DRGX	Dorsal root ganglia homeobox
947.214	2.45643	0.194255	12.6453	1.187e-36	4.50873e-34	LG13	22387479	22399328	ENSONIG00000009950	Brain	tmem63ba	tmem63b	Transmembrane protein 63Ba
55.2138	2.44904	0.540921	4.52753	5.96757e-06	4.94088e-05	MKQE02000247.1	16355	47731	ENSONIG00000035682	Brain		-	Sacsin-like
69.2851	2.44845	0.466149	5.2525	1.50049e-07	1.80987e-06	LG4	18396509	18397724	ENSONIG00000031675	Brain		-	Reverse transcriptase (RNA-dependent DNA polymerase)
25.1849	2.44604	1.08902	2.2461	0.0246973	0.0614824	LG16	24230342	24567965	ENSONIG00000027634	Brain		-	plasmacytoid dendritic cell antigen processing and presentation
25.1849	2.44604	1.08902	2.2461	0.0246973	0.0614824	LG16	24230342	24567965	ENSONIG00000027634	Brain		-	C-type lectin (CTL) or carbohydrate-recognition domain (CRD)
25.1849	2.44604	1.08902	2.2461	0.0246973	0.0614824	LG16	24230342	24567965	ENSONIG00000027634	Brain		-	C-type lectin domain family 4 member
25.1849	2.44604	1.08902	2.2461	0.0246973	0.0614824	LG16	24230342	24567965	ENSONIG00000027634	Brain		-	carbohydrate binding
43.7797	2.44418	0.417294	5.85721	4.70698e-09	7.68559e-08	LG17	23927411	23964348	ENSONIG00000007717	Brain		NFIC	Recognizes and binds the palindromic sequence 5'- TTGGCNNNNNGCCAA-3' present in viral and cellular promoters and in the origin of replication of adenovirus type 2. These proteins are individually capable of activating transcription and replication
10.2578	2.44351	0.920682	2.65402	0.00795399	0.0243581	LG3	41843661	41898744	ENSONIG00000032282	Brain		-	-
30.9959	2.44162	1.02866	2.37359	0.017616	0.0466728	LG10	31528094	31531646	ENSONIG00000031987	Brain		Ifggb1	Interferon-inducible GTPase 5-like
689.724	2.43594	0.145499	16.7419	6.48512e-63	1.17008e-59	LG7	33310914	33319890	ENSONIG00000024316	Brain	wu:fj64h06	TAF1C	factor RNA polymerase I
22.055	2.43589	0.845065	2.88249	0.00394544	0.0135894	LG18	21699480	21722384	ENSONIG00000009179	Brain	mrc1b	-	Macrophage mannose receptor 1-like
194.937	2.4322	0.359444	6.76654	1.31894e-11	3.56065e-10	LG22	6474434	6483018	ENSONIG00000030148	Brain	si:ch211-232m10.6	-	Germ cell-specific gene 1-like
66.6328	2.42941	0.673613	3.60654	0.000310305	0.00158187	LG8	1542261	1544699	ENSONIG00000019076	Brain	OXER1	-	Hydroxycarboxylic acid receptor
354.461	2.42851	0.600518	4.04403	5.25402e-05	0.00033924	LG11	28296879	28297778	ENSONIG00000039512	Brain		hamp	Hepcidin
20.3781	2.42496	0.98446	2.46324	0.0137686	0.0383082	LG8	16325497	16328074	ENSONIG00000011532	Brain	mylpfb	MYLPF	structural constituent of muscle
20.3781	2.42496	0.98446	2.46324	0.0137686	0.0383082	LG8	16325497	16328074	ENSONIG00000011532	Brain	mylpfb	MYLPF	Myosin light chain, phosphorylatable, fast skeletal muscle
16.9622	2.42179	0.7628	3.17487	0.00149905	0.00602935	LG19	27590180	27591403	ENSONIG00000021065	Brain	cx34.4	GJB5	One gap junction consists of a cluster of closely packed pairs of transmembrane channels, the connexons, through which materials of low MW diffuse from one cell to a neighboring cell
42.2836	2.42154	0.5956	4.06571	4.78855e-05	0.000312374	LG23	45018764	45019581	ENSONIG00000028407	Brain
303.852	2.41956	0.315015	7.68076	1.58148e-14	6.95946e-13	LG8	18823551	18828934	ENSONIG00000020023	Brain	spsb3b	SPSB3	SPRY domain-containing SOCS box protein 3-like
6.72002	2.41945	1.22511	1.97488	0.0482815	0.105644	LG4	2918649	2924408	ENSONIG00000042799	Brain	hoxb1a	HOXB1	homeobox protein
80.8981	2.41839	0.377725	6.40251	1.52839e-10	3.36634e-09	LG20	20305724	20309819	ENSONIG00000011984	Brain	G6PD	G6PD	Catalyzes the rate-limiting step of the oxidative pentose-phosphate pathway, which represents a route for the dissimilation of carbohydrates besides glycolysis
20.6875	2.41145	0.670498	3.59651	0.000322521	0.00163469	LG3	24420776	25351018	ENSONIG00000033059	Brain		-	Fc receptor-like protein
155.279	2.41138	0.471259	5.11688	3.10626e-07	3.51194e-06	LG6	19290531	19407595	ENSONIG00000014513	Brain	mttp	MTTP	Microsomal triglyceride transfer protein
242.369	2.40987	0.25356	9.50415	2.01683e-21	2.22788e-19	LG9	18933858	18936627	ENSONIG00000014137	Brain	pdx1	PDX1	Pancreatic and duodenal homeobox 1
13.0128	2.40793	0.989004	2.43471	0.0149039	0.0408048	LG16	15366358	15375242	ENSONIG00000008907	Brain	fap	FAP	Fibroblast activation protein, alpha
12.9206	2.40765	0.778417	3.093	0.00198142	0.00766065	LG12	18319859	18321442	ENSONIG00000038937	Brain		tmem119	Transmembrane protein 119a
12.6192	2.40557	0.868431	2.77002	0.00560535	0.0182361	LG15	35821039	35827026	ENSONIG00000030597	Brain	tmem44	TMEM44	Transmembrane protein 44
26.0054	2.40336	0.691402	3.47606	0.00050884	0.00241758	LG6	26960728	26974158	ENSONIG00000018211	Brain	map2k7	MAP2K7	Mitogen-activated protein kinase kinase 7
5335.83	2.40311	0.181948	13.2077	7.92379e-40	4.28895e-37	LG22	14067730	14089972	ENSONIG00000013603	Brain	ago4	AGO4	Required for RNA-mediated gene silencing (RNAi). Binds to short RNAs such as microRNAs (miRNAs) and represses the translation of mRNAs which are complementary to them. Lacks endonuclease activity and does not appear to cleave target mRNAs
7.21349	2.40268	1.03035	2.33191	0.0197056	0.0511935	LG10	2312265	2326619	ENSONIG00000011336	Brain	mogat2	MOGAT2	O-acyltransferase 2
275.179	2.40254	0.259999	9.24059	2.4514e-20	2.39078e-18	LG19	29709598	29712737	ENSONIG00000011776	Brain		HAUS2	HAUS augmin-like complex subunit 2
11.3383	2.40145	0.859957	2.79252	0.00522985	0.0172079	LG1	37228740	37248881	ENSONIG00000003250	Brain	trpm1a	TRPM1	Transient receptor potential cation channel subfamily M member
14.2695	2.40107	0.72977	3.29017	0.00100127	0.0042767	LG6	30805773	30807338	ENSONIG00000032269	Brain	nxnl1	NXNL1	Nucleoredoxin-like
204.702	2.39558	0.221024	10.8385	2.2605e-27	4.44928e-25	LG6	14087276	14098992	ENSONIG00000010180	Brain	pdlim3	PDLIM3	PDZ and LIM domain
378.339	2.39547	0.184161	13.0075	1.10927e-38	5.00351e-36	LG13	22463830	22465401	ENSONIG00000010017	Brain	mgme1	MGME1	Metal-dependent single-stranded DNA (ssDNA) exonuclease involved in mitochondrial genome maintenance. Has preference for 5'-3' exonuclease activity. Necessary for maintenance of proper 7S DNA levels. Probably involved in mitochondrial DNA (mtDNA) repair
10.0909	2.39472	0.905689	2.64409	0.00819114	0.0249608	LG2	33828012	33831090	ENSONIG00000038615	Brain		-	Integrase core domain
195.383	2.38998	0.619236	3.85956	0.000113592	0.000664516	LG11	22222112	22234449	ENSONIG00000012754	Brain	rbfox1l	fox-1	RNA binding protein fox-1 homolog
7.74419	2.38813	0.989908	2.41247	0.0158447	0.0428495	LG16	35268163	35270905	ENSONIG00000042170	Brain
33.1729	2.38681	0.746195	3.19864	0.00138077	0.00562572	LG12	2219540	2223587	ENSONIG00000041333	Brain		-	-
18.5975	2.38657	0.907998	2.62839	0.00857907	0.0259696	LG6	3562047	3644679	ENSONIG00000018443	Brain		-	C-type lectin (CTL) or carbohydrate-recognition domain (CRD)
14.6525	2.38532	0.71008	3.35923	0.000781591	0.00346909	LG3	984939	986115	ENSONIG00000038704	Brain		-	Reverse transcriptase (RNA-dependent DNA polymerase)
467.733	2.3835	0.227878	10.4595	1.32517e-25	2.35175e-23	LG17	23563566	23574847	ENSONIG00000007659	Brain	rad54l	RAD54L	DNA repair and recombination protein RAD54-like
13.4715	2.38112	0.923692	2.57783	0.00994222	0.0293229	LG14	14412384	14418251	ENSONIG00000005521	Brain	vmn2r1	Vmn2r1	Vomeronasal 2 receptor, l1
12.8869	2.37876	0.720724	3.30051	0.000965097	0.0041459	LG7	51620807	51620906	ENSONIG00000021872	Brain
16.0703	2.37742	1.12461	2.11399	0.0345161	0.0805116	MKQE02000530.1	169645	185568	ENSONIG00000007522	Brain	si:dkey-243k1.3	K123	Endonuclease domain-containing 1 protein-like
153.943	2.37149	0.39469	6.00848	1.87267e-09	3.34256e-08	LG14	23812892	23815883	ENSONIG00000003662	Brain		-	Immunoglobulin
967.875	2.37099	0.475515	4.98614	6.15972e-07	6.47398e-06	LG3	56862086	57007494	ENSONIG00000034353	Brain		-	NACHT domain
967.875	2.37099	0.475515	4.98614	6.15972e-07	6.47398e-06	LG3	56862086	57007494	ENSONIG00000034353	Brain		-	Ribonuclease H protein
967.875	2.37099	0.475515	4.98614	6.15972e-07	6.47398e-06	LG3	56862086	57007494	ENSONIG00000034353	Brain		NLRP12	NACHT, LRR and PYD domains-containing protein
967.875	2.37099	0.475515	4.98614	6.15972e-07	6.47398e-06	LG3	56862086	57007494	ENSONIG00000034353	Brain		-	ATP binding
44.8072	2.36774	0.694906	3.40729	0.000656125	0.00299447	LG3	14086087	14090074	ENSONIG00000031616	Brain
13.2167	2.36692	0.802871	2.94807	0.00319768	0.0114039	LG16	32704566	32706339	ENSONIG00000013790	Brain	crygs2	CRYGS	Belongs to the beta gamma-crystallin family
25.1326	2.36428	0.537261	4.40062	1.0794e-05	8.41254e-05	LG23	44784613	44786488	ENSONIG00000001805	Brain		TMPRSS9	Transmembrane protease serine
76.3912	2.36325	0.451541	5.23374	1.66113e-07	1.98483e-06	LG2	34312014	34328977	ENSONIG00000015904	Brain	acsl1b	ACSL1	acyl-CoA synthetase long-chain family member
16.7248	2.36056	0.836629	2.82152	0.0047797	0.0159626	LG1	18688329	18743869	ENSONIG00000006253	Brain	igdcc3	IGDCC3	Immunoglobulin superfamily, DCC subclass, member
5885.45	2.35969	0.301717	7.82087	5.24599e-15	2.46915e-13	LG4	9433674	9437871	ENSONIG00000040777	Brain		-	Chromobox homolog 7a
12.6602	2.35958	1.18144	1.99721	0.0458024	0.101408	LG2	15286947	15289828	ENSONIG00000027622	Brain
11.1966	2.35815	0.974333	2.42027	0.0155088	0.0421413	LG17	26624394	26629769	ENSONIG00000006348	Brain	si:ch211-191a24.4	MARVELD3	MARVEL domain containing 3
667.867	2.35777	0.303872	7.75908	8.55469e-15	3.89932e-13	LG7	52165831	52167998	ENSONIG00000015325	Brain	DNAJA4	DNAJA4	homolog subfamily A member
59.7235	2.35622	0.997878	2.36123	0.0182143	0.0479539	LG17	22454067	22454938	ENSONIG00000040068	Brain		HIST3H3	Core histone H2A/H2B/H3/H4
122.928	2.35471	0.272779	8.63232	6.01218e-18	4.38282e-16	LG8	21013420	21016547	ENSONIG00000019802	Brain	noxo1b	NOXO1	NADPH oxidase organizer
8.34568	2.35386	0.974766	2.4148	0.0157439	0.0426248	LG6	4609105	4611194	ENSONIG00000042009	Brain		-	Helix-turn-helix of DDE superfamily endonuclease
23.0271	2.34865	0.6886	3.41076	0.000647817	0.00296217	LG17	15050811	15060461	ENSONIG00000000088	Brain		FAM180A	Family with sequence similarity 180, member A
6.20177	2.34751	1.04597	2.24433	0.0248112	0.061699	LG9	22903847	22905709	ENSONIG00000014496	Brain		-	Beta-1,4-galactosyltransferase 1-like
9.38512	2.34742	0.880765	2.6652	0.00769418	0.0236797	LG7	33428389	33436685	ENSONIG00000040103	Brain		SHROOM3	Shroom family member 3
23.2686	2.34548	1.17432	1.99731	0.0457916	0.101394	LG3	83830807	83860026	ENSONIG00000038206	Brain
76.0355	2.34546	0.52503	4.4673	7.92147e-06	6.37338e-05	LG5	5121181	5128231	ENSONIG00000005281	Brain		-	deoxyribonuclease I
80.4736	2.34099	0.531175	4.40719	1.04718e-05	8.19874e-05	LG10	11380778	11390025	ENSONIG00000004178	Brain	si:ch211-137i24.10	tm4sf5	Transmembrane 4 L6 family member
17.0414	2.34076	0.700282	3.34259	0.000829999	0.00365028	LG16	29355196	29361021	ENSONIG00000016156	Brain	tmem237a	TMEM237	Transmembrane protein 237a
10.9578	2.33685	1.08066	2.16242	0.0305857	0.0732534	LG3	57332125	57353827	ENSONIG00000036598	Brain		NLRP12	Fish-specific NACHT associated domain
14.4046	2.33268	0.707956	3.29495	0.000984394	0.00421791	LG22	34818101	34819244	ENSONIG00000031750	Brain		-	Reverse transcriptase (RNA-dependent DNA polymerase)
235.945	2.3305	0.334928	6.95819	3.44664e-12	1.02929e-10	LG10	14693536	14698368	ENSONIG00000004777	Brain	stoml3b	-	Erythrocyte band 7 integral membrane protein-like
12.1733	2.33043	0.927754	2.51191	0.0120081	0.0343082	LG13	21079154	21085840	ENSONIG00000031859	Brain		-	K02A2.6-like
107.242	2.32515	0.342455	6.78965	1.12405e-11	3.05655e-10	LG5	19787056	19792967	ENSONIG00000039857	Brain	frs3	FRS3	Fibroblast growth factor receptor substrate 3
25.2848	2.31503	0.914827	2.53057	0.0113879	0.0328352	LG7	52806374	52809856	ENSONIG00000015258	Brain	isl2a	ISL2	Insulin gene enhancer protein
169.797	2.31282	0.339581	6.8108	9.70602e-12	2.6702e-10	LG15	29081651	29154428	ENSONIG00000001606	Brain	bach2b	BACH2	BTB and CNC homology 1, basic leucine zipper transcription factor
8.24836	2.31146	0.996549	2.31946	0.0203701	0.0525665	LG17	25656179	25659188	ENSONIG00000034020	Brain		-	Reverse transcriptase (RNA-dependent DNA polymerase)
281.43	2.30919	0.408056	5.659	1.52257e-08	2.25172e-07	LG5	11817745	11822359	ENSONIG00000042578	Brain		-	Transcription factor HES-5-like
18.6437	2.30817	0.775798	2.97522	0.00292781	0.0106074	LG13	5566505	5569985	ENSONIG00000029343	Brain		-	Reverse transcriptase (RNA-dependent DNA polymerase)
169.905	2.30782	0.279571	8.25486	1.52085e-16	8.85158e-15	LG3	15943963	15949104	ENSONIG00000042429	Brain	si:dkey-19b23.12	-	-
434.661	2.30711	0.291892	7.904	2.70099e-15	1.35683e-13	LG9	30587291	30686874	ENSONIG00000015132	Brain	HECW1	HECW1	HECT, C2 and WW domain containing E3 ubiquitin protein ligase
1230.76	2.30451	0.30398	7.58113	3.4257e-14	1.4374e-12	LG12	34697910	34700862	ENSONIG00000014063	Brain		CCL19	C-C motif chemokine
11.5296	2.30451	0.971029	2.37327	0.0176315	0.0466921	LG19	17046822	17051228	ENSONIG00000031565	Brain
89.2818	2.30315	0.366102	6.29099	3.15438e-10	6.54799e-09	LG4	3109006	3119175	ENSONIG00000041551	Brain	nfe2l1a	-	Nuclear factor erythroid
17.9687	2.29664	0.642896	3.57233	0.00035382	0.00176592	LG20	6821701	6821837	ENSONIG00000021777	Brain
38.2732	2.2931	0.50841	4.51034	6.47253e-06	5.32232e-05	LG4	32337673	32365991	ENSONIG00000009489	Brain	myh11b	-	Myosin, heavy polypeptide 11, smooth muscle b
161.685	2.28668	0.734486	3.1133	0.00185005	0.0072198	LG16	19648695	19656839	ENSONIG00000036632	Brain
9.35146	2.28396	1.01451	2.2513	0.0243666	0.0608141	LG4	25374723	25377647	ENSONIG00000041527	Brain		-	Si dkey-43p13.5
34.201	2.28387	0.544862	4.19165	2.76939e-05	0.000193375	LG4	26334989	26337668	ENSONIG00000038059	Brain	si:ch73-141c7.1	-	Coenzyme Q-binding protein COQ10 homolog
10.4507	2.28367	0.872167	2.61839	0.0088347	0.0266206	LG10	32612348	32621096	ENSONIG00000007448	Brain	zgc:152891	ALOXE3	Arachidonate lipoxygenase 3
14.2324	2.28046	0.786157	2.90076	0.00372257	0.0129328	LG10	20383197	20386355	ENSONIG00000008463	Brain	endou2	-	Endonuclease, polyU-specific 2
65.6362	2.28004	0.406004	5.61581	1.95642e-08	2.82082e-07	LG20	18683984	18685700	ENSONIG00000012289	Brain	apobec2b	APOBEC2	Apolipoprotein B mRNA editing enzyme, catalytic polypeptide-like 2
9.41015	2.27833	0.91292	2.49566	0.0125725	0.0355779	LG15	13474887	13478826	ENSONIG00000006063	Brain	CRISP2	CRISP2	Cysteine-rich secretory protein
65.5687	2.27616	0.414142	5.49608	3.88327e-08	5.33172e-07	LG5	1156208	1159775	ENSONIG00000000252	Brain	zgc:109913	-	Zgc 109913
224.912	2.27579	0.34935	6.51437	7.29953e-11	1.71972e-09	LG14	39697605	39697878	ENSONIG00000021897	Brain
15.9803	2.27426	0.790082	2.87851	0.00399559	0.0137272	LG3	9087115	9088694	ENSONIG00000014614	Brain		CABP4	Calcium binding protein 4
98.6373	2.26948	0.793303	2.86079	0.00422583	0.0143699	LG15	23781362	23821665	ENSONIG00000018739	Brain		col12a1	collagen
125.79	2.26871	0.27922	8.12519	4.46671e-16	2.47248e-14	LG20	15134573	15142432	ENSONIG00000017329	Brain	cers5	CERS5	sphingosine N-acyltransferase activity
596.673	2.26762	0.302883	7.4868	7.05754e-14	2.8508e-12	LG3	23892942	23930435	ENSONIG00000013037	Brain	actn3a	ACTN3	Actinin alpha
5560.35	2.26285	0.288376	7.84688	4.26521e-15	2.04759e-13	LG4	6167535	6220746	ENSONIG00000006597	Brain		FTL	Stores iron in a soluble, non-toxic, readily available form. Important for iron homeostasis. Iron is taken up in the ferrous form and deposited as ferric hydroxides after oxidation
61.9222	2.26085	0.510157	4.43167	9.35062e-06	7.39686e-05	LG11	18029058	18054823	ENSONIG00000002863	Brain	c4b	-	Si dkey-8k3.2
129.159	2.26014	0.361347	6.25476	3.98131e-10	8.10883e-09	LG15	10364029	10367173	ENSONIG00000038001	Brain	alkal2	FAM150B	Family with sequence similarity 150, member
11.2747	2.25874	0.827862	2.7284	0.00636426	0.020203	LG2	10327059	10328157	ENSONIG00000001477	Brain		-	snRNA-activating protein complex subunit 1-like
512.696	2.25686	0.197459	11.4295	2.97761e-30	7.16315e-28	LG1	28015569	28020091	ENSONIG00000002547	Brain	cry5	-	Cryptochrome 5
78.5027	2.25264	0.338122	6.6622	2.6976e-11	6.92831e-10	LG2	20297913	20300667	ENSONIG00000040488	Brain
1060.95	2.25231	0.282742	7.96594	1.63975e-15	8.41285e-14	LG2	27171601	27173311	ENSONIG00000035754	Brain	si:ch211-153b23.5	-	Sb cb252
95.6259	2.2514	0.57946	3.88533	0.00010219	0.000607497	LG10	25823744	25839444	ENSONIG00000009514	Brain		-	Smoothelin-like protein
19.1806	2.2504	1.0653	2.11246	0.034647	0.0807656	LG7	62145950	62149279	ENSONIG00000035883	Brain		GALNT8	polypeptide N-acetylgalactosaminyltransferase
39.7264	2.24982	0.646807	3.47836	0.000504497	0.00240116	LG10	10447989	10454194	ENSONIG00000004443	Brain	cnga2b	CNGA2	Cyclic nucleotide gated channel alpha 5
12.4285	2.24901	0.80736	2.78564	0.00534228	0.0175092	LG23	31122361	31124080	ENSONIG00000038121	Brain	znf648	ZNF648	zinc finger protein
341.481	2.24399	0.425214	5.27732	1.3109e-07	1.5999e-06	LG14	36628450	36662983	ENSONIG00000001259	Brain	sb:cb81	ZFP36	Zinc finger protein 36, C3H1 type-like
888.418	2.24282	0.781447	2.87008	0.00410369	0.0140185	LG20	20983659	20987976	ENSONIG00000011812	Brain	mmp9	MMP9	Belongs to the peptidase M10A family
118.652	2.24279	0.345305	6.49509	8.29855e-11	1.92853e-09	LG17	10753125	10904982	ENSONIG00000011662	Brain
9.73363	2.24056	0.864798	2.59085	0.00957393	0.0284108	LG3	7241075	7243867	ENSONIG00000034556	Brain
74.5048	2.23731	0.484066	4.6219	3.80234e-06	3.30621e-05	LG22	21319894	21321344	ENSONIG00000042677	Brain		RTP4	Receptor-transporting protein 4-like
9.1048	2.23695	0.941109	2.37693	0.0174572	0.0463819	LG7	2701078	2711346	ENSONIG00000010695	Brain	tat	TAT	Tyrosine aminotransferase
22.8766	2.23283	0.561902	3.9737	7.07659e-05	0.000439768	LG12	3006804	3007764	ENSONIG00000011947	Brain		-	Galactosyltransferase
299.44	2.22879	0.22056	10.1051	5.2419e-24	7.4666e-22	LG12	11881830	11885485	ENSONIG00000010825	Brain		C5orf34	Chromosome 5 open reading frame 34
28.3035	2.22533	0.60272	3.69214	0.000222371	0.00118473	LG7	9979973	9996468	ENSONIG00000011525	Brain	grk5	GRK5	Belongs to the protein kinase superfamily. AGC Ser Thr protein kinase family. GPRK subfamily
124.734	2.21883	0.324675	6.83399	8.25833e-12	2.28063e-10	LG23	41869147	41877810	ENSONIG00000002314	Brain	malt2	-	lymphoid tissue lymphoma translocation
166.431	2.21577	0.628941	3.52302	0.000426655	0.00207661	LG4	2890519	2893728	ENSONIG00000036634	Brain	hoxb2a	HOXB2	Homeo box B2a
276.03	2.21385	0.317168	6.98006	2.9506e-12	8.98502e-11	LG10	26314563	26359240	ENSONIG00000009556	Brain	myo7ab	MYO7A	Belongs to the TRAFAC class myosin-kinesin ATPase superfamily. Myosin family
75.4518	2.21317	0.334752	6.61137	3.80773e-11	9.43263e-10	LG4	1885465	1926028	ENSONIG00000007864	Brain	rgs9a	-	regulator of G-protein signaling
1567.77	2.20972	0.303215	7.28764	3.15439e-13	1.14398e-11	LG17	2006887	2014657	ENSONIG00000036494	Brain	NR2F6	NR2F6	Nuclear receptor subfamily 2, group F, member
132.153	2.20705	0.438021	5.03868	4.68754e-07	5.08212e-06	LG7	15030	19539	ENSONIG00000018207	Brain		-	FAM3C-like
86.6101	2.20667	0.315327	6.99805	2.5955e-12	7.98227e-11	LG1	33072588	33130073	ENSONIG00000002961	Brain	igf1rb	IGF1R	Insulin-like growth factor
14.3769	2.20287	0.715176	3.08018	0.00206875	0.00794722	LG16	21810336	21810402	ENSONIG00000028722	Brain
213.656	2.20015	0.410516	5.35947	8.34667e-08	1.0624e-06	LG22	15398455	15408196	ENSONIG00000013533	Brain	slc30a8	SLC30A8	Solute carrier family 30 (zinc transporter), member 8
35.7672	2.198	0.558979	3.93217	8.41813e-05	0.000513266	LG22	24716336	24730591	ENSONIG00000010747	Brain	ago2	AGO2	Required for RNA-mediated gene silencing (RNAi) by the RNA-induced silencing complex (RISC). The 'minimal RISC' appears to include ago2 bound to a short guide RNA such as a microRNA (miRNA) or short interfering RNA (siRNA). These guide RNAs direct RISC to complementary mRNAs that are targets for RISC-mediated gene silencing. The precise mechanism of gene silencing depends on the degree of complem…
154.706	2.19724	0.792375	2.77298	0.00555455	0.0181008	LG4	6262729	6265741	ENSONIG00000006531	Brain		TAC4	Tachykinin 4 (hemokinin)
52.2069	2.19276	0.384586	5.70163	1.1867e-08	1.78674e-07	LG1	13014718	13020245	ENSONIG00000037887	Brain	slc24a5	SLC24A5	Belongs to the Ca(2 ) cation antiporter (CaCA) (TC 2.A.19) family
11.7067	2.19236	0.77269	2.83731	0.00454951	0.0152976	LG4	30427211	30428228	ENSONIG00000037941	Brain		-	DDE superfamily endonuclease
73.3911	2.18917	0.394368	5.55109	2.83902e-08	3.9914e-07	LG22	37043974	37054332	ENSONIG00000011611	Brain		-	positive regulation of GTPase activity
28.1406	2.18214	0.577478	3.77874	0.000157627	0.000885516	LG18	6961471	6967889	ENSONIG00000015547	Brain	rnf212b	RNF212B	RING finger protein
15.0219	2.18	0.833711	2.61481	0.00892759	0.0268572	LG6	22255660	22259972	ENSONIG00000008968	Brain	klf3	KLF3	factor 3
18.0357	2.17752	0.713522	3.05179	0.00227481	0.00861652	LG16	27077672	27090799	ENSONIG00000016997	Brain		IL1R1	receptor, type
10.1132	2.17707	0.970133	2.24409	0.0248263	0.0617265	LG10	31861040	31862495	ENSONIG00000036038	Brain		FAM200A	Family with sequence similarity 200, member A
88.2673	2.17577	0.585353	3.71703	0.000201579	0.00109219	LG14	5527235	5561376	ENSONIG00000010883	Brain	smtnl	SMTNL2	Smoothelin, like
62.4733	2.17539	0.418014	5.20411	1.94928e-07	2.30244e-06	LG12	30142755	30156160	ENSONIG00000010569	Brain	VSIG10	VSIG10	V-set and immunoglobulin
6.7897	2.17404	1.09199	1.99089	0.0464928	0.10258	LG15	32774555	32777012	ENSONIG00000037277	Brain	katna1	KATNA1	Catalytic subunit of a complex which severs microtubules in an ATP-dependent manner. Microtubule severing may promote rapid reorganization of cellular microtubule arrays and the release of microtubules from the centrosome following nucleation
15.3408	2.17323	0.847865	2.56318	0.0103717	0.0303638	LG7	1912065	1914753	ENSONIG00000033196	Brain
8.66751	2.17281	0.869578	2.49869	0.0124652	0.0353389	LG5	35339677	35342410	ENSONIG00000028492	Brain		-	Ribonuclease H protein
760.835	2.16908	0.256368	8.46082	2.65511e-17	1.75261e-15	LG22	14090284	14093534	ENSONIG00000041757	Brain
239.129	2.16746	0.230553	9.40114	5.3973e-21	5.67267e-19	LG19	11571856	11577965	ENSONIG00000020136	Brain	plk4	PLK4	Polo-like kinase 4 (Drosophila)
23.401	2.16466	0.577935	3.7455	0.000180033	0.000990317	LG23	12684329	12698783	ENSONIG00000031938	Brain		-	Inosine-uridine preferring nucleoside hydrolase-like
35.174	2.1618	0.460592	4.69352	2.68539e-06	2.41451e-05	LG5	24531544	24541143	ENSONIG00000019212	Brain	avil	AVIL	Advillin
111.861	2.16115	0.34092	6.33918	2.30984e-10	4.97016e-09	LG7	54755341	54760387	ENSONIG00000028951	Brain	si:ch1073-390k14.1	-	Si ch73-25i22.2
208.262	2.15122	0.568052	3.78701	0.00015247	0.000861914	LG12	31502563	31512342	ENSONIG00000008343	Brain		IL1B	Interleukin 1, beta
12.4622	2.14801	0.789501	2.72072	0.00651405	0.0206193	LG3	1527957	1558657	ENSONIG00000030225	Brain		NLRP12	NACHT, LRR and PYD domains-containing protein
501.03	2.14742	0.196582	10.9238	8.87386e-28	1.84738e-25	LG8	21318761	21323571	ENSONIG00000019780	Brain	aqp8a.1	AQP8	Belongs to the MIP aquaporin (TC 1.A.8) family
5.68774	2.14737	1.07099	2.00503	0.0449595	0.0998276	LG4	34852757	34855181	ENSONIG00000036874	Brain		-	Ribonuclease H protein
2283.2	2.14665	0.151455	14.1735	1.33684e-45	1.072e-42	LG7	50834916	50847745	ENSONIG00000015596	Brain	hps5	HPS5	Hermansky-Pudlak syndrome 5
20.4294	2.14113	0.646694	3.31089	0.00092999	0.0040174	LG22	13692214	13705275	ENSONIG00000013685	Brain		ZC3H12A	Ribonuclease ZC3H12A-like
1963.9	2.13979	0.188388	11.3585	6.73276e-30	1.55076e-27	LG22	8941164	8949081	ENSONIG00000039016	Brain		TUBB	Tubulin is the major constituent of microtubules. It binds two moles of GTP, one at an exchangeable site on the beta chain and one at a non-exchangeable site on the alpha chain
57.4303	2.13816	0.671073	3.18618	0.00144165	0.00583424	LG23	33088495	33146895	ENSONIG00000019325	Brain	tp63	TP63	tumor protein
30.1303	2.13725	0.845943	2.52647	0.0115216	0.0331546	LG6	3590808	3663251	ENSONIG00000018171	Brain		-	C-type lectin (CTL) or carbohydrate-recognition domain (CRD)
657.738	2.13668	0.213255	10.0193	1.25326e-23	1.7283e-21	LG15	22558630	22569280	ENSONIG00000041194	Brain	atf3	ATF3	Transcription factor
61.2431	2.13469	0.641489	3.32772	0.000875612	0.00381139	LG3	28146185	28157746	ENSONIG00000007845	Brain	btr12	-	Bloodthirsty-related gene family, member 12
25.2736	2.13323	0.757291	2.81692	0.00484865	0.0161554	LG23	35345067	35345122	ENSONIG00000040332	Brain
9.76429	2.13038	0.890297	2.39289	0.0167161	0.0448088	LG20	10176648	10179018	ENSONIG00000035643	Brain		-	Ribonuclease H protein
225.212	2.12716	0.32391	6.56714	5.12894e-11	1.23936e-09	LG5	17629869	17635026	ENSONIG00000036307	Brain	hyal1	HYAL1	Hyaluronoglucosaminidase 1
12.3149	2.12664	0.752097	2.82762	0.00468955	0.0156905	LG4	13387393	13387465	ENSONIG00000022161	Brain
661.548	2.12409	0.286582	7.41182	1.2458e-13	4.85996e-12	LG3	11265845	11269498	ENSONIG00000008770	Brain	plin2	PLIN2	Belongs to the perilipin family
173.87	2.12359	0.412062	5.15356	2.55582e-07	2.9356e-06	LG17	30966094	30969433	ENSONIG00000027371	Brain		RNF14	Ring finger protein 14
309.05	2.12047	0.3365	6.30153	2.94716e-10	6.16993e-09	LG14	17300442	17369699	ENSONIG00000005131	Brain	grm5b	GRM5	glutamate receptor
117.96	2.12018	0.737051	2.87658	0.00402012	0.0137961	LG16	26858437	26861815	ENSONIG00000027335	Brain		-	Integrase core domain
8.70785	2.11898	0.935039	2.26619	0.0234396	0.0588942	MKQE02000155.1	196987	198826	ENSONIG00000029606	Brain		-	Reverse transcriptase (RNA-dependent DNA polymerase)
1214.14	2.11666	0.210873	10.0376	1.04205e-23	1.44625e-21	LG10	2125020	2127865	ENSONIG00000013880	Brain	btg3	BTG3	B-cell translocation gene 3
95.1235	2.11562	0.347937	6.08046	1.19839e-09	2.22143e-08	LG5	14303600	14358646	ENSONIG00000040153	Brain
499.036	2.11524	0.228358	9.26284	1.99072e-20	1.95914e-18	LG14	18087007	18104177	ENSONIG00000005062	Brain	alkbh8	ALKBH8	alkB, alkylation repair homolog 8 (E. coli)
47.2072	2.11516	0.47901	4.4157	1.00686e-05	7.91557e-05	LG4	27058282	27060135	ENSONIG00000034387	Brain	zgc:91968	MREG	Melanoregulin
7.07962	2.11494	0.986632	2.14359	0.0320655	0.0759428	LG7	39821663	39838641	ENSONIG00000004045	Brain		-	Sodium- and chloride-dependent GABA transporter 3-like
13.9785	2.11439	0.977819	2.16235	0.0305909	0.0732577	LG4	33280355	33281696	ENSONIG00000035728	Brain		-	ENV polyprotein (coat polyprotein)
351.26	2.11247	0.373358	5.65803	1.5312e-08	2.26294e-07	LG2	20249316	20260611	ENSONIG00000005469	Brain	efemp2a	efemp2	fibulin-like extracellular matrix protein
1568.91	2.11088	0.321831	6.55898	5.41763e-11	1.3033e-09	LG13	1832309	1858168	ENSONIG00000038109	Brain	mmrn2a	MMRN2	Multimerin
2216.34	2.10945	0.408602	5.16261	2.4353e-07	2.8121e-06	LG17	2109212	2118150	ENSONIG00000010086	Brain	mknk2b	MKNK2	MAP kinase-interacting serine
24.1095	2.1075	0.621827	3.38922	0.00070093	0.00316757	LG13	20711076	20712867	ENSONIG00000009792	Brain		-	Belongs to the G-protein coupled receptor 1 family
22.0886	2.10717	0.60229	3.4986	0.000467705	0.00225128	LG12	8131266	8134746	ENSONIG00000029391	Brain		-	Reverse transcriptase (RNA-dependent DNA polymerase)
12.8544	2.10625	0.838552	2.51177	0.0120128	0.0343151	LG4	4224168	4225185	ENSONIG00000034800	Brain		-	DDE superfamily endonuclease
301.92	2.10486	0.235333	8.94417	3.7476e-19	3.20708e-17	LG20	18405779	18409605	ENSONIG00000041983	Brain	ube2t	UBE2T	Belongs to the ubiquitin-conjugating enzyme family
527.754	2.10017	0.24766	8.48007	2.25064e-17	1.49474e-15	LG16	6657618	6681048	ENSONIG00000007164	Brain	pms1	PMS1	PMS1 postmeiotic segregation increased 1 (S. cerevisiae)
8.96995	2.09666	0.870517	2.40852	0.0160172	0.0432136	LG11	26039174	26041550	ENSONIG00000028610	Brain	si:dkey-34d22.5	rab42	RAB42, member RAS oncogene family
85.923	2.09503	0.646442	3.24086	0.00119169	0.00494749	LG20	10550474	10551749	ENSONIG00000038210	Brain	fam110a	-	Family with sequence similarity 110 member A
67.0139	2.09313	0.471903	4.43551	9.18525e-06	7.29036e-05	LG12	16854841	16856207	ENSONIG00000016120	Brain	f2rl2	f2rl2	Coagulation factor II (thrombin) receptor-like 2
193.398	2.09296	0.45461	4.60385	4.14757e-06	3.5748e-05	LG11	21740056	21759235	ENSONIG00000006474	Brain	pklr	PKLR	Pyruvate kinase
9.67885	2.08911	1.01942	2.04932	0.0404313	0.0917683	LG19	30790874	30793691	ENSONIG00000036375	Brain
220.523	2.08783	0.285427	7.31477	2.57819e-13	9.50945e-12	LG22	28522928	28534157	ENSONIG00000028802	Brain		TOPAZ1	Testis- and ovary-specific PAZ domain-containing protein
7.89904	2.08489	0.929901	2.24206	0.0249578	0.0620036	LG15	33829696	33831541	ENSONIG00000012550	Brain	lim2.2	LIM2	Lens intrinsic membrane protein 2.2
15.8069	2.08202	0.779877	2.66968	0.00759234	0.0234262	LG2	20598176	20603669	ENSONIG00000005396	Brain	kcnk4a	KCNK4	mechanosensitived potassium channel activity
245.189	2.08152	1.05836	1.96673	0.0492139	0.107164	LG3	7252052	7258135	ENSONIG00000018428	Brain	cldn7a	CLDN7	Plays a major role in tight junction-specific obliteration of the intercellular space, through calcium- independent cell-adhesion activity
10.0749	2.07839	0.815397	2.54893	0.0108054	0.0314067	MKQE02000530.1	790006	918480	ENSONIG00000042022	Brain		NLRP12	NLRC3-like
71.6007	2.07536	0.330151	6.2861	3.25535e-10	6.74465e-09	LG5	5353582	5362544	ENSONIG00000005237	Brain		SHISA5	Shisa family member
8.23633	2.07487	0.861954	2.40717	0.0160765	0.043325	LG22	35532154	35532219	ENSONIG00000030967	Brain
210.138	2.07217	0.235067	8.81521	1.19463e-18	9.47436e-17	LG18	26733535	26809639	ENSONIG00000015138	Brain	kirrel1b	KIRREL	Kin of IRRE like
83.7763	2.07173	0.314582	6.58565	4.52912e-11	1.10927e-09	LG22	18746407	18846075	ENSONIG00000038056	Brain	trps1	TRPS1	Trichorhinophalangeal syndrome I
171.217	2.07053	0.46547	4.44825	8.65716e-06	6.91391e-05	LG7	26743596	26746556	ENSONIG00000029172	Brain		INIP	Ints3 and nabp interacting protein
1380.98	2.06908	0.308055	6.71661	1.86001e-11	4.92312e-10	LG6	11242668	11509614	ENSONIG00000042008	Brain		ICAM3	integrin binding
1255.1	2.06875	0.483384	4.27972	1.87131e-05	0.000136924	LG11	30134710	30196312	ENSONIG00000001554	Brain	mef2d	MEF2D	enhancer factor 2d
272.907	2.06487	0.36073	5.72416	1.03947e-08	1.58378e-07	LG2	24439346	24446728	ENSONIG00000038415	Brain
7.1047	2.06377	1.051	1.96362	0.0495742	0.107764	MKQE02001488.1	45637	55396	ENSONIG00000035827	Brain
312.52	2.06251	0.534957	3.85547	0.000115509	0.00067482	LG23	40774272	40777585	ENSONIG00000039200	Brain	fstl3	FSTL3	Follistatin-like 3 (secreted glycoprotein)
250.727	2.06004	0.324991	6.33876	2.31616e-10	4.97492e-09	LG13	22465577	22472106	ENSONIG00000028788	Brain	si:dkey-76k16.5	Glyatl3	Si dkey-76k16.5
250.727	2.06004	0.324991	6.33876	2.31616e-10	4.97492e-09	LG13	22465577	22472106	ENSONIG00000028788	Brain	si:dkey-76k16.5	GLYAT	Glycine N-acyltransferase-like
15.7397	2.05982	0.774042	2.66113	0.00778792	0.0239274	LG15	27831868	27965912	ENSONIG00000011283	Brain	opn5	OPN5	Belongs to the G-protein coupled receptor 1 family
2226.51	2.05841	0.171273	12.0183	2.84688e-33	8.56079e-31	LG7	48769320	48775969	ENSONIG00000008523	Brain	hbp1	HBP1	HMG-box transcription factor 1
274.931	2.05736	0.278164	7.39622	1.40111e-13	5.43645e-12	LG15	8276449	8389911	ENSONIG00000000428	Brain		-	Deleted in malignant brain tumors 1 protein-like
81.1776	2.05711	0.349739	5.88184	4.05738e-09	6.73668e-08	LG11	28789200	28814441	ENSONIG00000007481	Brain		PHLDB3	Pleckstrin homology-like domain family B member
28.3944	2.05676	0.651229	3.15827	0.00158708	0.00633514	LG3	36581	39696	ENSONIG00000038739	Brain		NLRP12	NACHT, LRR and PYD domains-containing protein
41.8892	2.05638	0.593939	3.46227	0.000535631	0.00252822	LG6	15168083	15168645	ENSONIG00000038675	Brain		APELA	Apelin receptor early endogenous
437.206	2.05368	0.165114	12.438	1.62593e-35	5.58778e-33	LG12	32106450	32141480	ENSONIG00000013820	Brain	cep120	CEP120	Centrosomal protein
26.2113	2.05304	0.595955	3.44496	0.000571143	0.00266907	MKQE02000825.1	44917	46828	ENSONIG00000030973	Brain		-	Ribonuclease H protein
7.79337	2.04517	0.930024	2.19905	0.0278742	0.0678629	LG10	24322471	24324099	ENSONIG00000017379	Brain		kcnj6	G protein-activated inward rectifier potassium channel
2679.27	2.04338	0.38409	5.32006	1.03733e-07	1.29224e-06	LG11	23631322	23639375	ENSONIG00000037886	Brain	si:ch73-86n18.1	clec-86	Si ch211-154o6.6
14.5214	2.03963	0.785788	2.59565	0.00944133	0.028094	LG10	12273404	12282855	ENSONIG00000005243	Brain		CAPN6	Belongs to the peptidase C2 family
60.1944	2.03812	0.400095	5.09409	3.50414e-07	3.90608e-06	LG19	3386368	3386662	ENSONIG00000034768	Brain		BACH2	BTB and CNC homology 1, basic leucine zipper transcription factor 2a
11.8085	2.03696	0.994809	2.04759	0.0406	0.0921222	LG3	69046586	69341562	ENSONIG00000029623	Brain		FCRLA	Immunoglobulin
11.8085	2.03696	0.994809	2.04759	0.0406	0.0921222	LG3	69046586	69341562	ENSONIG00000029623	Brain		-	Fc receptor-like protein
182.98	2.03392	0.434691	4.679	2.88272e-06	2.57483e-05	LG20	21804330	21817254	ENSONIG00000002399	Brain	plekhn1	PLEKHN1	family N member 1
416.229	2.03168	0.34901	5.82128	5.83976e-09	9.42151e-08	LG13	28134855	28166675	ENSONIG00000003014	Brain	plekhh2	PLEKHH2	Pleckstrin homology domain containing, family H (with MyTH4 domain) member 2
88.6615	2.03101	0.530443	3.82889	0.000128721	0.000742194	LG3	20133676	20295170	ENSONIG00000039305	Brain		-	ubiquitin carboxyl-terminal hydrolase
16.2197	2.02894	0.639495	3.17272	0.0015102	0.00606854	LG23	14161967	14162025	ENSONIG00000033245	Brain
65.177	2.02521	0.511836	3.95675	7.59759e-05	0.000467848	LG18	37916672	37927515	ENSONIG00000010135	Brain		cdh7	Cadherins are calcium-dependent cell adhesion proteins
160.365	2.02371	0.3963	5.10651	3.2817e-07	3.68527e-06	LG11	29230113	29242061	ENSONIG00000001479	Brain	lsr	LSR	Lipolysis stimulated lipoprotein receptor
404.395	2.02102	0.219288	9.21631	3.07513e-20	2.93303e-18	LG10	26778979	26821374	ENSONIG00000013306	Brain		ARHGEF12	Rho guanine nucleotide exchange factor
19.0905	2.01893	0.653011	3.09173	0.00198996	0.00768792	LG7	28004998	28006144	ENSONIG00000039438	Brain		-	Reverse transcriptase (RNA-dependent DNA polymerase)
91.8221	2.01878	0.36572	5.52001	3.38984e-08	4.70169e-07	LG1	26895849	26900159	ENSONIG00000036163	Brain		-	Interleukin 4 receptor
134.113	2.01739	0.655915	3.0757	0.00210012	0.00805058	LG3	79668039	79669235	ENSONIG00000039482	Brain		-	C-type natriuretic peptide 2-like
553.311	2.01674	0.218673	9.22263	2.89892e-20	2.78953e-18	LG14	23931268	23933303	ENSONIG00000036353	Brain	trim59	TRIM59	zinc ion binding
56.2027	2.01656	0.437717	4.60698	4.0856e-06	3.52605e-05	LG13	2288760	2290641	ENSONIG00000007095	Brain	CST7	CST7	Belongs to the cystatin family
4347.51	2.01125	0.255722	7.865	3.69092e-15	1.80797e-13	LG11	25751004	25756450	ENSONIG00000027502	Brain		APOC1	Apolipoprotein C-I
26.3779	2.00953	0.569196	3.53048	0.000414813	0.00202917	LG12	28632489	28638285	ENSONIG00000016904	Brain	RAB27B	RAB27B	RAB27B, member RAS oncogene family
326.414	2.00941	0.42356	4.7441	2.09432e-06	1.932e-05	LG20	16147	20264	ENSONIG00000032569	Brain		SOX18	SRY (sex determining region Y)-box 18
10.8701	2.00809	0.861059	2.33212	0.0196943	0.0511764	LG3	24266299	24294199	ENSONIG00000037041	Brain
22.9156	2.00734	0.699499	2.86968	0.00410893	0.0140306	MKQE02000247.1	59855	61964	ENSONIG00000040661	Brain		-	Sacsin-like
14.0911	2.00547	0.949354	2.11246	0.0346474	0.0807656	MKQE02000746.1	160067	162338	ENSONIG00000038257	Brain		-	Ribonuclease H protein
12.1375	2.00393	1.0148	1.9747	0.0483027	0.105658	LG22	15926084	15927955	ENSONIG00000019663	Brain	clec3bb	clec3b	C-type lectin domain family 3 member B
693.24	2.00362	0.214468	9.34229	9.42765e-21	9.62821e-19	LG9	18074066	18080079	ENSONIG00000005833	Brain	cry-dash	-	Cryptochrome
9.6747	1.99823	0.870884	2.29448	0.0217628	0.0554663	LG3	8091549	8096747	ENSONIG00000037475	Brain
117.27	1.99517	0.396058	5.03757	4.71491e-07	5.10668e-06	LG7	34868717	34869957	ENSONIG00000038791	Brain		TNF	Tumor necrosis
465.63	1.99388	0.320303	6.22496	4.81668e-10	9.64716e-09	LG14	37527807	37548080	ENSONIG00000001208	Brain	dlc	dll3	Delta-like protein
15.5915	1.99356	1.00806	1.97761	0.0479725	0.105169	LG20	2699720	2716999	ENSONIG00000014719	Brain		-	Belongs to the DNase I family
576.033	1.99094	0.30573	6.5121	7.41093e-11	1.74407e-09	LG12	33331882	33347518	ENSONIG00000013984	Brain	slc25a25a	SLC25A25	Solute carrier family 25 (mitochondrial carrier)
8.97594	1.98957	0.978119	2.03407	0.0419442	0.0944791	LG7	35436012	35440525	ENSONIG00000035576	Brain
384.579	1.98913	0.3129	6.35709	2.05615e-10	4.44733e-09	LG10	25777419	25814118	ENSONIG00000009512	Brain	tlcd3a	FAM57A	Family with sequence similarity 57, member A
36.9736	1.98523	0.494595	4.01385	5.97363e-05	0.000379727	LG20	7088973	7096462	ENSONIG00000016508	Brain	ccn5	wisp2	WNT1 inducible signaling pathway protein 2
142.264	1.98311	0.318342	6.22949	4.67951e-10	9.38982e-09	LG11	38376323	38380137	ENSONIG00000001467	Brain	TXNIP	TXNIP	Thioredoxin interacting protein
63.5377	1.98279	0.541271	3.66321	0.000249079	0.00130671	LG4	18300078	18305227	ENSONIG00000040519	Brain	tmed6	TMED6	Transmembrane emp24 protein transport domain containing 6
18.1862	1.97931	0.696023	2.84375	0.00445867	0.0150295	LG9	27110086	27112368	ENSONIG00000027305	Brain		FITM1	Fat storage-inducing transmembrane protein
1274.61	1.97913	0.185873	10.6478	1.78616e-26	3.36279e-24	LG7	25127713	25137122	ENSONIG00000038172	Brain	rcl1	RCL1	RNA terminal phosphate cyclase-like 1
11.388	1.97558	0.773172	2.55516	0.0106138	0.030966	LG11	36383682	36385436	ENSONIG00000039907	Brain	rnf183	RNF225	RING finger protein
105467	1.97485	0.199054	9.92119	3.36728e-23	4.41849e-21	MT	7225	7916	ENSONIG00000036904	Brain	COX2	COX2	Cytochrome c oxidase is the component of the respiratory chain that catalyzes the reduction of oxygen to water. Subunits 1- 3 form the functional core of the enzyme complex. Subunit 2 transfers the electrons from cytochrome c via its binuclear copper A center to the bimetallic center of the catalytic subunit 1
115.584	1.97465	0.57283	3.44718	0.000566462	0.00264949	LG22	24332360	24335395	ENSONIG00000037672	Brain	tfpi2	TFPI2	Tissue factor pathway inhibitor
31.0521	1.97404	0.551283	3.58081	0.000342532	0.00172109	LG3	2118177	2124134	ENSONIG00000035663	Brain		-	K02A2.6-like
27.2399	1.97246	0.567668	3.47466	0.000511496	0.00242822	LG3	21590144	21598774	ENSONIG00000042692	Brain	si:ch211-216p19.5	-	Leishmanolysin
52.1554	1.97031	0.405802	4.85535	1.20177e-06	1.18056e-05	LG3	41122363	41127163	ENSONIG00000042833	Brain		ENDOD1	Endonuclease domain containing 1
169.762	1.96967	0.57301	3.43741	0.000587296	0.00273629	MKQE02000442.1	8395	51905	ENSONIG00000040016	Brain		NLRP12	ATP binding
135.251	1.96862	0.563296	3.49482	0.000474382	0.00227735	LG10	3584073	3587485	ENSONIG00000015836	Brain	ckma	CKM	Belongs to the ATP guanido phosphotransferase family
174.83	1.96793	0.480565	4.09504	4.22103e-05	0.000278882	LG20	1198413	1218856	ENSONIG00000014836	Brain	dnmt3bb.2	-	C-5 cytosine-specific DNA methylase
94.5057	1.967	0.575063	3.4205	0.00062507	0.00287638	LG23	544683	553949	ENSONIG00000018326	Brain	SLC15A1	SLC15A1	Solute carrier family 15 (oligopeptide transporter), member
623.031	1.96635	0.237349	8.28463	1.1848e-16	7.00875e-15	LG17	26786919	26788885	ENSONIG00000006369	Brain	igfbp1a	IGFBP1	Insulin-like growth factor binding protein 1a
96.81	1.96506	0.56595	3.47215	0.000516313	0.00244557	LG11	18441646	18443043	ENSONIG00000002921	Brain	fkbp14	FKBP14	FK506 binding protein 14
1662.06	1.96501	0.231888	8.474	2.37108e-17	1.56992e-15	LG17	6625277	6625918	ENSONIG00000016725	Brain		-	Cyclin-dependent kinase inhibitor
71.322	1.96489	0.772715	2.54285	0.0109954	0.0319244	LG10	33083021	33084380	ENSONIG00000037819	Brain		-	nucleosomal DNA binding
18.1741	1.96471	0.618388	3.17715	0.00148729	0.00599095	LG14	9035532	9041518	ENSONIG00000016667	Brain	mfrp	MFRP	Membrane frizzled-related protein
369.185	1.96452	0.272927	7.19797	6.11142e-13	2.09365e-11	LG2	28817204	28819187	ENSONIG00000017750	Brain	hbegfa	HBEGF	EGF-like growth factor
39.0282	1.95821	0.47661	4.10863	3.98019e-05	0.000264991	LG15	26130823	26133811	ENSONIG00000028114	Brain		-	Ribonuclease H protein
975.362	1.95707	0.218567	8.9541	3.42513e-19	2.9663e-17	LG3	3282880	3292485	ENSONIG00000003810	Brain	men1	MEN1	Multiple endocrine neoplasia type 1
434.258	1.95366	0.294313	6.63802	3.1792e-11	8.03183e-10	LG7	52944661	52952217	ENSONIG00000015206	Brain	malt3	-	Si dkey-77f17.1
11.9264	1.95189	0.880912	2.21576	0.0267079	0.065497	LG22	19735895	19737738	ENSONIG00000002754	Brain		CTSS	Belongs to the peptidase C1 family
326.144	1.95187	0.273366	7.14016	9.32243e-13	3.07683e-11	LG5	33711968	33719577	ENSONIG00000020250	Brain	mybl2b	MYBL2	V-myb avian myeloblastosis viral oncogene homolog-like 2b
39.2351	1.95047	0.521862	3.73751	0.00018585	0.00101792	LG7	4021081	4040669	ENSONIG00000010823	Brain	anpepa	anpep	Alanyl (membrane) aminopeptidase a
11.5737	1.94822	0.824916	2.36172	0.0181905	0.0479317	LG18	31623863	31625581	ENSONIG00000032815	Brain		-	PiggyBac transposable element-derived protein
772.223	1.94609	0.189432	10.2733	9.29551e-25	1.50192e-22	LG8	19199538	19219515	ENSONIG00000019995	Brain	wdr90	WDR90	WD repeat domain 90
1241.02	1.94533	0.309543	6.28452	3.2887e-10	6.80723e-09	LG20	8858726	8869294	ENSONIG00000016642	Brain		C4BPA	Regulator of complement activation group 2 gene
23.0179	1.94236	0.567833	3.42065	0.00062472	0.00287583	LG15	30803264	30810503	ENSONIG00000011364	Brain	ccn6	WISP3	pathway protein 3
243.383	1.94176	0.267722	7.25288	4.07999e-13	1.44104e-11	LG6	34355990	34368796	ENSONIG00000018919	Brain		TOM1	Target of
684.961	1.93985	0.351935	5.51195	3.54876e-08	4.90954e-07	LG8	22256237	22263201	ENSONIG00000019715	Brain	xrcc6	XRCC6	X-ray repair complementing defective repair in Chinese hamster cells 6
33.5841	1.93934	0.589613	3.28917	0.00100483	0.00428934	LG7	50067964	50071565	ENSONIG00000008346	Brain		AQP9	Belongs to the MIP aquaporin (TC 1.A.8) family
161.27	1.93842	0.290388	6.67529	2.46744e-11	6.38261e-10	LG9	34958927	34971003	ENSONIG00000009671	Brain	acp5b	-	Acid phosphatase
106.525	1.93775	0.40618	4.77067	1.83619e-06	1.71878e-05	LG20	9447468	9458691	ENSONIG00000016707	Brain	ankrd52a	ANKRD52	ankyrin repeat
390.35	1.93679	0.290948	6.65683	2.79795e-11	7.14367e-10	LG14	39902727	39908088	ENSONIG00000017277	Brain
13.4628	1.93634	0.673891	2.87337	0.00406122	0.0139063	LG3	10095236	10095301	ENSONIG00000022209	Brain
20.0952	1.93594	0.630322	3.07135	0.00213092	0.00815709	LG14	13469334	13474324	ENSONIG00000037670	Brain
5371.3	1.93562	0.209681	9.23124	2.67521e-20	2.59735e-18	LG7	53511526	53530649	ENSONIG00000015136	Brain	chd2	CHD2	Chromodomain helicase DNA binding protein 2
27.7327	1.9341	0.670315	2.88536	0.00390965	0.0134868	LG22	6519803	6525904	ENSONIG00000027978	Brain	si:ch211-171h4.3	-	Protein tyrosine kinase
9.39218	1.93336	0.825908	2.34089	0.0192381	0.0501413	LG6	8451513	8463465	ENSONIG00000016936	Brain	fam83fb	FAM83F	Protein of unknown function (DUF1669)
9.43517	1.93252	0.897999	2.15203	0.0313946	0.0746294	LG12	9595300	9595429	ENSONIG00000021737	Brain
8.90375	1.93224	0.94095	2.0535	0.0400239	0.0909867	LG16	17176716	17178354	ENSONIG00000034897	Brain	FAM237A	FAM237A	Family with sequence similarity 237 member A
10.3171	1.93006	0.8933	2.1606	0.0307265	0.0735092	LG1	6942245	6943436	ENSONIG00000020753	Brain	socs4	socs4	suppressor of cytokine signaling
11.1327	1.92973	0.940794	2.05117	0.04025	0.0914441	LG6	9799596	9806625	ENSONIG00000032461	Brain
12.0565	1.92877	0.915384	2.10706	0.0351126	0.0816741	LG4	27064292	27065678	ENSONIG00000037617	Brain	tcap	TCAP	Telethonin
288.856	1.92731	0.327515	5.88466	3.98869e-09	6.63281e-08	LG5	30525759	30530549	ENSONIG00000020317	Brain	taf4a	TAF4	TAF4 RNA polymerase II, TATA box binding protein (TBP)-associated factor, 135kDa
57.4719	1.92674	0.64751	2.97562	0.00292394	0.010597	LG23	37171611	37173645	ENSONIG00000003067	Brain	zar1	ZAR1	Zygote arrest
32.6689	1.92448	0.487731	3.94578	7.95403e-05	0.000488408	LG7	64514566	64514632	ENSONIG00000029509	Brain
30.8658	1.92429	0.532	3.6171	0.000297928	0.00152709	LG3	79686514	79687900	ENSONIG00000037425	Brain		TRIM35	Nuclear factor 7
43.3779	1.92343	0.507284	3.79163	0.00014966	0.000848912	LG16	25479797	25523534	ENSONIG00000017099	Brain	plekhm3	PLEKHM3	Pleckstrin homology domain containing, family M, member 3
18.3691	1.91967	0.730125	2.62924	0.00855764	0.0259171	LG15	20686864	20752410	ENSONIG00000033035	Brain
19.392	1.91923	0.6188	3.10153	0.00192521	0.0074794	LG15	20864795	20902518	ENSONIG00000038532	Brain	clvs2	CLVS2	Clavesin 2
12.5547	1.91921	0.798262	2.40424	0.0162062	0.043604	LG12	5954541	5997001	ENSONIG00000016011	Brain	TACR1	TACR1	Belongs to the G-protein coupled receptor 1 family
20.6771	1.91807	0.640295	2.99561	0.00273898	0.0100494	LG3	28214547	28221271	ENSONIG00000033498	Brain		-	zinc ion binding
18.04	1.91672	0.613535	3.12406	0.00178377	0.00699265	LG6	1017644	1018439	ENSONIG00000031309	Brain		KCNH1	potassium voltage-gated channel, subfamily H
186.655	1.91651	0.280079	6.84275	7.7689e-12	2.16201e-10	LG11	38045068	38049951	ENSONIG00000001571	Brain	SLC39A1	SLC39A1	Solute carrier family 39 (zinc transporter), member 3
48.2108	1.91638	0.540365	3.54645	0.000390455	0.00192656	LG6	1168837	1175345	ENSONIG00000015993	Brain	slc29a2	SLC29A2	Equilibrative nucleoside transporter 2-like
37.1981	1.90727	0.478097	3.98929	6.62714e-05	0.000415535	LG5	23334405	23340035	ENSONIG00000029679	Brain		-	Glycosyltransferase that generates the core 1 O-glycan Gal-beta1-3GalNAc-alpha1-Ser Thr (T antigen), which is a precursor for many extended O-glycans in glycoproteins
24.7293	1.90617	0.871467	2.18731	0.0287201	0.069547	LG11	29872441	29874957	ENSONIG00000041297	Brain		SRI	EF-hand domain pair
10.9014	1.90569	0.771247	2.47092	0.0134767	0.0376544	LG13	33461570	33465743	ENSONIG00000035531	Brain		-	Reverse transcriptase (RNA-dependent DNA polymerase)
67.6592	1.9023	0.442315	4.30078	1.702e-05	0.00012594	LG17	31025202	31036774	ENSONIG00000041522	Brain		RNF14	Ring finger protein 14
226.039	1.89983	0.301117	6.30928	2.80341e-10	5.89289e-09	LG1	30182721	30197045	ENSONIG00000002760	Brain	dpep2	DPEP3	Belongs to the metallo-dependent hydrolases superfamily. Peptidase M19 family
55.1696	1.89956	0.407005	4.66716	3.0539e-06	2.70761e-05	LG20	36599608	36661974	ENSONIG00000016953	Brain	ephb2a	EPHB2	Ephrin type-B receptor 2-like
124.934	1.89791	0.477532	3.97443	7.05494e-05	0.000439179	LG14	33881867	33882834	ENSONIG00000033089	Brain		-	Claudin-4-like
565.998	1.89669	0.189654	10.0008	1.51165e-23	2.07144e-21	LG5	23373288	23379228	ENSONIG00000019091	Brain		-	Glycosyltransferase that generates the core 1 O-glycan Gal-beta1-3GalNAc-alpha1-Ser Thr (T antigen), which is a precursor for many extended O-glycans in glycoproteins
696.742	1.89659	0.376874	5.03242	4.84319e-07	5.20913e-06	LG13	23462339	23494409	ENSONIG00000042415	Brain		EIF2AK2	Eukaryotic translation initiation factor 2-alpha kinase
895.377	1.89637	0.163809	11.5767	5.40723e-31	1.4634e-28	LG7	11400557	11401586	ENSONIG00000021001	Brain		HCAR1	Hydroxycarboxylic acid receptor
17.8369	1.89503	0.786964	2.40803	0.0160391	0.0432618	LG11	17664641	17685587	ENSONIG00000002779	Brain	zmp:0000001114	ST14	SEA domain
12.2737	1.89074	0.962513	1.96438	0.0494864	0.107627	LG12	17646844	17648122	ENSONIG00000036051	Brain	si:ch211-113d22.2	-	-
33.0181	1.88823	0.675384	2.79579	0.00517729	0.0170744	LG6	33899430	33924329	ENSONIG00000018866	Brain	abcc6a	ABCC6	ATP-binding cassette, sub-family C (CFTR MRP), member 6a
56.9319	1.88657	0.696697	2.70788	0.00677151	0.0213189	LG7	16821558	16824739	ENSONIG00000036146	Brain	hwa	-	-
174.205	1.88634	0.225146	8.37831	5.36949e-17	3.35997e-15	LG23	18155036	18213633	ENSONIG00000012282	Brain	orc4	ORC4	Component of the origin recognition complex (ORC) that binds origins of replication
297.163	1.88597	0.358545	5.26008	1.43993e-07	1.74265e-06	LG14	18267051	18278133	ENSONIG00000005048	Brain	relt	RELT	tumor necrosis factor receptor
13.9326	1.88483	0.957511	1.96847	0.0490138	0.106836	LG1	8626895	8655406	ENSONIG00000007898	Brain	TNNT3	TNNT3	Troponin T type 3 (skeletal, fast)
4357	1.87574	0.184745	10.1531	3.20857e-24	4.72577e-22	LG7	1002583	1022762	ENSONIG00000010600	Brain	spg11	SPG11	Spastic paraplegia 11
73.2076	1.87435	0.396556	4.72657	2.28347e-06	2.08517e-05	LG19	9105563	9111343	ENSONIG00000012135	Brain		BMF	Bcl-2-modifying
377.773	1.87391	0.954665	1.9629	0.0496577	0.107902	LG4	2842984	2846926	ENSONIG00000027136	Brain	hoxb4a	HOXB4	Homeo box B4a
568.04	1.86903	0.307652	6.07513	1.23885e-09	2.28664e-08	MKQE02000218.1	26389	28999	ENSONIG00000030560	Brain		CSTB	Leukocyte cysteine proteinase inhibitor 1-like
42.7347	1.86772	0.494869	3.77418	0.000160536	0.000898828	LG23	32456206	32462230	ENSONIG00000019300	Brain	klhl30	KLHL30	Kelch-like 30 (Drosophila)
363.344	1.86417	0.22175	8.40661	4.22035e-17	2.67961e-15	LG4	8613168	8623366	ENSONIG00000008249	Brain		PIK3R5	regulatory subunit
8.28183	1.86078	0.946572	1.96581	0.0493203	0.107374	LG4	13387635	13387705	ENSONIG00000021905	Brain
546.775	1.86047	0.198519	9.37172	7.13592e-21	7.35713e-19	LG16	26007552	26011398	ENSONIG00000017077	Brain	dhrs12	DHRS12	Dehydrogenase reductase SDR family member
1435.97	1.85931	0.424062	4.38453	1.16237e-05	8.96914e-05	LG4	29777426	29792817	ENSONIG00000009779	Brain	zgc:195001	-	Zgc 195001
68.2117	1.8576	0.596433	3.11452	0.00184247	0.00719412	LG13	6360955	6377463	ENSONIG00000037754	Brain		-	-
482.183	1.85655	0.236239	7.85878	3.87885e-15	1.88722e-13	LG15	6635044	6667350	ENSONIG00000000672	Brain	rnf217	RNF217	Ring finger protein 217
482.183	1.85655	0.236239	7.85878	3.87885e-15	1.88722e-13	LG15	6635044	6667350	ENSONIG00000000672	Brain	rnf217	TPD52L1	tumor protein
38.0797	1.85569	0.940535	1.97301	0.0484943	0.106007	LG5	8286863	8293629	ENSONIG00000006891	Brain	cyp24a1	CYP24A1	Cytochrome P450, family 24, subfamily A, polypeptide 1
227.136	1.85292	0.235229	7.87707	3.35136e-15	1.65285e-13	LG14	17966652	17972657	ENSONIG00000005078	Brain	aasdhppt	AASDHPPT	dehydrogenase-phosphopantetheinyl transferase
381.357	1.85111	0.292016	6.33906	2.31165e-10	4.97016e-09	LG1	36258171	36288943	ENSONIG00000003191	Brain	mmp15b	MMP15	Belongs to the peptidase M10A family
188.193	1.85104	0.25661	7.21346	5.4548e-13	1.89266e-11	LG13	19997625	19999918	ENSONIG00000009748	Brain	bag2	BAG2	BCL2-associated athanogene 2
32.6412	1.8483	0.470372	3.92943	8.51459e-05	0.000517981	LG7	33370614	33371282	ENSONIG00000032047	Brain		SHROOM3	Shroom family member 3
115.965	1.84768	0.307856	6.00176	1.95188e-09	3.47249e-08	LG4	20049878	20077745	ENSONIG00000005166	Brain	DNAAF5	HEATR2	HEAT repeat containing 2
25.7182	1.84457	0.773634	2.38429	0.0171123	0.0456448	LG3	86296810	86302956	ENSONIG00000029577	Brain		-	Zinc finger protein
157.435	1.84445	0.283556	6.50471	7.78434e-11	1.81615e-09	LG2	27647791	27658064	ENSONIG00000017853	Brain		-	FH2 domain containing 2
107.935	1.84441	0.460908	4.00168	6.28947e-05	0.000396891	LG23	17475634	17491484	ENSONIG00000012356	Brain	ctdsp1	CTDSP1	(carboxy-terminal domain, RNA polymerase II, polypeptide A) small phosphatase
19.4255	1.84339	0.758771	2.42943	0.0151224	0.041309	LG14	13937029	13944652	ENSONIG00000032201	Brain		-	-
11.0983	1.84134	0.780786	2.35832	0.0183581	0.0482954	LG1	34612918	34614005	ENSONIG00000031052	Brain		KPNA7	nuclear import signal receptor activity
19.1597	1.83994	0.631612	2.91309	0.00357873	0.0125074	LG1	23092145	23093123	ENSONIG00000021393	Brain	mc1r	MC1R	Receptor for MSH (alpha, beta and gamma) and ACTH. The activity of this receptor is mediated by G proteins which activate adenylate cyclase
190.16	1.83992	0.247575	7.43179	1.07138e-13	4.20988e-12	LG14	16788311	16791439	ENSONIG00000005186	Brain	cntd2	CNTD2	Cyclin N-terminal domain-containing protein
182.254	1.83952	0.240661	7.64362	2.11206e-14	9.09109e-13	LG6	33033987	33041359	ENSONIG00000018814	Brain	cenpk	CENPK	Centromere protein K
231.763	1.83613	0.422985	4.34089	1.41907e-05	0.000107053	LG19	16793195	16803256	ENSONIG00000001366	Brain	bmp4	BMP4	Bone morphogenetic protein 4
47.178	1.83264	0.445857	4.11039	3.94995e-05	0.000263383	LG20	19650599	19663406	ENSONIG00000012134	Brain	lmbr1l	LMBR1L	Limb region 1
14.7499	1.82554	0.714739	2.55413	0.0106454	0.0310332	LG7	51607957	51612066	ENSONIG00000015457	Brain	lctlb	LCTL	Belongs to the glycosyl hydrolase 1 family
1834.45	1.82357	0.263681	6.91581	4.65206e-12	1.35561e-10	LG15	508140	521198	ENSONIG00000036384	Brain	znf395b	znf395	Zinc finger protein
572.975	1.823	0.261075	6.98267	2.89622e-12	8.84431e-11	LG13	18850708	18860052	ENSONIG00000009509	Brain	pprc1	PPRC1	Peroxisome proliferator-activated receptor gamma, coactivator-related
91.0149	1.82207	0.73268	2.48686	0.0128875	0.0363081	LG3	24077062	24080443	ENSONIG00000013085	Brain	pnp5a	PNP	The purine nucleoside phosphorylases catalyze the phosphorolytic breakdown of the N-glycosidic bond in the beta- (deoxy)ribonucleoside molecules, with the formation of the corresponding free purine bases and pentose-1-phosphate
770.284	1.82085	0.20117	9.05131	1.41267e-19	1.25867e-17	LG2	17387691	17414972	ENSONIG00000002436	Brain		ABCC5	Multidrug resistance-associated protein 5-like
48.0007	1.81897	0.502009	3.62338	0.000290774	0.00149645	LG6	39401592	39409597	ENSONIG00000008974	Brain		NLRP12	NACHT, LRR and PYD domains-containing protein
536.261	1.81364	0.177481	10.2188	1.63345e-24	2.60043e-22	LG16	1593084	1599246	ENSONIG00000004312	Brain	nepro	C3orf17	Nucleolus and neural progenitor protein
120.664	1.81241	0.4411	4.10884	3.97644e-05	0.000264823	LG3	68332925	68574782	ENSONIG00000037489	Brain		FCRLA	Fc receptor-like
39.9892	1.80932	0.579108	3.12432	0.00178217	0.0069889	LG18	8933679	8935722	ENSONIG00000033170	Brain	MYOC	MYOC	Myocilin
139.264	1.80684	0.418938	4.31291	1.61118e-05	0.000119834	LG7	15915397	15917174	ENSONIG00000011278	Brain	ptges	PTGES	Prostaglandin E synthase
881.261	1.80591	0.204456	8.83277	1.02112e-18	8.18825e-17	LG17	21258374	21264460	ENSONIG00000009957	Brain	dclre1c	DCLRE1C	DNA cross-link repair 1C, PSO2 homolog (S. cerevisiae)
75.5774	1.80481	0.454161	3.97395	7.06915e-05	0.000439432	LG3	10104722	10111473	ENSONIG00000037996	Brain	si:dkey-23i12.7	BATF2	Basic leucine zipper transcription factor, ATF-like 2
28.6966	1.80403	0.480729	3.75269	0.000174949	0.000966772	LG3	2694571	2710842	ENSONIG00000003891	Brain	SH3TC1	SH3TC1	SH3 domain and tetratricopeptide
42.3741	1.80034	0.476925	3.77489	0.000160076	0.000896713	LG2	4837236	4855763	ENSONIG00000011578	Brain		FCHSD1	FCH and double SH3 domains
21.7729	1.79898	0.681505	2.63971	0.00829766	0.0252428	LG13	5260012	5262555	ENSONIG00000041958	Brain
1458.64	1.79536	0.155751	11.5271	9.62838e-31	2.46488e-28	LG12	34973661	34981927	ENSONIG00000014089	Brain	ascc2	ASCC2	Activating signal cointegrator 1 complex subunit
1766.32	1.79536	0.510409	3.51749	0.000435654	0.00211298	LG7	48279223	48288422	ENSONIG00000028078	Brain	chchd3b	-	Component of the MICOS complex, a large protein complex of the mitochondrial inner membrane that plays crucial roles in the maintenance of crista junctions, inner membrane architecture, and formation of contact sites to the outer membrane
79.4124	1.79416	0.368485	4.86901	1.12159e-06	1.11444e-05	LG4	21469189	21473930	ENSONIG00000005356	Brain	zgc:112148	TVP23B	Eukaryotic protein of unknown function (DUF846)
92.2677	1.79411	0.360353	4.97875	6.39978e-07	6.69703e-06	LG7	54202363	54270692	ENSONIG00000015115	Brain	igf1ra	IGF1R	Insulin-like growth factor
495.776	1.79396	0.30153	5.94953	2.68919e-09	4.64674e-08	LG13	22148140	22154198	ENSONIG00000009927	Brain	slc29a3	SLC29A3	Solute carrier family 29 (nucleoside transporters), member 3
1532.38	1.79393	0.156257	11.4806	1.65092e-30	4.06182e-28	LG7	56665530	56694586	ENSONIG00000014765	Brain	cax2	-	Belongs to the Ca(2 ) cation antiporter (CaCA) (TC 2.A.19) family
1532.38	1.79393	0.156257	11.4806	1.65092e-30	4.06182e-28	LG7	56665530	56694586	ENSONIG00000014765	Brain	cax2	TMEM263	Transmembrane protein 263
14.7446	1.78847	0.845924	2.11422	0.0344961	0.0804747	LG20	13634827	13652742	ENSONIG00000017132	Brain	cdh26.1	CDH26	Cadherin 26, tandem duplicate 1
50.3324	1.7876	0.392084	4.55923	5.13414e-06	4.32695e-05	LG14	39699854	39700130	ENSONIG00000021536	Brain
964.917	1.78757	0.255345	7.0006	2.54873e-12	7.84957e-11	LG12	37876568	37881894	ENSONIG00000000677	Brain	SURF4	SURF4	Surfeit locus protein
10.8435	1.78576	0.87061	2.05116	0.0402518	0.0914441	LG10	34372967	34375355	ENSONIG00000029411	Brain		-	Ribonuclease H protein
49.5298	1.78139	0.748642	2.3795	0.0173363	0.0461285	LG5	23414135	23415359	ENSONIG00000021172	Brain	gpr84	GPR84	G protein-coupled receptor 84
334.29	1.78121	0.179672	9.91368	3.63025e-23	4.73485e-21	LG8	16465492	16470218	ENSONIG00000011489	Brain	tctn3	TCTN3	Tectonic family member 3
204.579	1.78115	0.226765	7.85462	4.01e-15	1.94229e-13	LG17	35482481	35496042	ENSONIG00000011811	Brain	mcm10	MCM10	Minichromosome maintenance complex component 10
72.6765	1.78048	0.340533	5.2285	1.70895e-07	2.03747e-06	LG2	13304807	13314594	ENSONIG00000001146	Brain	ctso	CTSO	Belongs to the peptidase C1 family
159.89	1.78032	0.260342	6.83839	8.00888e-12	2.22593e-10	LG19	20757051	20759588	ENSONIG00000000601	Brain	cenpo	CENPO	Centromere protein O
109.548	1.77826	0.336765	5.28041	1.28894e-07	1.57666e-06	LG12	6662432	6675536	ENSONIG00000015906	Brain		LRP5L	lipoprotein receptor-related protein
2540.1	1.77786	0.208765	8.51607	1.65055e-17	1.13448e-15	LG18	725137	755221	ENSONIG00000009699	Brain	paxip1	PAXIP1	PAX interacting (with transcription-activation domain) protein 1
68.8652	1.77683	0.528438	3.36241	0.000772641	0.00343532	LG7	1910533	1911658	ENSONIG00000029449	Brain		SAMD3	sterile alpha motif
224.699	1.77648	0.384774	4.61694	3.89437e-06	3.38215e-05	LG20	23842941	23874021	ENSONIG00000036727	Brain		-	Complement component C1q domain.
27.0347	1.77542	0.586427	3.02752	0.00246572	0.00921547	LG10	32883060	32885277	ENSONIG00000042309	Brain		-	Reverse transcriptase (RNA-dependent DNA polymerase)
45.1169	1.7753	0.395443	4.4894	7.14243e-06	5.81575e-05	LG7	2734478	2734943	ENSONIG00000042349	Brain		-	TERF1-interacting nuclear factor 2 N-terminus
126.954	1.77423	0.700517	2.53274	0.0113175	0.0326976	LG15	34359713	34362454	ENSONIG00000034331	Brain	nppc	NPPC	natriuretic peptide
1665.85	1.77243	0.14478	12.2422	1.84842e-34	5.97316e-32	LG8	4924791	4935893	ENSONIG00000018159	Brain	tubgcp2	TUBGCP2	Gamma-tubulin complex is necessary for microtubule nucleation at the centrosome
1988.43	1.77221	0.175939	10.0729	7.27997e-24	1.0235e-21	LG13	1977177	1995421	ENSONIG00000007023	Brain	nfkb2	NFKB2	Nuclear factor of kappa light polypeptide gene enhancer in B-cells 2, p49 p100
78.9377	1.77057	0.310633	5.69988	1.1989e-08	1.80135e-07	LG18	14335671	14337535	ENSONIG00000036591	Brain		GPR148	receptor 148
224.945	1.77015	0.390128	4.53735	5.69646e-06	4.75459e-05	LG14	2843375	2844713	ENSONIG00000034600	Brain	tmem97	tmem97	Intracellular orphan receptor that binds numerous drugs and which is highly expressed in various proliferating cells. Corresponds to the sigma-2 receptor, which is thought to play important role in regulating cell survival, morphology and differentiation. May play a role as a regulator of cellular cholesterol homeostasis. May function as sterol isomerase. May alter the activity of some cytochrome…
224.945	1.77015	0.390128	4.53735	5.69646e-06	4.75459e-05	LG14	2843375	2844713	ENSONIG00000034600	Brain	tmem97	TMEM97	Protein of unknown function (DUF2781)
14.373	1.7699	0.690145	2.56454	0.0103313	0.0302683	LG11	6580129	6582370	ENSONIG00000030271	Brain		-	Ribonuclease H protein
93.5134	1.76712	0.73946	2.38975	0.0168599	0.0451327	MKQE02000207.1	18430	29184	ENSONIG00000010744	Brain		-	class II histocompatibility antigen
151.956	1.7666	0.484709	3.64466	0.000267744	0.00139115	LG6	23981858	23983414	ENSONIG00000031769	Brain	pde6ha	pde6h	Phosphodiesterase 6H, cGMP-specific, cone, gamma
16.3258	1.76304	0.707009	2.49365	0.0126436	0.0357281	LG6	41709955	41751475	ENSONIG00000030673	Brain		-	NACHT domain
16.3258	1.76304	0.707009	2.49365	0.0126436	0.0357281	LG6	41709955	41751475	ENSONIG00000030673	Brain		-	zinc ion binding
52.2016	1.75954	0.417263	4.21686	2.47727e-05	0.000175969	LG7	51217711	51221545	ENSONIG00000015500	Brain	rapsn	RAPSN	receptor-associated protein of the
107.775	1.75414	0.418818	4.18832	2.81028e-05	0.000195657	LG3	17428770	17436787	ENSONIG00000004820	Brain	slc16a13	SLC16A13	Solute carrier family 16, member 13
147.447	1.7501	0.383263	4.56632	4.96364e-06	4.21277e-05	LG13	3789494	3837814	ENSONIG00000001575	Brain		CBR3	Carbonyl reductase
152.409	1.74972	0.259074	6.75378	1.44047e-11	3.86464e-10	LG23	3388988	3401228	ENSONIG00000004909	Brain		DONSON	downstream neighbor of Son
152.746	1.74963	0.310134	5.64155	1.68524e-08	2.46868e-07	LG16	24080361	24132615	ENSONIG00000006893	Brain		ZNF385B	zinc finger protein
1676.29	1.74946	0.22462	7.78851	6.78029e-15	3.13007e-13	LG23	11746963	11753843	ENSONIG00000038099	Brain	retreg2	FAM134A	Family with sequence similarity 134 member A
1313.65	1.74943	0.240698	7.26813	3.64509e-13	1.29589e-11	LG12	38283533	38287062	ENSONIG00000035837	Brain	mak16	MAK16	MAK16 homolog
203.335	1.74936	0.243532	7.18329	6.8055e-13	2.30228e-11	LG8	18118213	18122374	ENSONIG00000020052	Brain		REXO4	REX4, RNA exonuclease 4 homolog (S. cerevisiae)
66.0627	1.74862	0.366343	4.77318	1.81338e-06	1.70037e-05	LG2	19836125	19837217	ENSONIG00000020595	Brain	P2RY4	P2RY4	Pyrimidinergic receptor P2Y, G-protein coupled, 4-like
2240.61	1.74621	0.210756	8.28549	1.17628e-16	6.97742e-15	LG3	12436446	12455175	ENSONIG00000007619	Brain	sec24d	SEC24D	SEC24 homolog D, COPII coat complex component
239.165	1.74528	0.282362	6.181	6.36979e-10	1.24134e-08	LG19	8275317	8299325	ENSONIG00000012267	Brain	loxl3b	LOXL3	Lysyl oxidase-like
18.8146	1.74368	0.621075	2.80751	0.00499254	0.016562	LG11	22957214	22988560	ENSONIG00000012880	Brain	clcn1b	CLCN1	Chloride channel
57.1596	1.74352	0.586513	2.97268	0.0029521	0.0106669	LG11	21712021	21717915	ENSONIG00000006457	Brain	clk2b	CLK3	Belongs to the protein kinase superfamily
705.895	1.74201	0.381033	4.57183	4.83494e-06	4.1116e-05	LG9	20241235	20251082	ENSONIG00000014298	Brain	rdh10a	RDH10	Retinol dehydrogenase
680.292	1.74166	0.553259	3.148	0.00164393	0.0065212	LG22	16952806	16954697	ENSONIG00000019706	Brain	ciarta	ciart	Circadian associated repressor of transcription
430.289	1.74164	0.323236	5.38813	7.11939e-08	9.208e-07	LG7	4770805	4788640	ENSONIG00000010884	Brain	exoc3l1	EXOC3L1	Exocyst complex component 3-like
359.324	1.7411	0.408579	4.26136	2.03187e-05	0.00014718	LG4	17516936	17529796	ENSONIG00000002265	Brain	cacng1b	CACNG1	This protein is a subunit of the dihydropyridine (DHP) sensitive calcium channel. Plays a role in excitation-contraction coupling. The skeletal muscle DHP-sensitive Ca(2 ) channel may function only as a multiple subunit complex
21.8243	1.74026	0.573234	3.03586	0.00239849	0.0090062	LG11	20846553	20846748	ENSONIG00000029810	Brain	lenep	lenep	Lens epithelial
28.0417	1.74003	0.608483	2.85961	0.00424158	0.0144144	LG15	22999322	22999540	ENSONIG00000035547	Brain
67.3035	1.7385	0.50319	3.45497	0.000550359	0.00258646	LG12	19968253	19977319	ENSONIG00000014919	Brain	WDR31	WDR31	WD repeat domain 31
207.313	1.73831	0.255682	6.79871	1.05563e-11	2.88945e-10	LG18	10500261	10503390	ENSONIG00000010631	Brain		-	RNA binding
593.749	1.73557	0.259663	6.68393	2.32614e-11	6.03875e-10	LG23	42771753	42783299	ENSONIG00000002177	Brain		C1orf112	Chromosome 1 open reading frame 112
287.601	1.73552	0.594248	2.92054	0.00349429	0.0122737	LG7	4302298	4306887	ENSONIG00000010861	Brain		-	Olfactomedin-like domains
207.021	1.7341	0.471839	3.6752	0.000237663	0.00125412	LG7	51420053	51422260	ENSONIG00000041762	Brain	skor1b	SKOR1	SKI family transcriptional corepressor
90.3667	1.73186	0.3924	4.41351	1.01708e-05	7.98141e-05	LG15	8033037	8037581	ENSONIG00000000459	Brain	aldh8a1	ALDH8A1	Aldehyde dehydrogenase 8 family, member A1
174.426	1.73115	0.27491	6.29716	3.0315e-10	6.32323e-09	LG12	18197694	18220740	ENSONIG00000028519	Brain		ISG15	ISG15 ubiquitin-like modifier
432.292	1.7304	0.19016	9.0997	9.05816e-20	8.13768e-18	LG19	23065679	23082648	ENSONIG00000019556	Brain	nol10	NOL10	Nucleolar protein 10
50.3025	1.73017	0.612595	2.82433	0.00473798	0.0158428	LG12	17253592	17267212	ENSONIG00000013745	Brain	cmya5	CMYA5	Cardiomyopathy associated 5
149.891	1.72601	0.267049	6.46329	1.02448e-10	2.33238e-09	LG7	43613755	43623354	ENSONIG00000015627	Brain	abhd2b	ABHD2	Abhydrolase domain containing
46.6187	1.72601	0.627948	2.74865	0.00598406	0.0192484	LG16	31650316	31658055	ENSONIG00000016368	Brain	tnfsf11	tnfsf11	Tumor necrosis factor (ligand) superfamily, member
12.7235	1.7254	0.84299	2.04676	0.0406815	0.0922684	LG9	35151358	35154118	ENSONIG00000039725	Brain		SAMD3	Sterile alpha motif.
49.4447	1.72315	0.419311	4.10948	3.96552e-05	0.000264258	LG11	36138162	36142082	ENSONIG00000002258	Brain		CLEC12B	C-type lectin domain family
12.9502	1.72304	0.800824	2.15158	0.0314304	0.0746999	LG3	26998453	27000170	ENSONIG00000039497	Brain		-	AIG1 family
271.78	1.71795	0.401525	4.27856	1.88104e-05	0.000137589	LG11	35826436	35846126	ENSONIG00000038901	Brain		TMEM176A	Membrane-spanning 4-domains, subfamily A, member
159.01	1.71786	0.623301	2.75607	0.00585014	0.0189103	LG5	26749702	26759917	ENSONIG00000019395	Brain	tgm2b	TGM2	Transglutaminase 2b
30.2384	1.7165	0.575633	2.98193	0.00286438	0.0104335	LG16	1119589	1129838	ENSONIG00000030360	Brain		IL10RB	Cytokine receptor family member b5
19.5424	1.71551	0.645565	2.65739	0.00787493	0.0241502	LG14	29495946	29502310	ENSONIG00000016888	Brain	si:dkey-24p1.6	-	Si dkey-24p1.6
75.2874	1.7146	0.305184	5.61827	1.92884e-08	2.78409e-07	LG20	5326320	5328496	ENSONIG00000042488	Brain	rad51c	RAD51C	Rad51 homolog
1047.73	1.714	0.329546	5.20109	1.98122e-07	2.33762e-06	LG15	31515899	31519411	ENSONIG00000011420	Brain	ephx1	EPHX1	Epoxide hydrolase
850.375	1.71347	0.298259	5.74491	9.19679e-09	1.42432e-07	LG1	39462720	39464083	ENSONIG00000028167	Brain	si:ch211-260e23.9	-	Tumor protein p53-inducible nuclear protein
10.8129	1.71111	0.832018	2.05658	0.0397266	0.090429	LG7	64181041	64184167	ENSONIG00000009503	Brain	sc5d	-	Lathosterol oxidase-like
1671.42	1.71014	0.210931	8.10759	5.16331e-16	2.83015e-14	LG12	10260513	10288968	ENSONIG00000011012	Brain	FGFR1	FGFR1	Fibroblast growth factor receptor
352.817	1.70558	0.182893	9.32551	1.10447e-20	1.11742e-18	LG22	35604494	35620794	ENSONIG00000010347	Brain	sema4ab	sema4a	Sema domain, immunoglobulin domain (Ig), transmembrane domain (TM) and short cytoplasmic domain, (semaphorin)
27.2231	1.70488	0.713276	2.39021	0.0168389	0.0450878	MKQE02002211.1	28856	34571	ENSONIG00000029349	Brain		-	B-cell receptor CD22-like
937.856	1.70141	0.156453	10.8749	1.51843e-27	3.131e-25	LG5	25829456	25834404	ENSONIG00000019335	Brain	gnl3	GNL3	Guanine nucleotide binding protein-like 3 (nucleolar)
242.945	1.69984	0.205628	8.26656	1.37882e-16	8.0902e-15	LG20	16748163	16761179	ENSONIG00000017453	Brain	samhd1	SAMHD1	Deoxynucleoside triphosphate triphosphohydrolase SAMHD1-like
66.9422	1.69943	0.365051	4.65532	3.23481e-06	2.85223e-05	LG6	11605539	11613320	ENSONIG00000000148	Brain		REXO5	RNA exonuclease
29.609	1.69852	0.62216	2.73003	0.00633287	0.0201222	LG4	34696177	34696315	ENSONIG00000035886	Brain
1868.29	1.69802	0.303293	5.59862	2.16059e-08	3.09589e-07	LG12	17713545	17722322	ENSONIG00000013596	Brain	slc8b1	SLC8B1	Solute carrier family 8 (sodium lithium calcium exchanger), member B1
342.066	1.69783	0.200162	8.4823	2.20778e-17	1.4799e-15	LG15	25312938	25319344	ENSONIG00000018809	Brain	taf1b	TAF1B	TATA box binding protein (Tbp)-associated factor, RNA polymerase I, B
134.001	1.69699	0.265601	6.38924	1.66714e-10	3.65707e-09	LG12	19272326	19296505	ENSONIG00000013274	Brain
15.5376	1.69531	0.627948	2.69976	0.00693903	0.0217608	LG9	19199512	19199589	ENSONIG00000021882	Brain
2143.94	1.69519	0.303397	5.58737	2.3054e-08	3.29467e-07	LG3	17304551	17305608	ENSONIG00000029883	Brain	rnf227	-	E3 ubiquitin-protein ligase
233.029	1.69424	0.327502	5.17321	2.30108e-07	2.67422e-06	LG20	4472522	4475012	ENSONIG00000038019	Brain	pim2	pim2	Pim-2 proto-oncogene, serine threonine kinase
8.10392	1.68871	0.841853	2.00594	0.0448625	0.0997143	LG23	16474116	16476291	ENSONIG00000041158	Brain		-	Reverse transcriptase (RNA-dependent DNA polymerase)
8.57146	1.68866	0.842996	2.00316	0.0451597	0.100198	LG16	9950258	9954916	ENSONIG00000004449	Brain
1095.39	1.68692	0.126226	13.3643	9.77908e-41	5.72235e-38	LG20	15242653	15261075	ENSONIG00000017362	Brain	DCAF1	VPRBP	Vpr (HIV-1) binding protein
51.2961	1.68679	0.402144	4.19449	2.73483e-05	0.0001915	LG20	4361706	4384621	ENSONIG00000014594	Brain	elk1	ELK1	ELK1, member of ETS oncogene family
186.458	1.68567	0.231759	7.27337	3.50622e-13	1.25269e-11	LG17	24321666	24337296	ENSONIG00000007807	Brain	orc1	ORC1	Origin recognition complex subunit
1303.85	1.68565	0.184229	9.14974	5.70691e-20	5.19161e-18	LG5	2966486	2980007	ENSONIG00000018558	Brain	sdc4	SDC4	Syndecan 4
5445.58	1.68527	0.197909	8.51539	1.66028e-17	1.13756e-15	LG2	36316114	36318858	ENSONIG00000000103	Brain	sqstm1	SQSTM1	Sequestosome 1
237.536	1.68339	0.251868	6.68363	2.33099e-11	6.0441e-10	LG2	31854793	31864035	ENSONIG00000035873	Brain	polr1d	POLR1D	DNA-directed RNA polymerases I and III subunit
13.1755	1.68237	0.788691	2.13312	0.0329147	0.0774982	LG19	9599166	9603744	ENSONIG00000012069	Brain	RAB15	RAB15	GTPase activity
30.7687	1.68033	0.46008	3.65226	0.000259941	0.00135614	LG13	13548591	13551150	ENSONIG00000030151	Brain	cuzd1.1	CUZD1	CUB and zona pellucida-like domains 1
564.235	1.67981	0.209908	8.00258	1.21838e-15	6.4027e-14	LG17	13507600	13552767	ENSONIG00000011426	Brain	apaf1	APAF1	Oligomeric Apaf-1 mediates the cytochrome c-dependent autocatalytic activation of pro-caspase-9 (Apaf-3), leading to the activation of caspase-3 and apoptosis. This activation requires ATP
344.464	1.67961	0.209217	8.02807	9.9015e-16	5.25435e-14	LG19	20293039	20300624	ENSONIG00000000712	Brain	ahi1	AHI1	Abelson helper integration site 1
810.159	1.67783	0.185526	9.04362	1.51566e-19	1.33941e-17	LG15	5873390	5877969	ENSONIG00000000754	Brain	zfyve1	ZFYVE1	Zinc finger, FYVE
36.0739	1.676	0.519987	3.22315	0.0012679	0.00522287	LG14	32217884	32239781	ENSONIG00000005729	Brain	yap1	YAP1	Yes-associated protein 1
736.838	1.67262	0.204536	8.17766	2.8941e-16	1.63178e-14	LG18	18467775	18511452	ENSONIG00000009551	Brain	SPIDR	SPIDR	Scaffolding protein involved in DNA repair
858.785	1.66907	0.168802	9.88773	4.70592e-23	5.95836e-21	LG11	5088301	5090440	ENSONIG00000013813	Brain	zgc:77056	KIAA1143	Zgc 77056
1635	1.66772	0.170355	9.7897	1.24663e-22	1.52491e-20	LG22	15469822	15484573	ENSONIG00000013517	Brain	ehmt2	EHMT2	Histone-lysine N-methyltransferase
40.9296	1.6676	0.560031	2.97769	0.00290434	0.0105492	LG5	26982213	26983761	ENSONIG00000021178	Brain	trim107	-	Tripartite motif containing 107
1004.29	1.66681	0.188947	8.8216	1.12838e-18	8.98179e-17	LG15	28109763	28125965	ENSONIG00000001694	Brain	recql	RECQL	RecQ protein-like (DNA helicase Q1-like)
1219.94	1.66641	0.149695	11.132	8.76401e-29	1.93622e-26	LG1	39120144	39126702	ENSONIG00000003437	Brain	txlng	TXLNG	Taxilin gamma
116.439	1.66481	0.321738	5.17443	2.28603e-07	2.65959e-06	LG20	20310676	20317151	ENSONIG00000011973	Brain	galnt6	-	polypeptide N-acetylgalactosaminyltransferase
1162.25	1.66388	0.14635	11.3692	5.95533e-30	1.38644e-27	LG11	1279806	1287966	ENSONIG00000016528	Brain	kpna5	KPNA5	importin
420.16	1.66212	0.337251	4.92845	8.28846e-07	8.45282e-06	LG18	35011535	35038238	ENSONIG00000014068	Brain		ZNF214	zinc finger
436.15	1.66035	0.236889	7.00898	2.40066e-12	7.43586e-11	LG7	15935013	15947417	ENSONIG00000011281	Brain	usp20	USP20	Ubiquitin specific protease 20
251.99	1.65962	0.660745	2.51174	0.0120137	0.0343151	MKQE02000248.1	2879	22963	ENSONIG00000038095	Brain		-	Sacsin-like
764.218	1.65947	0.194686	8.52382	1.54379e-17	1.06448e-15	LG14	1087490	1096139	ENSONIG00000014784	Brain	hmbsb	HMBS	Hydroxymethylbilane synthase
735.031	1.65875	0.148714	11.154	6.84751e-29	1.52841e-26	LG11	7447286	7454421	ENSONIG00000006761	Brain	zdhhc18a	ZDHHC18	Belongs to the DHHC palmitoyltransferase family
848.269	1.6578	0.417151	3.97411	7.06433e-05	0.000439258	LG23	11109419	11115734	ENSONIG00000012152	Brain	adamts1	ADAMTS1	ADAM metallopeptidase with thrombospondin type 1 motif, 1
14.9258	1.65747	0.658996	2.51514	0.0118985	0.0340579	LG13	26354479	26359157	ENSONIG00000014839	Brain	ccnj	-	Cyclin_C
51.9501	1.65541	0.446001	3.71167	0.000205893	0.0011125	LG16	4335515	4372410	ENSONIG00000004518	Brain	esyt3	ESYT3	Extended synaptotagmin-like protein 3
1365.29	1.65316	0.178014	9.28669	1.59159e-20	1.59535e-18	LG7	15831196	15908521	ENSONIG00000011273	Brain	GARNL3	GARNL3	Rap Ran-GAP domain-like
807.218	1.65316	0.156569	10.5587	4.63218e-26	8.5719e-24	LG13	1937678	1957799	ENSONIG00000007012	Brain		FAM35A	Family with sequence similarity 35, member A
244.539	1.6527	0.369195	4.47649	7.58816e-06	6.13714e-05	LG23	37709641	37729906	ENSONIG00000002943	Brain	clocka	CLOCK	Circadian locomoter output cycles protein
26.9065	1.65152	0.585655	2.81996	0.00480303	0.0160306	LG14	15090120	15091134	ENSONIG00000028179	Brain		C5AR1	C5a anaphylatoxin chemotactic receptor
127.318	1.64979	0.294782	5.59666	2.18518e-08	3.12492e-07	LG8	5071337	5166526	ENSONIG00000018187	Brain	arhgap44	ARHGAP44	Rho GTPase activating protein 44
127.318	1.64979	0.294782	5.59666	2.18518e-08	3.12492e-07	LG8	5071337	5166526	ENSONIG00000018187	Brain	arhgap44	ARHGAP44	modification of dendritic spine
365.251	1.64618	0.221984	7.41575	1.20935e-13	4.72629e-12	LG12	3343463	3352842	ENSONIG00000010414	Brain	imp4	IMP4	IMP4, U3 small nucleolar ribonucleoprotein, homolog (yeast)
74.1976	1.64606	0.32123	5.12426	2.98715e-07	3.38611e-06	LG1	11429246	11500328	ENSONIG00000005678	Brain	ADAMTS7	ADAMTS7	ADAM metallopeptidase with thrombospondin type 1 motif, 7
140.323	1.64567	0.339118	4.85279	1.21736e-06	1.19209e-05	LG10	31997534	31998220	ENSONIG00000040333	Brain		-	Histone H2B
3638.17	1.64491	0.183731	8.95281	3.46533e-19	2.98916e-17	LG7	2096118	2112208	ENSONIG00000018279	Brain	nup160	NUP160	Nucleoporin 160
204.681	1.64453	0.305236	5.38773	7.13518e-08	9.22291e-07	LG9	20361934	20370818	ENSONIG00000014303	Brain	ube2w	UBE2W	enzyme E2 W
204.681	1.64453	0.305236	5.38773	7.13518e-08	9.22291e-07	LG9	20361934	20370818	ENSONIG00000014303	Brain	ube2w	UBE2W	ubiquitin-conjugating enzyme
107.575	1.64342	0.475848	3.45366	0.000553024	0.00259673	LG1	35666674	35672066	ENSONIG00000003175	Brain	slc7a6	SLC7A6	Solute carrier family 7 (cationic amino acid transporter, y system), member 6
524.649	1.64231	0.236706	6.9382	3.97133e-12	1.17143e-10	LG8	9869340	9871664	ENSONIG00000015829	Brain	socs3b	-	suppressor of cytokine signaling
50.0724	1.64229	0.434349	3.78103	0.000156179	0.000879209	LG9	7348355	7366444	ENSONIG00000040366	Brain		HHLA2	HERV-H LTR-associating
292.765	1.6421	0.249932	6.57018	5.02558e-11	1.21846e-09	LG16	16007479	16012223	ENSONIG00000008787	Brain	fastkd1	FASTKD1	FAST kinase
975.838	1.64045	0.16886	9.71483	2.60691e-22	3.08427e-20	LG17	38769622	38783022	ENSONIG00000008044	Brain	slc26a5	SLC26A5	Solute carrier family 26, member 5
435.672	1.63879	0.263069	6.2295	4.67937e-10	9.38982e-09	LG12	19984859	19987457	ENSONIG00000014921	Brain	bri3bp	BRI3BP	Bri3 binding protein
2065.78	1.6386	0.178206	9.19494	3.75204e-20	3.5474e-18	LG7	55575209	55581079	ENSONIG00000014890	Brain		arf5	Belongs to the small GTPase superfamily. Arf family
2728.66	1.63844	0.156041	10.5001	8.63217e-26	1.54459e-23	LG17	249482	258509	ENSONIG00000029771	Brain	aebp2	AEBP2	AE binding protein 2
510.699	1.63801	0.260657	6.28415	3.29644e-10	6.81673e-09	LG12	8625148	8636046	ENSONIG00000025517	Brain		KIAA1671	Si ch73-138n13.1
73.8336	1.63613	0.547413	2.98883	0.00280045	0.0102368	MKQE02000362.1	188983	200374	ENSONIG00000017921	Brain		-	Adenylyl- / guanylyl cyclase, catalytic domain
68.2796	1.63569	0.555985	2.94197	0.0032613	0.0115983	LG23	44996036	45014580	ENSONIG00000001753	Brain	rnf220b	-	Ring finger protein 220b
63.865	1.63221	0.474237	3.44176	0.000577937	0.00269733	LG13	25928156	25929778	ENSONIG00000010387	Brain	nanp	NANP	N-acetylneuraminic acid phosphatase
62.5914	1.63196	0.41023	3.97816	6.94507e-05	0.000432713	LG16	921235	953724	ENSONIG00000004261	Brain	tspearb	TSPEAR	Thrombospondin-type laminin G domain and EAR
14680.2	1.63134	0.336039	4.85462	1.20618e-06	1.18329e-05	LG6	18958765	18979767	ENSONIG00000017565	Brain	smox	SMOX	Spermine oxidase
1169.99	1.63041	0.180321	9.04171	1.54235e-19	1.35745e-17	LG16	22409829	22414502	ENSONIG00000040753	Brain
461.48	1.6294	0.219158	7.43482	1.04707e-13	4.12936e-12	LG12	8643087	8652205	ENSONIG00000036057	Brain		KIAA1671	Si ch73-138n13.1
681.438	1.62937	0.215464	7.56215	3.96452e-14	1.65069e-12	LG7	43528624	43529195	ENSONIG00000036412	Brain	C11orf96	C11orf96	protein C11orf96 homolog
351.696	1.62931	0.197529	8.24847	1.60439e-16	9.31276e-15	LG19	11427394	11432847	ENSONIG00000020143	Brain	ddx24	DDX24	DEAD (Asp-Glu-Ala-Asp) box polypeptide 24
50.1569	1.62841	0.460078	3.53943	0.000400988	0.00196911	LG9	3227736	3439718	ENSONIG00000017357	Brain		NLRP12	NACHT, LRR and PYD domains-containing protein
50.1569	1.62841	0.460078	3.53943	0.000400988	0.00196911	LG9	3227736	3439718	ENSONIG00000017357	Brain		NLRP14	NACHT, LRR and PYD domains-containing protein
11.1164	1.62837	0.805841	2.02071	0.0433093	0.0969256	LG12	35734309	35737784	ENSONIG00000014197	Brain	dmrt2	DMRT2	doublesex and mab-3 related transcription factor
1641.83	1.62816	0.269393	6.04379	1.50532e-09	2.73649e-08	LG11	20157257	20169180	ENSONIG00000006099	Brain	l3mbtl1b	l3mbtl3	L(3)mbt-like 1b (Drosophila)
95.7731	1.6278	0.266381	6.1108	9.91328e-10	1.86313e-08	LG10	11650460	11657841	ENSONIG00000005416	Brain	snx19a	-	Sorting nexin 19a
2150.13	1.62749	0.270813	6.00965	1.85924e-09	3.32131e-08	LG6	14811292	14816732	ENSONIG00000010157	Brain	asah1b	ASAH1	N-acylsphingosine amidohydrolase (acid ceramidase)
857.589	1.62669	0.235782	6.89914	5.23177e-12	1.5023e-10	LG2	20379690	20386907	ENSONIG00000005449	Brain	foxo4	FOXO4	forkhead box
41.4564	1.62504	0.630155	2.57879	0.00991466	0.0292615	LG7	22178997	22180858	ENSONIG00000013957	Brain	m17	-	IL-6 subfamily cytokine M17
117.753	1.62494	0.392553	4.13941	3.48205e-05	0.000235667	LG15	12793205	12802196	ENSONIG00000014709	Brain		prdm1	PR domain zinc finger protein
172.786	1.62486	0.265492	6.12019	9.34664e-10	1.76583e-08	LG20	11734444	11736677	ENSONIG00000016959	Brain	eif4e3	EIF4E3	Eukaryotic translation initiation factor 4E
13.1809	1.62475	0.822052	1.97645	0.0481039	0.105393	LG11	19429150	19442572	ENSONIG00000005993	Brain	DENND3	DENND3	DENN MADD domain containing
549.693	1.62423	0.188844	8.60089	7.91026e-18	5.67103e-16	LG10	26208061	26215511	ENSONIG00000009539	Brain	slc35f2	SLC35F2	Solute carrier family 35, member F2
599.498	1.62345	0.167462	9.69445	3.18335e-22	3.7458e-20	LG17	17266620	17270870	ENSONIG00000017844	Brain	vezt	VEZT	Vezatin, adherens junctions transmembrane protein
77.8578	1.62307	0.452083	3.5902	0.00033043	0.0016688	LG7	400778	402190	ENSONIG00000034790	Brain
917.204	1.62273	0.207067	7.83673	4.62435e-15	2.20532e-13	LG17	35475242	35481341	ENSONIG00000011814	Brain	optn	OPTN	Optineurin
183.132	1.62242	0.619188	2.62024	0.00878679	0.0265036	LG10	2982120	3053640	ENSONIG00000015881	Brain		MMP1	Belongs to the peptidase M10A family
58.7508	1.62134	0.353795	4.58271	4.58983e-06	3.91855e-05	LG13	2527217	2527272	ENSONIG00000034726	Brain
67.8766	1.62097	0.403429	4.01797	5.87012e-05	0.000373916	LG22	32996602	33007219	ENSONIG00000036101	Brain	kdf1b	-	Keratinocyte differentiation factor
262.934	1.62068	0.234252	6.91852	4.56376e-12	1.33527e-10	LG15	6721613	6732602	ENSONIG00000029483	Brain	elovl4b	ELOVL4	Catalyzes the first and rate-limiting reaction of the four that constitute the long-chain fatty acids elongation cycle. This endoplasmic reticulum-bound enzymatic process, allows the addition of 2 carbons to the chain of long- and very long-chain fatty acids VLCFAs per cycle. Condensing enzyme that specifically elongates C24 0 and C26 0 acyl-CoAs. May participate to the production of saturated an…
210.762	1.62052	0.616471	2.62871	0.00857105	0.0259541	LG7	4290644	4296483	ENSONIG00000010856	Brain		-	Olfactomedin-4-like
42.1929	1.6199	0.699802	2.3148	0.0206237	0.0530754	LG17	31018449	31023457	ENSONIG00000008378	Brain		KNG1	Kininogen 1
40.3337	1.61961	0.471461	3.43529	0.000591918	0.00275265	LG2	1358334	1415241	ENSONIG00000000223	Brain	slc7a11	SLC7A11	Solute carrier family 7 (anionic amino acid transporter light chain, xc- system), member 11
21.0786	1.61938	0.670446	2.41537	0.0157191	0.0425637	LG14	5829086	5834755	ENSONIG00000010838	Brain	pitpnaa	vib	Phosphatidylinositol transfer protein alpha
473.919	1.61354	0.189552	8.51241	1.70358e-17	1.16354e-15	LG17	17852539	17864852	ENSONIG00000034372	Brain	tmem110l	-	Transmembrane protein 110, like
2506.76	1.6122	0.159128	10.1315	4.00498e-24	5.81959e-22	LG7	60542074	60557318	ENSONIG00000010451	Brain	cry1b	CRY1	Cryptochrome circadian clock
45.2905	1.61035	0.493166	3.26532	0.0010934	0.00460656	LG22	36373500	36375055	ENSONIG00000032555	Brain
268.674	1.60916	0.283876	5.66853	1.44026e-08	2.14316e-07	LG12	29740297	29807744	ENSONIG00000010621	Brain	nf2a	NF2	Neurofibromin 2a (merlin)
211.281	1.60916	0.28403	5.66544	1.46645e-08	2.17915e-07	LG19	25061313	25063245	ENSONIG00000043211	Brain	INSM2	INSM2	Insulinoma-associated
25.9692	1.60914	0.548865	2.93176	0.00337042	0.0119198	LG20	24660368	24671966	ENSONIG00000001915	Brain	sgk2a	SGK2	Serum glucocorticoid regulated kinase 2a
196.737	1.60798	0.336901	4.77287	1.8162e-06	1.70227e-05	LG19	27606303	27613213	ENSONIG00000008151	Brain	gale	GALE	UDP-galactose-4-epimerase
34.3631	1.60486	0.531541	3.01927	0.00253388	0.00943928	LG8	7503503	7508181	ENSONIG00000007939	Brain		-	Leucine Rich Repeat
3535.4	1.60451	0.162089	9.89899	4.20512e-23	5.41028e-21	LG1	20541927	20549743	ENSONIG00000006019	Brain	ctr9	CTR9	Ctr9, Paf1 RNA polymerase II complex component, homolog (S. cerevisiae)
21.7703	1.60394	0.604096	2.65511	0.00792822	0.0242998	LG14	33600081	33604835	ENSONIG00000003890	Brain	LGALS4	LGALS4	Lectin, galactoside-binding, soluble
416.971	1.60353	0.230058	6.9701	3.16717e-12	9.53719e-11	LG13	25916278	25926432	ENSONIG00000010382	Brain	polr1b	POLR1B	DNA-dependent RNA polymerase catalyzes the transcription of DNA into RNA using the four ribonucleoside triphosphates as substrates
72.9333	1.60342	0.319271	5.02212	5.11039e-07	5.46936e-06	LG19	18669902	18685963	ENSONIG00000001001	Brain	rps6ka5	RPS6KA5	Belongs to the protein kinase superfamily. AGC Ser Thr protein kinase family. S6 kinase subfamily
393.768	1.60212	0.315906	5.07152	3.94655e-07	4.3352e-06	LG20	18505917	18519147	ENSONIG00000012321	Brain	PKP1	PKP1	Plakophilin
12.8909	1.59992	0.777185	2.05861	0.0395316	0.0900909	LG19	24034875	24037557	ENSONIG00000019542	Brain	spdya	SPDYA	speedy RINGO cell cycle regulator family member A
578.997	1.59968	0.190261	8.4078	4.1779e-17	2.66046e-15	LG8	8716860	8722233	ENSONIG00000029233	Brain
1759.34	1.59944	0.262103	6.10234	1.04528e-09	1.95436e-08	LG7	22359269	22370440	ENSONIG00000013898	Brain	setd1ba	SETD1B	SET domain containing 1B
1322.24	1.59826	0.205374	7.78216	7.1294e-15	3.27031e-13	LG22	15484696	15496373	ENSONIG00000013516	Brain	zbtb12.1	ZBTB12	Zinc finger and BTB domain containing 12, tandem duplicate 2
20.4771	1.59317	0.579795	2.74782	0.00599922	0.0192842	LG12	346888	348950	ENSONIG00000035127	Brain		PDZD2	PDZ domain-containing protein
262.708	1.5917	0.294242	5.40947	6.32114e-08	8.26942e-07	LG5	1500358	1510058	ENSONIG00000020715	Brain	amigo3	AMIGO3	Adhesion molecule with Ig-like domain 3
1084.99	1.59136	0.182551	8.71732	2.84852e-18	2.15641e-16	LG5	14258615	14303580	ENSONIG00000036454	Brain	rims4	RIMS4	regulating synaptic membrane exocytosis
1353.72	1.59077	0.378921	4.19816	2.69087e-05	0.000188727	LG20	10012765	10013747	ENSONIG00000021137	Brain	cebpb	CEBPB	CCAAT enhancer binding protein (C EBP), beta
67.3804	1.58911	0.494357	3.21451	0.00130669	0.00536098	LG18	18274575	18279367	ENSONIG00000009582	Brain	rpe65a	RPE65	Retinal pigment epithelium-specific protein
3339.59	1.58832	0.137802	11.5261	9.74283e-31	2.46488e-28	LG20	9355500	9360099	ENSONIG00000016687	Brain	dazap2	DAZAP2	DAZ associated protein 2
2933.39	1.58764	0.250329	6.34222	2.2648e-10	4.87912e-09	LG11	21305636	21314336	ENSONIG00000006343	Brain	si:dkey-7f3.9	FAM189B	Family with sequence similarity 189 member B
20.4322	1.58511	0.578294	2.74101	0.00612511	0.0195857	LG11	18305171	18311134	ENSONIG00000002898	Brain	macc1	MACC1	Metastasis associated in colon cancer 1
28.3253	1.58491	0.708353	2.23746	0.0252564	0.062609	LG23	13860996	13864176	ENSONIG00000001006	Brain		Gm609	Si dkey-31e10.5
368.551	1.58434	0.311045	5.0936	3.5132e-07	3.91277e-06	LG11	31042929	31072786	ENSONIG00000027954	Brain	ctsk	CTSK	Belongs to the peptidase C1 family
15.8396	1.58429	0.666298	2.37776	0.0174184	0.0462901	LG22	35534589	35534727	ENSONIG00000021469	Brain
40.6959	1.58388	0.532029	2.97705	0.00291033	0.0105623	LG3	26944591	26992870	ENSONIG00000018718	Brain		-	Tripartite motif containing 47
429.344	1.58278	0.221828	7.13514	9.6689e-13	3.18148e-11	LG10	17387914	17393467	ENSONIG00000036746	Brain	sdf2	SDF2	Stromal cell-derived factor
4610.82	1.58262	0.179346	8.82438	1.10069e-18	8.79371e-17	LG14	39692356	39702261	ENSONIG00000017239	Brain	atg16l1	ATG16L1	ATG16 autophagy related 16-like 1 (S. cerevisiae)
28.5691	1.58131	0.533384	2.96467	0.00303012	0.0109033	LG5	18113702	18116966	ENSONIG00000003916	Brain	EMP3	-	Epithelial membrane protein
28.5691	1.58131	0.533384	2.96467	0.00303012	0.0109033	LG5	18113702	18116966	ENSONIG00000003916	Brain	EMP3	-	PMP-22/EMP/MP20/Claudin family
187.084	1.58001	0.583028	2.71	0.00672838	0.0212047	LG4	8065419	8079260	ENSONIG00000008110	Brain		TGFBR3L	Transforming growth factor, beta receptor
96.276	1.5795	0.665447	2.37359	0.0176163	0.0466728	LG7	20718145	20726678	ENSONIG00000000205	Brain	pax8	PAX8	Paired box
281.938	1.57901	0.38534	4.0977	4.17269e-05	0.000276193	LG3	67448450	67518427	ENSONIG00000041547	Brain		-	Ribonuclease H protein
16.6659	1.57826	0.736659	2.14245	0.0321573	0.0760748	LG19	14260542	14269209	ENSONIG00000003513	Brain	grhl3	GRHL3	Grainyhead-like 3
127.208	1.57809	0.623101	2.53264	0.0113208	0.0327028	LG17	6202721	6214793	ENSONIG00000032513	Brain		IL17REL	receptor E-like
17.52	1.57737	0.616758	2.55753	0.0105419	0.0308062	LG6	1219714	1241135	ENSONIG00000015984	Brain
1353.91	1.57733	0.389206	4.05268	5.06351e-05	0.000328332	LG11	10679323	10683319	ENSONIG00000007180	Brain	eomesb	EOMES	Eomesodermin homolog
44.0106	1.57429	0.418164	3.76477	0.000166702	0.000928073	LG22	22763523	22763586	ENSONIG00000021922	Brain
271.371	1.57327	0.419528	3.75009	0.00017677	0.000975783	LG13	19491423	19502580	ENSONIG00000009668	Brain	angpt2	ANGPT2	Angiopoietin 2a
1041.53	1.57225	0.197092	7.97723	1.49657e-15	7.75171e-14	LG18	5327760	5345525	ENSONIG00000009027	Brain	march6	MARCH6	Membrane-associated ring finger (C3HC4) 6
74.6982	1.57077	0.651232	2.41201	0.015865	0.0428991	MKQE02002458.1	218938	222887	ENSONIG00000033226	Brain		-	Immunoglobulin
35.9385	1.57021	0.729386	2.15278	0.0313356	0.0745465	LG3	60591085	60591792	ENSONIG00000034403	Brain		-	Immunoglobulin V-set domain
83.1365	1.5699	0.46721	3.36015	0.000778996	0.00345888	LG1	60064	71624	ENSONIG00000029064	Brain		-	Cadherin-related family member
93.0225	1.5694	0.311802	5.03332	4.82048e-07	5.19673e-06	LG7	24351735	24355021	ENSONIG00000003793	Brain	ube2g1b	Ube2g1	ubiquitin-conjugating enzyme
178.645	1.5685	0.376639	4.16446	3.12092e-05	0.000214989	LG23	25231260	25426178	ENSONIG00000038421	Brain		NLRP12	NLRC3-like
12.6942	1.56836	0.740514	2.11793	0.0341806	0.0799099	LG1	26733859	26753295	ENSONIG00000017164	Brain	spata17	SPATA17	Spermatogenesis associated 17
211.269	1.56811	0.493306	3.17877	0.001479	0.00596086	LG12	14588892	14594007	ENSONIG00000011824	Brain	gig2p	-	Grass carp reovirus (GCRV)-induced gene 2p
27.2917	1.56741	0.528712	2.96457	0.00303103	0.0109048	LG4	16997157	16998045	ENSONIG00000038817	Brain
576.204	1.56525	0.245342	6.37985	1.7726e-10	3.8727e-09	LG23	35004923	35010353	ENSONIG00000004692	Brain	zgc:77486	plin4	Belongs to the perilipin family
102.194	1.5648	0.299655	5.22199	1.77007e-07	2.10224e-06	LG7	55545402	55548478	ENSONIG00000043148	Brain
186.466	1.5632	0.259775	6.01751	1.77123e-09	3.17721e-08	LG14	30496173	30510341	ENSONIG00000005522	Brain
11.9973	1.55948	0.772764	2.01805	0.0435857	0.0974485	LG22	13216347	13216482	ENSONIG00000027344	Brain
197.161	1.55928	0.38177	4.08435	4.41995e-05	0.000290782	LG4	8116214	8122512	ENSONIG00000008125	Brain	si:ch211-106h11.3	-	Si ch211-106h11.3
697.844	1.55593	0.201916	7.70584	1.29986e-14	5.75529e-13	LG22	21567547	21574459	ENSONIG00000002446	Brain	fam92a1	FAM92A1	Family with sequence similarity 92 member
2232.56	1.55556	0.147477	10.5479	5.19693e-26	9.37656e-24	LG4	10359536	10367500	ENSONIG00000008347	Brain		CD9	cell surface receptor signaling pathway
71.5767	1.55536	0.673993	2.30768	0.0210168	0.0539333	LG5	17057227	17068413	ENSONIG00000004085	Brain	mst1ra	MST1R	Macrophage stimulating 1 receptor (c-met-related tyrosine kinase), a
117.094	1.55466	0.476694	3.26135	0.00110884	0.00465983	LG20	21448409	21456947	ENSONIG00000002445	Brain	gpr157	GPR157	receptor 157
45.5233	1.55321	0.470796	3.29911	0.00096991	0.00416409	LG7	18621199	18682654	ENSONIG00000005561	Brain		SI	Belongs to the glycosyl hydrolase 31 family
156.22	1.55308	0.471796	3.29185	0.000995293	0.00425794	LG22	20626314	20676607	ENSONIG00000002630	Brain	znf704	ZNF704	Zinc finger protein 704
87.1259	1.55149	0.392974	3.94808	7.87801e-05	0.000484015	LG22	17481863	17499932	ENSONIG00000019738	Brain		TUFT1	Tuftelin
354.544	1.55114	0.18145	8.54856	1.24636e-17	8.67685e-16	LG17	23672354	23720671	ENSONIG00000007674	Brain	eps15l1a	EPS15L1	Epidermal growth factor receptor
132.139	1.55006	0.360557	4.29906	1.71521e-05	0.000126787	LG14	12059668	12061406	ENSONIG00000040230	Brain	fam124b	FAM124B	FAM124 family
1451.92	1.548	0.13451	11.5085	1.19598e-30	2.97635e-28	LG11	12143611	12159740	ENSONIG00000007281	Brain	atad2	ATAD2	ATPase family, AAA
157.714	1.54664	0.280756	5.50885	3.61177e-08	4.99351e-07	LG5	11869272	11870942	ENSONIG00000000582	Brain	trib3	TRIB3	Tribbles homolog
282.542	1.54645	0.22036	7.01783	2.25335e-12	7.00966e-11	LG18	33745242	33754652	ENSONIG00000012335	Brain	vcpip1	VCPIP1	Valosin containing protein (p97) p47 complex interacting protein 1
185.259	1.54521	0.223484	6.91417	4.70611e-12	1.36951e-10	LG15	14233925	14248914	ENSONIG00000005919	Brain	mpp5b	mpp5	MAGUK p55 subfamily member
1273.28	1.5448	0.158147	9.76814	1.54265e-22	1.86592e-20	LG2	9655020	9660230	ENSONIG00000001590	Brain	noa1	NOA1	Nitric oxide associated 1
21.9783	1.54424	0.544	2.83868	0.00453003	0.0152429	LG17	20419647	20423940	ENSONIG00000034133	Brain		-	retrotransposable element Tf2 155 kDa protein type 1-like
45.0588	1.54362	0.476717	3.23802	0.00120364	0.00499145	LG6	15215401	15221061	ENSONIG00000031313	Brain		tmem154	Transmembrane protein 154
2036.48	1.54133	0.378929	4.06761	4.74988e-05	0.000310038	LG20	13905363	13909033	ENSONIG00000017175	Brain	zgc:77375	-	Cat eye syndrome critical region protein
47.5711	1.54051	0.637761	2.41549	0.015714	0.0425599	LG6	31937817	31938607	ENSONIG00000021119	Brain		-	Plays a major role in tight junction-specific obliteration of the intercellular space, through calcium- independent cell-adhesion activity
64.7512	1.53963	0.591027	2.605	0.00918731	0.0275048	LG9	17228834	17236977	ENSONIG00000005906	Brain	pcolce2b	PCOLCE2	Procollagen C-endopeptidase enhancer
428.841	1.53873	0.598154	2.57246	0.0100977	0.0297021	LG4	3917846	3924807	ENSONIG00000038015	Brain	pyya	PYY	Peptide YYa
20.5494	1.53803	0.580109	2.65128	0.00801873	0.0245217	LG9	12589509	12597310	ENSONIG00000041088	Brain		FASN	polyketide synthase
104.247	1.53791	0.319109	4.81938	1.44003e-06	1.38446e-05	LG5	21412972	21414882	ENSONIG00000041782	Brain	CISH	CISH	Cytokine-inducible SH2-containing protein-like
69.9953	1.53755	0.346796	4.43357	9.26839e-06	7.3433e-05	LG6	34219342	34222706	ENSONIG00000018906	Brain	acp5a	ACP5	Acid phosphatase
59.9323	1.53724	0.674515	2.27902	0.0226656	0.0573085	MKQE02000465.1	259998	404726	ENSONIG00000036600	Brain		NLRP12	Fish-specific NACHT associated domain
74.0035	1.53689	0.378031	4.06551	4.79281e-05	0.000312558	LG14	34049405	34066757	ENSONIG00000005862	Brain	rhbdd1	RHBDD1	Rhomboid domain containing 1
634.548	1.53652	0.166166	9.24691	2.31083e-20	2.26389e-18	LG10	11813335	11818084	ENSONIG00000005379	Brain	hinfp	HINFP	Histone H4 transcription factor
24.2181	1.53612	0.576172	2.66608	0.00767408	0.0236313	LG20	14357074	14357886	ENSONIG00000039922	Brain		-	-
1196.84	1.53598	0.29328	5.23723	1.63003e-07	1.95198e-06	LG8	13230528	13236515	ENSONIG00000016232	Brain	coasy	COASY	Coenzyme A synthase
121.239	1.53559	0.269641	5.69496	1.23401e-08	1.84641e-07	LG8	2518281	2521332	ENSONIG00000038234	Brain		-
492.496	1.5355	0.155123	9.89856	4.22307e-23	5.41028e-21	LG23	26225773	26236639	ENSONIG00000008984	Brain		-	TERF1-interacting nuclear factor 2 N-terminus
466.622	1.53537	0.273473	5.61433	1.97323e-08	2.84059e-07	LG15	7372855	7382858	ENSONIG00000000551	Brain		-	Belongs to the GPAT DAPAT family
2417.59	1.53441	0.497339	3.08525	0.00203383	0.0078353	LG4	9310029	9314282	ENSONIG00000029352	Brain	tefb	TEF	Thyrotroph embryonic factor
18.1002	1.53243	0.662652	2.31257	0.0207465	0.0533345	LG15	9437249	9442915	ENSONIG00000013597	Brain	VSX2	-	Visual system homeobox
34.6036	1.53205	0.686748	2.23088	0.0256894	0.0634715	LG7	36745925	36750620	ENSONIG00000012496	Brain	ppp1r3b	PPP1R3B	Protein phosphatase 1 regulatory
117.68	1.53196	0.315552	4.85487	1.20468e-06	1.18234e-05	LG4	19222315	19226176	ENSONIG00000017126	Brain	kdelr2a	KDELR2	ER lumen protein retaining receptor
3735.08	1.52937	0.150183	10.1833	2.35359e-24	3.66602e-22	LG4	33621617	33631266	ENSONIG00000009388	Brain	atxn2l	ATXN2L	LsmAD
16.2011	1.52837	0.768253	1.98941	0.0466563	0.102857	LG1	35718080	35731462	ENSONIG00000036253	Brain		GPR97	G-protein coupled receptor
30.5275	1.52481	0.450247	3.38662	0.000707604	0.00319373	LG5	38381133	38454470	ENSONIG00000003295	Brain	CDK18	CDK18	Cyclin-dependent kinase 18
481.131	1.52237	0.183793	8.28305	1.20058e-16	7.08277e-15	LG18	2803520	2827157	ENSONIG00000016654	Brain	klhl20	KLHL20	Kelch-like 20 (Drosophila)
481.131	1.52237	0.183793	8.28305	1.20058e-16	7.08277e-15	LG18	2803520	2827157	ENSONIG00000016654	Brain	klhl20	KLHL20	Kelch-like protein 20
419.178	1.52158	0.206502	7.36835	1.72747e-13	6.61972e-12	LG17	16916650	16934369	ENSONIG00000041645	Brain	nup37	NUP37	Nucleoporin
1676.18	1.52093	0.269635	5.6407	1.69357e-08	2.4769e-07	LG18	8979618	8980629	ENSONIG00000021256	Brain	JUN	jun	Transcription factor
20.0339	1.52042	0.679674	2.23698	0.0252878	0.0626509	LG8	5268248	5273938	ENSONIG00000031164	Brain		gip	Gastric inhibitory polypeptide
1602.48	1.51748	0.157072	9.66104	4.41361e-22	5.08293e-20	LG7	31375787	31386464	ENSONIG00000012822	Brain	slc30a5	SLC30A5	Solute carrier family 30 (zinc transporter), member 5
1032.07	1.51737	0.13715	11.0636	1.88378e-28	4.11977e-26	LG11	22256030	22262443	ENSONIG00000012761	Brain	grwd1	GRWD1	Glutamate-rich WD
90.2275	1.51624	0.379412	3.99629	6.43432e-05	0.00040497	LG11	29249722	29269735	ENSONIG00000037100	Brain		-	protein serine/threonine kinase activity
15.4873	1.51549	0.692394	2.18876	0.0286141	0.0693523	LG5	30514202	30516173	ENSONIG00000020318	Brain	lsm14b	LSM14B	LSM14B, SCD6 homolog B (S. cerevisiae)
17.7685	1.51485	0.671797	2.25492	0.0241381	0.0603689	LG13	17484067	17491276	ENSONIG00000034044	Brain	mat1a	MAT1A	Catalyzes the formation of S-adenosylmethionine from methionine and ATP
70.5693	1.51359	0.395437	3.82765	0.000129373	0.000745356	LG7	4173191	4182928	ENSONIG00000010842	Brain	gins3	GINS3	GINS complex subunit 3
492.632	1.51199	0.253215	5.97116	2.35569e-09	4.13315e-08	LG22	5268686	5331726	ENSONIG00000032247	Brain		CDC42	Cell division control protein 42 homolog isoform X1
492.632	1.51199	0.253215	5.97116	2.35569e-09	4.13315e-08	LG22	5268686	5331726	ENSONIG00000032247	Brain		-	cell division
492.632	1.51199	0.253215	5.97116	2.35569e-09	4.13315e-08	LG22	5268686	5331726	ENSONIG00000032247	Brain		cdc42	GTPase activity
859.026	1.51164	0.183017	8.25958	1.46182e-16	8.53098e-15	LG14	8467656	8478176	ENSONIG00000016624	Brain	nop53	GLTSCR2	Glioma tumor suppressor candidate region gene 2
123.921	1.5107	0.406016	3.72078	0.000198608	0.00107771	LG16	14344516	14395037	ENSONIG00000009029	Brain	igf2bp2a	IGF2BP2	insulin-like growth factor 2
1331.89	1.51047	0.155217	9.73138	2.21559e-22	2.65026e-20	LG17	3869420	3877207	ENSONIG00000009942	Brain	rpap3	RPAP3	RNA polymerase II associated protein 3
667.747	1.51005	0.16887	8.94211	3.81816e-19	3.2546e-17	LG17	5929757	5935054	ENSONIG00000038559	Brain	alg12	ALG12	Asparagine-linked glycosylation 12 homolog (yeast, alpha-1,6-mannosyltransferase)
1122.96	1.50951	0.148384	10.1729	2.61866e-24	4.04975e-22	LG7	34626141	34631471	ENSONIG00000012608	Brain	ndor1	NDOR1	Component of the cytosolic iron-sulfur (Fe-S) protein assembly (CIA) machinery. Required for the maturation of extramitochondrial Fe-S proteins. Part of an electron transfer chain functioning in an early step of cytosolic Fe-S biogenesis. Transfers electrons from NADPH to the Fe S cluster of CIAPIN1
172.071	1.50892	0.311365	4.84614	1.25889e-06	1.22776e-05	LG20	20720640	20724946	ENSONIG00000011869	Brain	fance	FANCE	Fanconi anemia complementation group E
70.8488	1.5088	0.447796	3.3694	0.000753309	0.00336204	LG9	23269114	23276037	ENSONIG00000031713	Brain		-
733.195	1.50659	0.1789	8.42141	3.71978e-17	2.38275e-15	LG4	13387768	13400064	ENSONIG00000019447	Brain		FBF1	factor 1
1421.08	1.50552	0.164962	9.12652	7.07375e-20	6.4081e-18	LG15	36024379	36033608	ENSONIG00000002653	Brain	cthl	CTH	Cystathionine gamma-lyase
410.374	1.50525	0.230879	6.51964	7.04747e-11	1.66214e-09	LG1	22594529	22601785	ENSONIG00000030993	Brain	ogfod1	OGFOD1	2-oxoglutarate and iron-dependent oxygenase domain containing 1
38.9403	1.50385	0.410986	3.65912	0.000253082	0.00132611	LG9	22337180	22352031	ENSONIG00000014483	Brain	tnfrsf11a	TNFRSF11A	Tumor necrosis factor receptor superfamily member
82.5984	1.5033	0.646113	2.32669	0.0199817	0.0518113	LG3	47866225	47878487	ENSONIG00000015207	Brain		IL4I1	Interleukin 4 induced 1
7072.14	1.5028	0.131915	11.3921	4.57625e-30	1.0888e-27	LG7	22291626	22293782	ENSONIG00000013921	Brain	iscub	ISCU	Scaffold protein for the de novo synthesis of iron- sulfur (Fe-S) clusters within mitochondria, which is required for maturation of both mitochondrial and cytoplasmic 2Fe-2S and 4Fe-4S proteins
1762.38	1.50238	0.242202	6.20299	5.53991e-10	1.10041e-08	LG18	7040070	7051348	ENSONIG00000015561	Brain	mmp14b	MMP14	Belongs to the peptidase M10A family
81.8925	1.49797	0.340682	4.39696	1.09777e-05	8.54289e-05	LG16	4249177	4252954	ENSONIG00000028999	Brain		PARP9	Poly (ADP-ribose) polymerase
54.7134	1.49768	0.40525	3.69569	0.000219291	0.0011726	LG5	38465160	38484576	ENSONIG00000003299	Brain	mfsd4aa	MFSD4	major facilitator superfamily
54.7134	1.49768	0.40525	3.69569	0.000219291	0.0011726	LG5	38465160	38484576	ENSONIG00000003299	Brain	mfsd4aa	MFSD4	glucose transmembrane transporter activity
213.54	1.49767	0.441414	3.3929	0.000691573	0.0031351	LG18	12439493	12441087	ENSONIG00000031203	Brain		XCL1	chemokine activity
175.524	1.49763	0.24816	6.03492	1.59043e-09	2.88154e-08	LG8	14002282	14009813	ENSONIG00000028298	Brain		DBF4B	DBF4 zinc finger B
443.392	1.49597	0.290211	5.15475	2.53968e-07	2.92016e-06	LG5	33685275	33693660	ENSONIG00000020253	Brain	CDK5RAP1	CDK5RAP1	CDK5 regulatory subunit associated protein 1
432.28	1.49534	0.188564	7.93011	2.18957e-15	1.10763e-13	LG16	16491694	16519304	ENSONIG00000008674	Brain	zak	MAP3K20	Sterile alpha motif and leucine zipper containing kinase AZK
1801.12	1.49489	0.145867	10.2483	1.20447e-24	1.93169e-22	LG16	33623668	33641645	ENSONIG00000017437	Brain		CEP250	regulation of centriole-centriole cohesion
1193.62	1.49437	0.204077	7.32261	2.43194e-13	9.06265e-12	LG16	17225348	17229453	ENSONIG00000008551	Brain	ino80da	INO80D	INO80 complex subunit
1496.57	1.49411	0.151141	9.88553	4.81043e-23	6.05526e-21	LG16	30636738	30651045	ENSONIG00000016244	Brain	dnajc10	DNAJC10	homolog subfamily C member 10
253.945	1.49383	0.23575	6.33648	2.35069e-10	5.03909e-09	LG2	4726058	4731117	ENSONIG00000011560	Brain	zgc:113425	-	Zgc 113425
158.953	1.49293	0.244188	6.11383	9.72707e-10	1.8329e-08	LG5	31214223	31218216	ENSONIG00000020301	Brain	fam83d	FAM83D	Family with sequence similarity 83, member D
47.5854	1.49096	0.413687	3.60408	0.000313255	0.00159433	LG4	14341293	14343347	ENSONIG00000019363	Brain		hirip3	HIRA interacting protein 3
29.5544	1.4904	0.522919	2.85016	0.00436974	0.0147919	LG10	19709578	19710881	ENSONIG00000041807	Brain		-
90.3856	1.4889	0.273105	5.45177	4.98717e-08	6.65294e-07	LG10	2449886	2514146	ENSONIG00000011329	Brain	wnt11	WNT11	Ligand for members of the frizzled family of seven transmembrane receptors
17.2193	1.48875	0.670321	2.22095	0.026354	0.064803	LG16	32205426	32211411	ENSONIG00000040392	Brain		SGOL2	meiotic sister chromatid cohesion, centromeric
1817.53	1.48873	0.12881	11.5575	6.76314e-31	1.78572e-28	LG15	22275055	22282829	ENSONIG00000018662	Brain	angel2	ANGEL2	Angel homolog
246.62	1.48855	0.607511	2.45024	0.0142761	0.0393948	LG6	33047877	33050096	ENSONIG00000036425	Brain	lbx1b	LBX1	Ladybird homeobox
122.198	1.48762	0.393555	3.77995	0.000156857	0.000882107	LG10	26719932	26726910	ENSONIG00000013333	Brain	lrrc32	LRRC32	Leucine rich repeat containing 32
1003.51	1.48649	0.235778	6.30463	2.88883e-10	6.06066e-09	LG23	42934800	42941739	ENSONIG00000002131	Brain	olfml2ba	OLFML2B	Olfactomedin-like
73.5269	1.48568	0.529611	2.80523	0.00502807	0.0166559	LG9	200726	203401	ENSONIG00000041062	Brain		TUBB6	Tubulin is the major constituent of microtubules. It binds two moles of GTP, one at an exchangeable site on the beta chain and one at a non-exchangeable site on the alpha chain
23.0303	1.48543	0.51815	2.86681	0.00414637	0.014142	LG10	8734615	8739769	ENSONIG00000001820	Brain		VSIG1	V-set and immunoglobulin
232.074	1.48502	0.211772	7.01234	2.34362e-12	7.27189e-11	LG5	9213826	9220318	ENSONIG00000037871	Brain	KCNA10	KCNA10	Potassium voltage-gated channel
769.082	1.48147	0.201321	7.35876	1.85631e-13	7.08835e-12	LG1	7884942	7911016	ENSONIG00000008282	Brain	pacsin3	PACSIN3	Protein kinase C and casein kinase substrate in neurons
36.8495	1.48112	0.641129	2.31018	0.0208782	0.053654	LG3	87036998	87250756	ENSONIG00000037450	Brain		-	Fish-specific NACHT associated domain
36.8495	1.48112	0.641129	2.31018	0.0208782	0.053654	LG3	87036998	87250756	ENSONIG00000037450	Brain		NLRP12	NACHT, LRR and PYD domains-containing protein
602.182	1.48112	0.322051	4.59902	4.24488e-06	3.64851e-05	LG2	20330433	20332420	ENSONIG00000021370	Brain	prss23	PRSS23	Serine protease 23-like
343.343	1.48096	0.215484	6.87273	6.29866e-12	1.78966e-10	LG8	21895766	21900030	ENSONIG00000019757	Brain	rsl1d1	RSL1D1	Ribosomal L1
88.0758	1.47739	0.414207	3.5668	0.000361361	0.00179941	LG7	399801	400616	ENSONIG00000021298	Brain	lyrm5b	LYRM5	Belongs to the complex I LYR family
155.846	1.47705	0.333131	4.43384	9.25685e-06	7.3387e-05	LG4	32221383	32230554	ENSONIG00000009543	Brain	tsen54	TSEN54	tRNA splicing endonuclease 54 homolog (S. cerevisiae)
193.751	1.47702	0.255678	5.77688	7.61e-09	1.19308e-07	LG14	33452264	33458628	ENSONIG00000037177	Brain	exosc5	EXOSC5	Exosome component 5
264.652	1.47621	0.212535	6.94574	3.7649e-12	1.1197e-10	LG18	18004323	18010792	ENSONIG00000009631	Brain	dhx30	DHX30	DEAH (Asp-Glu-Ala-His) box helicase 30
156.287	1.47589	0.38607	3.82285	0.000131918	0.000758001	LG20	9260200	9292181	ENSONIG00000016666	Brain	itga5	ITGA5	Integrin, alpha 5 (fibronectin receptor, alpha polypeptide)
84.9088	1.47565	0.713796	2.06733	0.0387028	0.0885439	LG16	12182668	12185211	ENSONIG00000004268	Brain	vgll3	VGLL3	Vestigial-like family member 3
442.791	1.47563	0.325664	4.53114	5.86676e-06	4.87045e-05	LG2	20901463	20958983	ENSONIG00000005318	Brain	ccdc88b	ccdc88b	Coiled-coil domain containing 88B
406.703	1.47443	0.190884	7.72421	1.12553e-14	5.02451e-13	LG12	18743957	18786425	ENSONIG00000013361	Brain	OSBP2	OSBP2	Oxysterol binding protein 2
567.411	1.47362	0.165959	8.8794	6.72232e-19	5.57643e-17	LG4	24625577	24642107	ENSONIG00000001411	Brain	unkl	UNKL	Unkempt family zinc finger-like
180.664	1.47344	0.34991	4.21091	2.54341e-05	0.000180076	LG11	27019856	27039677	ENSONIG00000016285	Brain	si:ch211-1i11.3	MAP3K6	Mitogen-activated protein kinase kinase kinase
464.345	1.47254	0.324813	4.5335	5.80151e-06	4.83109e-05	LG2	22828008	22844778	ENSONIG00000005040	Brain	jakmip1	JAKMIP1	JAKMIP CC3 domain
126.487	1.47215	0.304151	4.84018	1.29724e-06	1.26175e-05	LG6	13974416	13977537	ENSONIG00000010205	Brain	tnip2	TNIP2	TNFAIP3 interacting protein 2
41.8179	1.47076	0.46331	3.17446	0.00150117	0.00603673	LG11	38031663	38031725	ENSONIG00000042119	Brain
1414.82	1.46935	0.172375	8.52416	1.53927e-17	1.06448e-15	LG4	8546830	8551415	ENSONIG00000008228	Brain	foxred2	FOXRED2	FAD-dependent oxidoreductase
57.6519	1.46935	0.435004	3.37778	0.000730733	0.00327627	LG18	15962077	15969159	ENSONIG00000009888	Brain	aire	AIRE	Autoimmune regulator
28.0625	1.46861	0.659249	2.2277	0.0259003	0.0638687	LG10	18583462	18600589	ENSONIG00000008647	Brain	crebrf	CREBRF	CREB3 regulatory factor
1024.13	1.46824	0.134197	10.941	7.34e-28	1.5429e-25	LG10	11313885	11324152	ENSONIG00000004201	Brain	slc12a9	SLC12A9	Solute carrier family 12 (potassium chloride transporters), member 9
494.591	1.46724	0.600855	2.44192	0.0146094	0.0401204	LG16	16882257	16901834	ENSONIG00000008610	Brain	hoxd3a	HOXD3	homeobox protein
1997.17	1.46687	0.12303	11.9228	9.00372e-33	2.53168e-30	LG15	7821617	7836674	ENSONIG00000000500	Brain	sec63	SEC63	SEC63 homolog, protein translocation regulator
469.101	1.46281	0.322897	4.53029	5.89041e-06	4.88821e-05	LG20	26193746	26273923	ENSONIG00000006645	Brain	soga1	SOGA1	Suppressor of glucose, autophagy associated 1
28.1581	1.46259	0.468882	3.11932	0.0018127	0.00708937	LG20	26920286	26922866	ENSONIG00000034836	Brain		-	Transmembrane protein 26-like
376.501	1.46211	0.203857	7.17225	7.37732e-13	2.47638e-11	LG19	19263628	19273196	ENSONIG00000000931	Brain	cdan1	CDAN1	Congenital dyserythropoietic anemia, type I
2059.72	1.46067	0.187119	7.80612	5.89775e-15	2.74607e-13	LG19	29865751	29869975	ENSONIG00000011743	Brain	ATG14	ATG14	Autophagy related 14
200.556	1.46043	0.260879	5.59809	2.16721e-08	3.10333e-07	LG12	23987411	23996394	ENSONIG00000015205	Brain		HABP4	Hyaluronan binding protein 4
6572.24	1.46017	0.721699	2.02325	0.0430478	0.0964633	LG12	14560841	14565482	ENSONIG00000042884	Brain	arrdc3	ARRDC3	Arrestin domain containing
600.998	1.4598	0.163088	8.951	3.52279e-19	3.02667e-17	LG14	5279159	5395769	ENSONIG00000014832	Brain	nf1b	NF1	neurofibromin
4074.9	1.45839	0.184684	7.89669	2.86402e-15	1.42878e-13	LG8	22526695	22530356	ENSONIG00000019694	Brain	tefa	TEF	Thyrotroph embryonic factor
527.241	1.45818	0.220322	6.61842	3.63064e-11	9.0249e-10	LG18	14131205	14135895	ENSONIG00000010075	Brain	alg3	ALG3	Adds the first Dol-P-Man derived mannose in an alpha-1,3 linkage to Man(5)GlcNAc(2)-PP-Dol
93.6246	1.45797	0.389009	3.7479	0.00017832	0.000982144	LG22	28564048	28569148	ENSONIG00000015436	Brain		ABHD5	Abhydrolase domain containing
503.527	1.4569	0.237107	6.1445	8.02153e-10	1.53152e-08	LG14	19572795	19580235	ENSONIG00000040668	Brain	rilp	RILP	Rab interacting lysosomal protein
988.138	1.45687	0.162141	8.98516	2.58368e-19	2.24655e-17	LG22	11962352	11974730	ENSONIG00000013838	Brain	ints8	INTS8	integrator complex subunit
267.576	1.45637	0.497423	2.92782	0.00341345	0.0120403	LG5	38520531	38527461	ENSONIG00000036664	Brain	si:ch211-117k10.3	KLF15	Krueppel-like factor
70.664	1.45598	0.600037	2.42649	0.0152458	0.0415412	LG10	31995140	32028557	ENSONIG00000033755	Brain		-	Histone H3
35.2283	1.45363	0.472073	3.07925	0.00207525	0.00796793	LG18	8088991	8109019	ENSONIG00000018684	Brain	myo7bb	-	Belongs to the TRAFAC class myosin-kinesin ATPase superfamily. Myosin family
340.087	1.45029	0.205297	7.06434	1.61376e-12	5.13061e-11	LG14	23758306	23769840	ENSONIG00000003675	Brain	relb	RELB	V-rel reticuloendotheliosis viral oncogene homolog B
127.928	1.44969	0.36282	3.99561	6.4527e-05	0.00040589	LG19	17988867	18004939	ENSONIG00000001138	Brain	plpp2a	PPAP2C	Phosphatidic acid phosphatase type 2C
573.053	1.44881	0.26925	5.3809	7.41127e-08	9.5456e-07	LG11	19325825	19359946	ENSONIG00000005955	Brain		APCS	serum amyloid
2074.89	1.44659	0.186575	7.75341	8.94567e-15	4.05194e-13	LG18	34543045	34554297	ENSONIG00000014027	Brain	klhl18	KLHL18	Kelch-like 18 (Drosophila)
5528.37	1.44523	0.125392	11.5257	9.79074e-31	2.46488e-28	LG4	29817712	29823055	ENSONIG00000009768	Brain	nucb1	NUCB1	Nucleobindin 1
250.98	1.44513	0.49965	2.89228	0.0038246	0.0132342	LG11	35524282	35525865	ENSONIG00000002152	Brain	zgc:171704	-	Zgc 171704
301.867	1.44488	0.173933	8.3071	9.80701e-17	5.86551e-15	LG14	34357137	34358747	ENSONIG00000007666	Brain	irf2bp1	IRF2BP1	Interferon regulatory factor
188.35	1.44217	0.291545	4.94666	7.54982e-07	7.78016e-06	LG14	16104321	16113289	ENSONIG00000041931	Brain	fam118b	FAM118B	Family with sequence similarity 118 member B
730.061	1.442	0.191332	7.53662	4.82306e-14	2.00046e-12	LG3	14422287	14429804	ENSONIG00000007537	Brain	mfsd8	MFSD8	major facilitator superfamily
32.2284	1.44179	0.429728	3.35512	0.00079332	0.00351538	LG18	16801208	16802109	ENSONIG00000028347	Brain		-
78.1017	1.44102	0.388716	3.70712	0.000209632	0.0011296	LG12	3568315	3577066	ENSONIG00000010460	Brain	marveld2b	MARVELD2	MARVEL domain containing 2b
2928.93	1.44069	0.148937	9.67314	3.92155e-22	4.5404e-20	LG11	37830119	37865644	ENSONIG00000001993	Brain	slc4a7	SLC4A7	Solute carrier family 4, sodium bicarbonate cotransporter, member 7
867.374	1.44027	0.212101	6.79049	1.11754e-11	3.04352e-10	LG8	13960515	13997753	ENSONIG00000016303	Brain	fkbp10b	FKBP10	FK506 binding protein 10b
998.583	1.44009	0.174937	8.23201	1.841e-16	1.05449e-14	LG5	12146975	12153580	ENSONIG00000000523	Brain	nfs1	NFS1	NFS1 nitrogen fixation 1 (S. cerevisiae)
1982.4	1.43995	0.216271	6.65809	2.77416e-11	7.09129e-10	LG3	19411871	19439748	ENSONIG00000009276	Brain	tbc1d19	TBC1D19	TBC1 domain family, member 19
30.876	1.43935	0.594342	2.42175	0.0154461	0.0420024	LG11	23207871	23212702	ENSONIG00000012935	Brain	tapbpl	TAPBPL	TAP binding protein-like
262.249	1.43674	0.212218	6.77012	1.28672e-11	3.47799e-10	LG8	19961470	19970345	ENSONIG00000019913	Brain	tut1	TUT1	Terminal uridylyl transferase 1, U6 snRNA-specific
134.049	1.43663	0.437738	3.28194	0.00103095	0.00438412	LG10	14103327	14112402	ENSONIG00000004815	Brain	slc43a2b	SLC43A2	Solute carrier family 43, member 2b
26.8197	1.43446	0.573131	2.50285	0.0123198	0.035	LG16	14411207	14413534	ENSONIG00000009020	Brain	hce2l2	-	Astacin-like metallo-endopeptidase (M12 family)
12.547	1.43443	0.723622	1.98229	0.0474473	0.104233	LG22	28489750	28519736	ENSONIG00000015435	Brain	trim71	TRIM71	Tripartite motif containing 71, E3 ubiquitin protein ligase
251.314	1.43441	0.499531	2.87152	0.00408505	0.0139787	LG3	19767964	19775216	ENSONIG00000009334	Brain	slc7a7	SLC7A7	Solute carrier family 7 (cationic amino acid transporter, y system), member 7
610.89	1.43401	0.39231	3.6553	0.000256884	0.00134343	LG19	22618201	22626773	ENSONIG00000019574	Brain	slc39a8	SLC39A8	Solute carrier family 39 (zinc transporter), member 8
68.5428	1.43363	0.346095	4.14231	3.43822e-05	0.000232992	LG6	12571862	12584322	ENSONIG00000003172	Brain	zgc:112980	-	Zgc 112980
341.604	1.43352	0.225764	6.34964	2.15826e-10	4.65887e-09	LG15	25320764	25328010	ENSONIG00000018811	Brain	adam17b	ADAM17	A disintegrin and metallopeptidase domain 17b
259.994	1.43314	0.584237	2.45301	0.0141667	0.0391529	LG8	12021651	12048447	ENSONIG00000016065	Brain	pax2b	PAX2	Paired box
540.455	1.43246	0.174564	8.20593	2.2881e-16	1.30025e-14	LG15	37466554	37469266	ENSONIG00000032252	Brain	si:ch211-262i1.6	C19orf24	Chromosome 19 open reading frame 24
754.274	1.43223	0.234189	6.1157	9.61367e-10	1.81312e-08	LG22	22545495	22554253	ENSONIG00000002236	Brain	wasf2	WASF2	protein family, member 2
21.4726	1.43216	0.610767	2.34486	0.0190344	0.0497301	LG23	33483220	33553690	ENSONIG00000004903	Brain	GABRG3	GABRG3	gamma-aminobutyric acid
139.658	1.43149	0.401926	3.56157	0.00036865	0.00183317	LG13	34208010	34218899	ENSONIG00000004507	Brain		CDH1	Cadherins are calcium-dependent cell adhesion proteins
104.255	1.43022	0.298976	4.78374	1.72065e-06	1.61833e-05	LG4	26848864	26857776	ENSONIG00000001056	Brain	fkbp10a	FKBP10	FK506 binding protein
278.282	1.43	0.243834	5.86465	4.50087e-09	7.39927e-08	LG20	13060338	13074989	ENSONIG00000017095	Brain	col9a3	COL9A3	Collagen type IX alpha 3
256.948	1.42889	0.344901	4.14289	3.42957e-05	0.000232551	LG19	21548414	21572727	ENSONIG00000000376	Brain	paplna	PAPLN	Papilin a, proteoglycan-like sulfated glycoprotein
268.271	1.42857	0.249575	5.72399	1.04051e-08	1.58425e-07	LG19	9844767	9856320	ENSONIG00000034628	Brain	lin52	LIN52	Lin-52 homolog
401.145	1.42642	0.237746	5.99976	1.97612e-09	3.50985e-08	LG6	30997221	31000173	ENSONIG00000042543	Brain	dnajb1	DNAJB1	homolog subfamily B member
202.743	1.42446	0.238453	5.97374	2.31881e-09	4.085e-08	LG2	20276739	20279064	ENSONIG00000005463	Brain	fosl1	FOSL1	FOS-like antigen 1a
467.354	1.42386	0.261072	5.45391	4.92745e-08	6.58138e-07	LG17	21718383	21756660	ENSONIG00000007451	Brain	lrp6	LRP6	low-density lipoprotein receptor-related protein
68.4725	1.4228	0.401357	3.54499	0.000392633	0.00193537	LG11	28781826	28784818	ENSONIG00000007478	Brain	ethe1	ETHE1	Ethylmalonic encephalopathy 1
744.116	1.42077	0.203451	6.98335	2.8822e-12	8.81391e-11	LG17	20128466	20132548	ENSONIG00000033304	Brain	si:ch211-156b7.4	-	CYTH domain
663.507	1.42073	0.181983	7.80693	5.85999e-15	2.73437e-13	LG22	28222180	28265235	ENSONIG00000015407	Brain	trit1	TRIT1	Catalyzes the transfer of a dimethylallyl group onto the adenine at position 37
93.9973	1.41977	0.493445	2.87725	0.00401155	0.0137711	LG18	21679628	21695388	ENSONIG00000042419	Brain	mrc1b	-	Mannose receptor
219.5	1.41944	0.278722	5.09267	3.53057e-07	3.92606e-06	LG12	24817550	24828534	ENSONIG00000014475	Brain	CEP78	CEP78	Centrosomal protein
259.145	1.41889	0.533215	2.66101	0.00779073	0.0239326	LG14	11694173	11696391	ENSONIG00000027153	Brain	phox2a	PHOX2A	Paired-like homeobox 2a
1095.03	1.41813	0.229229	6.18655	6.14954e-10	1.20166e-08	LG22	16873647	16888259	ENSONIG00000019701	Brain	cers2a	CERS2	Ceramide synthase
32.6891	1.418	0.569162	2.49137	0.012725	0.0359157	LG7	4596349	4603586	ENSONIG00000038410	Brain		CCL14	C-C motif chemokine 4-like
4337.13	1.41775	0.144818	9.78985	1.24484e-22	1.52491e-20	LG7	49590795	49599058	ENSONIG00000008449	Brain	caprin1b	CAPRIN1	Cell cycle associated protein
2573.74	1.41743	0.135721	10.4437	1.56568e-25	2.73375e-23	LG2	26447732	26460379	ENSONIG00000012955	Brain	nsd1a	NSD1	Nuclear receptor binding SET domain protein 1a
519.03	1.41736	0.320115	4.42766	9.52596e-06	7.5245e-05	LG7	8778203	8798601	ENSONIG00000011351	Brain	slc27a6	SLC27A6	Solute carrier family 27 (fatty acid transporter), member 6
189.708	1.41454	0.244331	5.78944	7.06229e-09	1.11705e-07	LG13	11861099	11886901	ENSONIG00000000824	Brain	map3k21	MAP3K21	Mitogen-activated protein kinase kinase kinase
18.7493	1.4106	0.621212	2.27072	0.0231638	0.0583365	LG20	23931017	23936914	ENSONIG00000029123	Brain		-	Taste receptor, type 1, member
273.508	1.40868	0.178442	7.89431	2.91934e-15	1.45303e-13	LG11	26340031	26344683	ENSONIG00000016213	Brain	yrdc	YRDC	yrdC N(6)-threonylcarbamoyltransferase domain containing
1041.42	1.40852	0.166511	8.45907	2.69517e-17	1.77365e-15	LG2	24416054	24424140	ENSONIG00000004885	Brain	tcirg1b	tcirg1	Essential component of the vacuolar proton pump (V- ATPase), a multimeric enzyme that catalyzes the translocation of protons across the membranes. Required for assembly and activity of the V-ATPase
29.8137	1.40822	0.59918	2.35024	0.0187615	0.0491526	LG23	31129094	31137434	ENSONIG00000019232	Brain	sec16b	SEC16B	transport protein
616.358	1.40804	0.355735	3.95812	7.55412e-05	0.000465436	LG2	24230160	24239185	ENSONIG00000004936	Brain	bicc2	BicC	Bicaudal C homolog
4102.33	1.40789	0.149023	9.44751	3.47003e-21	3.73779e-19	LG11	14456982	14483020	ENSONIG00000000072	Brain	dop1a	DOPEY1	Dopey family member 1
64.7433	1.40593	0.342428	4.10578	4.02952e-05	0.000267617	LG6	21282456	21287733	ENSONIG00000014618	Brain	serping1	SERPING1	Serpin peptidase inhibitor, clade G (C1 inhibitor), member 1
414.018	1.40553	0.565776	2.48425	0.0129823	0.0365229	LG17	34752569	34773292	ENSONIG00000011887	Brain	ARNTL2	ARNTL2	Aryl hydrocarbon receptor nuclear translocator-like
48.4018	1.4046	0.431119	3.25802	0.00112192	0.00470594	LG7	51848028	51857532	ENSONIG00000015388	Brain	ccdc33	CCDC33	coiled-coil domain-containing protein
86.607	1.40297	0.58429	2.40115	0.0163435	0.0439405	LG14	18368926	18371890	ENSONIG00000035174	Brain		HERC5	E3 ubiquitin-protein ligase
44.7944	1.40113	0.373762	3.74873	0.000177729	0.000979547	LG16	13361915	13384601	ENSONIG00000004203	Brain	bard1	BARD1	RING domain
28.3722	1.40067	0.544016	2.57468	0.0100332	0.0295428	LG3	19801015	19935261	ENSONIG00000028750	Brain		-	E3 ubiquitin-protein ligase
499.948	1.4005	0.221829	6.31341	2.72951e-10	5.77116e-09	LG4	9821324	9836061	ENSONIG00000027861	Brain		CARD10	Caspase recruitment domain family, member 10
29.6746	1.39934	0.507563	2.75698	0.00583376	0.0188743	LG19	30855316	30855393	ENSONIG00000022282	Brain
218.039	1.3979	0.400179	3.49319	0.000477288	0.00228724	LG4	20238470	20241849	ENSONIG00000005197	Brain	glis2b	GLIS2	zinc finger
37.1964	1.39772	0.483762	2.88928	0.00386124	0.0133418	LG16	19454565	19455145	ENSONIG00000039625	Brain		-	Poliovirus receptor-related protein
18.8648	1.3973	0.678312	2.05997	0.0394014	0.0898641	LG11	36230047	36231802	ENSONIG00000002250	Brain		TNF	Tumor necrosis
74.3475	1.39715	0.326362	4.28098	1.86072e-05	0.000136241	LG10	22907049	23121589	ENSONIG00000017275	Brain	jade2	JADE2	Jade family PHD finger 2
544.041	1.39694	0.188992	7.39151	1.45167e-13	5.60252e-12	LG7	11323827	11330469	ENSONIG00000015311	Brain	ddx55	DDX55	DEAD (Asp-Glu-Ala-Asp) box polypeptide 55
154.926	1.39691	0.278224	5.02079	5.14587e-07	5.49917e-06	LG18	10746100	10754266	ENSONIG00000010587	Brain	cdc7	CDC7	Cell division cycle
8700.69	1.39627	0.16102	8.67142	4.26755e-18	3.18609e-16	LG10	8647763	8674500	ENSONIG00000001837	Brain	kdm6bb	-	Lysine (K)-specific demethylase 6B, b
8700.69	1.39627	0.16102	8.67142	4.26755e-18	3.18609e-16	LG10	8647763	8674500	ENSONIG00000001837	Brain	kdm6bb	KDM6B	histone lysine demethylation
148.485	1.39582	0.537422	2.59726	0.00939708	0.0279789	LG7	37136353	37138331	ENSONIG00000040109	Brain	nkx6-1	NKX6-1	NK6 homeobox 1
484.977	1.39573	0.179152	7.79076	6.66087e-15	3.08151e-13	LG12	18231765	18238850	ENSONIG00000013433	Brain	usp30	USP30	Ubiquitin specific peptidase 30
43.7753	1.39494	0.456963	3.05264	0.0022684	0.00859521	LG10	6192569	6209352	ENSONIG00000012835	Brain	zswim7	ZSWIM7	zinc finger
653.364	1.39388	0.248092	5.61841	1.92728e-08	2.78369e-07	LG7	6638292	6646522	ENSONIG00000037167	Brain	pla2g15	PLA2G15	Phospholipase A2, group XV
86.8039	1.39275	0.316864	4.39541	1.10563e-05	8.59529e-05	LG12	28352097	28355082	ENSONIG00000016944	Brain	zgc:114041	-	Zgc 114041
1058.46	1.39229	0.188853	7.37239	1.67596e-13	6.43371e-12	LG8	22763597	22774369	ENSONIG00000019672	Brain	narf	NARF	Nuclear prelamin A recognition
114.29	1.3919	0.458845	3.03348	0.00241748	0.00906491	LG8	4040091	4043655	ENSONIG00000018100	Brain		-	Endonuclease domain-containing 1 protein-like
650.132	1.39104	0.169331	8.2149	2.12337e-16	1.21301e-14	LG12	10200529	10207452	ENSONIG00000011025	Brain	klhl22	KLHL22	Kelch-like 22 (Drosophila)
191.001	1.39079	0.278353	4.99651	5.83775e-07	6.1659e-06	LG15	2279489	2337267	ENSONIG00000001133	Brain	CEP128	CEP128	Centrosomal protein
1101.95	1.39052	0.128274	10.8403	2.21808e-27	4.42798e-25	LG2	27024591	27031834	ENSONIG00000017888	Brain	uprt	UPRT	Uracil phosphoribosyltransferase (FUR1) homolog (S. cerevisiae)
1401.17	1.39019	0.18555	7.49224	6.77086e-14	2.74524e-12	LG8	2512480	2521919	ENSONIG00000019138	Brain	noc3l	NOC3L	Nucleolar complex associated 3 homolog (S. cerevisiae)
267.823	1.38934	0.232893	5.96555	2.43807e-09	4.26042e-08	LG7	7780430	7808524	ENSONIG00000011206	Brain	il34	IL34	Interleukin 34
1015.4	1.38903	0.246414	5.63696	1.73077e-08	2.52416e-07	LG12	27375095	27390809	ENSONIG00000016982	Brain	tars1	TARS	threonyl-tRNA synthetase
925.93	1.3888	0.160451	8.6556	4.90323e-18	3.6232e-16	LG9	14722932	14729623	ENSONIG00000006202	Brain	chpf2	CHPF2	Chondroitin polymerizing factor 2
591.923	1.38872	0.146879	9.45487	3.23426e-21	3.50124e-19	LG19	22982805	23009546	ENSONIG00000019558	Brain	mocs1	MOCS1	Molybdenum cofactor
26.9948	1.38863	0.632558	2.19527	0.0281446	0.0683904	LG22	19798746	19901226	ENSONIG00000038825	Brain		-	Antifreeze protein type IV
64.4534	1.38825	0.370455	3.74741	0.00017867	0.000983823	LG20	31471911	31478782	ENSONIG00000031826	Brain	si:dkey-32e6.3	-	Si dkey-32e6.3
300.631	1.38738	0.239274	5.7983	6.69907e-09	1.0657e-07	LG13	25788529	25797179	ENSONIG00000010367	Brain	MOCOS	MOCOS	Sulfurates the molybdenum cofactor. Sulfation of molybdenum is essential for xanthine dehydrogenase (XDH) and aldehyde oxidase (ADO) enzymes in which molybdenum cofactor is liganded by 1 oxygen and 1 sulfur atom in active form
232.284	1.38572	0.292184	4.74263	2.10964e-06	1.94448e-05	LG7	2740703	2742610	ENSONIG00000010702	Brain		SPATA2L	Spermatogenesis-associated protein 2-like
1970.67	1.38504	0.161766	8.56201	1.10913e-17	7.79669e-16	LG8	11358608	11481241	ENSONIG00000016016	Brain	zranb1a	ZRANB1	Zinc finger, RAN-binding domain containing
1015	1.38459	0.379857	3.64503	0.000267359	0.00138982	LG20	2538911	2542691	ENSONIG00000031768	Brain		PI16	peptidase inhibitor activity
95.6862	1.38457	0.676568	2.04646	0.0407115	0.0923172	LG14	23801819	23804205	ENSONIG00000003663	Brain		-	Immunoglobulin
202.315	1.38439	0.351244	3.94139	8.10094e-05	0.000495601	LG5	31165343	31167721	ENSONIG00000031723	Brain	snai1a	-	snail homolog
255.323	1.38432	0.261155	5.30077	1.15316e-07	1.42507e-06	LG18	16104188	16136640	ENSONIG00000009845	Brain	tfa	TF	Transferrins are iron binding transport proteins which bind Fe(3 ) ion in association with the binding of an anion, usually bicarbonate
46.9841	1.38373	0.445319	3.10727	0.00188823	0.00734473	LG3	51779071	51780256	ENSONIG00000041900	Brain		CCDC171	Coiled-coil domain containing 171
723.754	1.38362	0.191487	7.2257	4.98542e-13	1.74096e-11	LG15	35829115	35836079	ENSONIG00000002635	Brain	lsg1	LSG1	Large subunit GTPase 1 homolog
1393.13	1.38183	0.173356	7.97109	1.57282e-15	8.10788e-14	LG23	37816675	37823870	ENSONIG00000002923	Brain	aasdh	AASDH	Aminoadipate-semialdehyde dehydrogenase
1917.42	1.38152	0.188683	7.32191	2.44465e-13	9.09435e-12	LG10	19237646	19250576	ENSONIG00000008525	Brain	slc9a6b	SLC9A6	Sodium hydrogen exchanger
142.177	1.37753	0.481225	2.86256	0.00420239	0.0142992	LG17	29878094	29886165	ENSONIG00000003784	Brain	depdc1a	DEPDC1	DEP domain containing 1a
122.679	1.37613	0.372482	3.69449	0.000220331	0.001177	LG7	40284328	40336547	ENSONIG00000003996	Brain	pot1	POT1	Protection of telomeres
1480.13	1.37436	0.195021	7.04722	1.82527e-12	5.7556e-11	LG13	22455991	22463128	ENSONIG00000010013	Brain	snx5	SNX5	involved in several stages of intracellular trafficking
53.5994	1.37186	0.39144	3.50466	0.000457186	0.00220752	LG11	21079844	21086721	ENSONIG00000006310	Brain	slc50a1	SLC50A1	Solute carrier family 50 (sugar transporter), member 1
416.958	1.3711	0.164449	8.33755	7.5848e-17	4.65208e-15	LG7	43337526	43343654	ENSONIG00000015573	Brain		-	Patatin-like phospholipase domain-containing protein
1070.01	1.37105	0.17706	7.74344	9.67597e-15	4.33736e-13	LG17	38753700	38764705	ENSONIG00000008062	Brain	dnajc2	DNAJC2	homolog subfamily C member
198.726	1.36952	0.233767	5.85848	4.67112e-09	7.63279e-08	LG18	10223443	10232677	ENSONIG00000010679	Brain		CCDC39	Coiled-coil domain containing 39
748.352	1.36846	0.153489	8.91569	4.84798e-19	4.08418e-17	LG10	6407950	6417382	ENSONIG00000012792	Brain	eral1	ERAL1	Era G-protein-like 1 (E. coli)
1049.7	1.36805	0.171058	7.99758	1.26891e-15	6.63603e-14	LG6	26897878	26957637	ENSONIG00000018200	Brain	pkn1a	PKN1	Protein kinase N1
227.434	1.36796	0.221608	6.17289	6.70511e-10	1.29966e-08	LG6	12584336	12593970	ENSONIG00000003176	Brain		smcr8	Smith-Magenis syndrome chromosome region, candidate
770.464	1.36781	0.25214	5.42479	5.80222e-08	7.646e-07	LG7	48521453	48525648	ENSONIG00000008595	Brain		ELK3	ELK3, ETS-domain protein
1670.71	1.3675	0.159908	8.5518	1.2118e-17	8.46344e-16	LG7	52895382	52899318	ENSONIG00000015228	Brain	si:dkey-24l11.2	-	Si dkey-24l11.2
103.08	1.36738	0.30237	4.52223	6.11929e-06	5.05108e-05	LG15	35787147	35806454	ENSONIG00000002627	Brain	atp13a3	ATP13A3	ATPase type 13A3
126.543	1.36708	0.313214	4.36468	1.27309e-05	9.71918e-05	LG11	38040658	38041913	ENSONIG00000037448	Brain		CRTC2	transcription coactivator
1196.73	1.36694	0.164291	8.32025	8.77803e-17	5.30874e-15	LG1	37923519	37930093	ENSONIG00000003319	Brain	nob1	NOB1	NIN1 RPN12 binding protein 1 homolog (S. cerevisiae)
1118.79	1.36619	0.217695	6.27569	3.48079e-10	7.16374e-09	LG8	25455512	25509509	ENSONIG00000019586	Brain	abcc3	ABCC3	ATP-binding cassette, sub-family C (CFTR MRP), member 3
629.392	1.36564	0.171892	7.94479	1.94518e-15	9.94104e-14	LG5	9310343	9319383	ENSONIG00000014702	Brain	smpd2b	SMPD2	Sphingomyelin phosphodiesterase 2, neutral membrane (neutral sphingomyelinase)
493.778	1.36555	0.227535	6.0015	1.95504e-09	3.47525e-08	LG12	27520261	27526622	ENSONIG00000016975	Brain	ccdc84	CCDC84	Coiled-coil domain containing 84
496.86	1.36486	0.189199	7.21389	5.4376e-13	1.88972e-11	LG17	21276688	21282853	ENSONIG00000009949	Brain	dmtf1	DMTF1	myb-like transcription factor 1
1605.59	1.3648	0.18122	7.5312	5.02743e-14	2.07727e-12	LG22	237897	251767	ENSONIG00000007398	Brain	vps52	VPS52	Vacuolar protein sorting 52 (yeast)
192.317	1.36437	0.229593	5.94257	2.8059e-09	4.82913e-08	LG7	59359584	59363265	ENSONIG00000014522	Brain	uevld	UEVLD	UEV and lactate malate dehyrogenase domains
139.023	1.36371	0.249782	5.45961	4.7719e-08	6.41318e-07	LG7	10221013	10241692	ENSONIG00000011562	Brain	nek6	NEK6	NIMA (never in mitosis gene a)-related kinase 6
1098.6	1.36291	0.232899	5.85194	4.85884e-09	7.92159e-08	LG6	10646641	10662783	ENSONIG00000003825	Brain		BRD4	Bromodomain-containing protein 4-like isoform X1
25.5577	1.36223	0.511958	2.66082	0.00779501	0.0239424	LG10	33079016	33079397	ENSONIG00000021217	Brain		HIST2H2AC	Histone H2A
383.566	1.36105	0.20557	6.62084	3.57159e-11	8.90709e-10	LG16	21348993	21369685	ENSONIG00000014179	Brain	ildr2	ILDR2	Immunoglobulin-like domain containing receptor 2
286.119	1.36089	0.222605	6.11346	9.74944e-10	1.83552e-08	LG19	24040003	24042046	ENSONIG00000041929	Brain	trmt61b	TRMT61B	tRNA methyltransferase 61 homolog B (S. cerevisiae)
61.6634	1.35834	0.544326	2.49546	0.0125794	0.0355882	LG7	47644610	47645993	ENSONIG00000021092	Brain		CD2	positive regulation of interferon-gamma secretion
45.5155	1.35722	0.383205	3.54176	0.000397466	0.00195536	LG13	17470101	17474066	ENSONIG00000038904	Brain		FAM213A	Family with sequence similarity 213, member
52.1668	1.35719	0.393238	3.45131	0.000557866	0.0026172	LG20	11653968	11656463	ENSONIG00000041416	Brain	LMOD3	LMOD3	Leiomodin 3 (fetal)
398.219	1.35691	0.228177	5.94673	2.73545e-09	4.7229e-08	LG19	8903576	8905731	ENSONIG00000029166	Brain	siva1	SIVA1	Apoptosis regulatory protein
514.753	1.35686	0.209234	6.48488	8.8801e-11	2.04535e-09	LG13	25384925	25393826	ENSONIG00000010309	Brain	mcmbp	MCMBP	Minichromosome maintenance complex binding protein
5371.87	1.35582	0.27697	4.89519	9.82097e-07	9.84872e-06	LG7	22969643	22997747	ENSONIG00000003599	Brain	SLC20A1	SLC20A1	Sodium-phosphate symporter which plays a fundamental housekeeping role in phosphate transport
5371.87	1.35582	0.27697	4.89519	9.82097e-07	9.84872e-06	LG7	22969643	22997747	ENSONIG00000003599	Brain	SLC20A1	FAM136A	Family with sequence similarity 136 member A
1467.92	1.35536	0.20211	6.70606	1.99951e-11	5.2602e-10	LG3	31780299	31882950	ENSONIG00000033940	Brain		SHROOM4	Shroom family member 4
337.826	1.35462	0.184345	7.34826	2.00807e-13	7.62748e-12	LG19	6441614	6457449	ENSONIG00000012420	Brain	trmt61a	TRMT61A	Catalytic subunit of tRNA (adenine-N(1)-)- methyltransferase, which catalyzes the formation of N(1)- methyladenine at position 58 (m1A58) in initiator methionyl-tRNA
392.462	1.3542	0.167347	8.09219	5.86032e-16	3.20409e-14	LG1	5265247	5279453	ENSONIG00000033969	Brain	pole3	POLE3	Polymerase (DNA directed), epsilon 3 (p17 subunit)
164.21	1.35411	0.50201	2.69738	0.00698884	0.0218949	LG23	34198313	34211227	ENSONIG00000004825	Brain	mbd3b	-	DIL
1363.81	1.35294	0.173102	7.81588	5.45818e-15	2.55532e-13	LG2	28805946	28812828	ENSONIG00000017751	Brain	rufy1	RUFY1	RUN and FYVE domain containing 1
1632	1.35286	0.221895	6.09686	1.0817e-09	2.01896e-08	LG22	17507133	17529938	ENSONIG00000019743	Brain	ubap2l	UBAP2L	Ubiquitin associated protein 2-like
653.826	1.35252	0.161163	8.39221	4.77087e-17	3.01149e-15	LG11	6401998	6412843	ENSONIG00000016445	Brain	pop1	POP1	Processing of precursor 1, ribonuclease P MRP subunit (S. cerevisiae)
68.667	1.3525	0.625902	2.16088	0.0307047	0.0734654	LG23	45020591	45023026	ENSONIG00000034651	Brain		-	Ring finger protein 220b
28.4241	1.3525	0.509443	2.65485	0.00793434	0.0243117	LG3	75084562	75094869	ENSONIG00000032335	Brain		NLRP12	NLRC3-like
65.0387	1.35162	0.330685	4.08734	4.36341e-05	0.000287324	LG14	18492182	18494629	ENSONIG00000027372	Brain		-	Zinc finger protein 36, C3H1 type-like
1054.92	1.35003	0.195544	6.90398	5.05657e-12	1.45779e-10	LG18	6372140	6376124	ENSONIG00000009082	Brain	abhd4	ABHD4	Abhydrolase domain containing 4
547.848	1.34981	0.151832	8.89017	6.10127e-19	5.08072e-17	LG19	20115019	20163975	ENSONIG00000000770	Brain	atr	ATR	Ataxia telangiectasia and Rad3 related
310.645	1.34939	0.427789	3.15433	0.00160866	0.00639886	LG13	13535157	13537819	ENSONIG00000000537	Brain	agt	AGT	Belongs to the serpin family
2570.6	1.34885	0.173851	7.75866	8.58328e-15	3.90026e-13	LG13	2526709	2532267	ENSONIG00000007123	Brain	yipf3	YIPF3	Yip1 domain family member 3
38.2878	1.34848	0.574139	2.34871	0.0188388	0.049315	LG11	38753074	38754722	ENSONIG00000029734	Brain	tmem79b	TMEM79	Transmembrane protein 79b
1373.99	1.34763	0.159621	8.44269	3.10107e-17	2.02233e-15	LG23	20629016	20653359	ENSONIG00000038870	Brain		-	Tubulin is the major constituent of microtubules. It binds two moles of GTP, one at an exchangeable site on the beta chain and one at a non-exchangeable site on the alpha chain
129.996	1.34703	0.328317	4.10282	4.08139e-05	0.00027073	LG13	1113945	1132034	ENSONIG00000029618	Brain		CD58	Lymphocyte function-associated antigen 3
958.233	1.34606	0.180194	7.47009	8.01389e-14	3.21313e-12	LG12	37253524	37260321	ENSONIG00000030504	Brain		TTF1	transcription termination factor
498.035	1.34505	0.288289	4.66564	3.07659e-06	2.72662e-05	LG20	7876457	7879707	ENSONIG00000041489	Brain		CD40	Tumor necrosis factor receptor superfamily member
794.536	1.34469	0.205941	6.5295	6.59878e-11	1.56656e-09	LG1	29256486	29414943	ENSONIG00000002682	Brain	cd276	CD276	CD276 molecule
15.8944	1.34445	0.623278	2.15705	0.0310014	0.0739791	LG7	3562359	3565512	ENSONIG00000033565	Brain	prr33	PRR33	Proline rich 33
617.023	1.34403	0.194603	6.90651	4.96726e-12	1.43971e-10	LG19	12561304	12565495	ENSONIG00000041270	Brain	lrr1	LRR1	repeat protein 1
234.846	1.34363	0.21669	6.20072	5.62056e-10	1.11032e-08	LG5	25156039	25168735	ENSONIG00000019294	Brain	ikbke	IKBKE	Inhibitor of kappa light polypeptide gene enhancer in B-cells, kinase epsilon
1162.35	1.34345	0.170445	7.88199	3.22196e-15	1.59266e-13	LG20	6818372	6827399	ENSONIG00000016529	Brain	kansl2	KANSL2	KAT8 regulatory NSL complex subunit 2
74.7093	1.34336	0.680057	1.97537	0.0482262	0.105594	LG6	32717660	32727586	ENSONIG00000018783	Brain	NOTUM	NOTUM	protein depalmitoleylation
187.303	1.34295	0.446193	3.0098	0.00261421	0.00968354	LG1	20480932	20483371	ENSONIG00000006045	Brain	adma	ADM	Adrenomedullin a
284.075	1.34283	0.191598	7.00861	2.407e-12	7.44484e-11	LG20	14010998	14038810	ENSONIG00000017176	Brain	nup210	NUP210	Nucleoporin 210
1469.37	1.34283	0.153722	8.73543	2.42728e-18	1.86358e-16	LG2	32051917	32055544	ENSONIG00000017590	Brain	mospd1	MOSPD1	Motile sperm
37.7815	1.34269	0.551022	2.43673	0.0148206	0.0406044	LG9	5576462	5585967	ENSONIG00000008195	Brain	chrnd	CHRND	Cholinergic receptor, nicotinic, delta polypeptide
590.672	1.34228	0.171164	7.84209	4.43114e-15	2.11925e-13	LG7	18186316	18190889	ENSONIG00000007725	Brain	bxdc2	BRIX1	Brix domain containing 2
22.6784	1.33986	0.644682	2.07833	0.0376791	0.0866111	LG23	31126535	31128202	ENSONIG00000038487	Brain
28.2548	1.33983	0.635976	2.10674	0.0351403	0.0817121	LG12	21130384	21154560	ENSONIG00000015021	Brain	rasef	RASEF	RAS and EF-hand
470.474	1.33919	0.224881	5.9551	2.59907e-09	4.5054e-08	LG5	18396490	18404099	ENSONIG00000004055	Brain	prxl2b	FAM213B	Family with sequence similarity 213 member B
252.082	1.33661	0.608024	2.19829	0.0279285	0.0679569	LG4	2848757	2882978	ENSONIG00000006188	Brain	hoxb3a	HOXB3	homeobox protein
1286.61	1.33619	0.346025	3.86153	0.000112679	0.000660781	LG18	11474009	11479505	ENSONIG00000010492	Brain		CNN2	Thin filament-associated protein that is implicated in the regulation and modulation of smooth muscle contraction. It is capable of binding to actin, calmodulin, troponin C and tropomyosin. The interaction of calponin with actin inhibits the actomyosin Mg-ATPase activity
289.471	1.33606	0.230944	5.78523	7.24135e-09	1.14107e-07	LG17	13960072	13963127	ENSONIG00000011389	Brain	MCAT	MCAT	Malonyl CoA ACP acyltransferase (mitochondrial)
119.821	1.33448	0.534764	2.49546	0.0125793	0.0355882	LG7	42395809	42463941	ENSONIG00000015482	Brain	cpne8	CPNE8	Copine VIII
254.229	1.3333	0.224215	5.94654	2.73874e-09	4.72483e-08	LG1	25583819	25585984	ENSONIG00000017071	Brain	ccsapb	CCSAP	Centriole, cilia and spindle-associated
168.085	1.33329	0.280299	4.75667	1.96808e-06	1.82723e-05	LG3	2942993	2950659	ENSONIG00000003861	Brain	rnaseka	RNASEK	endoribonuclease activity
464.016	1.332	0.22434	5.9374	2.89571e-09	4.96792e-08	LG19	28062827	28069605	ENSONIG00000008129	Brain	mocs3	MOCS3	Plays a central role in 2-thiolation of mcm(5)S(2)U at tRNA wobble positions of cytosolic tRNA(Lys), tRNA(Glu) and tRNA(Gln). Also essential during biosynthesis of the molybdenum cofactor. Acts by mediating the C-terminal thiocarboxylation of sulfur carriers URM1 and MOCS2A. Its N-terminus first activates URM1 and MOCS2A as acyl-adenylates (-COAMP), then the persulfide sulfur on the catalytic cys…
1616.61	1.33188	0.268764	4.95558	7.21141e-07	7.47054e-06	LG1	16448101	16480216	ENSONIG00000003162	Brain	gas6	GAS6	Growth arrest-specific
92.4215	1.33022	0.419378	3.17188	0.00151458	0.00608451	LG4	32495252	32503463	ENSONIG00000024229	Brain	si:ch211-76l23.4	-	Si ch211-76l23.4
18.074	1.33001	0.671807	1.97975	0.0477319	0.104748	LG12	28404128	28410560	ENSONIG00000030264	Brain		-	Zinc finger protein
34.4439	1.32967	0.655179	2.02948	0.0424092	0.0952985	LG23	41795273	41828356	ENSONIG00000002331	Brain	si:ch1073-396h14.1	-	Disintegrin and metalloproteinase domain-containing protein 10-like
1960.91	1.32967	0.297507	4.46938	7.84463e-06	6.31625e-05	LG16	29392134	29398298	ENSONIG00000016162	Brain	cnot11	CNOT11	CCR4-NOT transcription complex subunit
2849.07	1.32826	0.144302	9.20474	3.4249e-20	3.2523e-18	LG9	14156973	14188128	ENSONIG00000006278	Brain	DNAJC13	DNAJC13	homolog subfamily C member 13
230.629	1.32605	0.370021	3.58372	0.000338733	0.00170516	LG18	26122830	26125837	ENSONIG00000015185	Brain	sdr39u1	SDR39U1	Short chain dehydrogenase reductase family 39U member 1
2851.01	1.32516	0.154451	8.57979	9.50444e-18	6.70295e-16	LG19	30854035	30858857	ENSONIG00000013889	Brain	dkc1	DKC1	Dyskeratosis congenita 1, dyskerin
337.156	1.32492	0.211554	6.26279	3.78145e-10	7.73839e-09	LG19	28648761	28650659	ENSONIG00000008077	Brain	cln8	CLN8	CLN8, transmembrane ER and ERGIC protein
570.201	1.32058	0.182907	7.21994	5.20104e-13	1.81333e-11	LG9	27034805	27060766	ENSONIG00000008106	Brain	ngdn	NGDN	Neuroguidin, EIF4E binding protein
878.834	1.32037	0.180198	7.32732	2.34802e-13	8.765e-12	LG22	19900606	19919372	ENSONIG00000002696	Brain	ptpn2b	PTPN2	phosphatase, non-receptor type
525.766	1.31947	0.255643	5.16136	2.45165e-07	2.82795e-06	LG2	22439208	22448500	ENSONIG00000005137	Brain	rad9a	RAD9A	RAD9 checkpoint clamp component A
820.723	1.31933	0.158179	8.34075	7.38198e-17	4.54588e-15	LG16	7114178	7131142	ENSONIG00000016798	Brain	SLC35F5	SLC35F5	Solute carrier family 35 member
700.777	1.31897	0.182264	7.23663	4.59956e-13	1.61402e-11	LG17	14343182	14345114	ENSONIG00000000011	Brain	llph	LLPH	LLP homolog, long-term synaptic facilitation (Aplysia)
14.9076	1.31888	0.644593	2.04607	0.0407495	0.0923838	LG6	19306668	19334577	ENSONIG00000017616	Brain	slc22a7b.1	SLC22A8	Solute carrier family 22
14.9076	1.31888	0.644593	2.04607	0.0407495	0.0923838	LG6	19306668	19334577	ENSONIG00000017616	Brain	slc22a7b.1	SLC22A7	Solute carrier family 22
400.671	1.31856	0.168375	7.83114	4.83472e-15	2.28994e-13	LG7	38895137	38907138	ENSONIG00000004191	Brain	utp4	CIRH1A	Cirrhosis, autosomal recessive 1A (cirhin)
37.0357	1.31787	0.617761	2.1333	0.0328998	0.077476	LG23	27060689	27068350	ENSONIG00000018747	Brain	bco1l	BCO1	Beta-carotene 15,15'-monooxygenase 1-like
823.481	1.31783	0.167518	7.86682	3.63766e-15	1.78592e-13	LG16	964215	973417	ENSONIG00000004264	Brain		RRP1B	Ribosomal RNA processing 1 homolog (S. cerevisiae)
3363.18	1.31693	0.27462	4.79547	1.62291e-06	1.5391e-05	LG18	18512025	18512907	ENSONIG00000021429	Brain	cebpd	CEBPD	CCAAT enhancer binding protein (C EBP), delta
122.699	1.31688	0.344246	3.82539	0.000130565	0.000751424	LG16	9973501	9975666	ENSONIG00000032987	Brain		CTSG	Granzyme
121.997	1.31516	0.277234	4.74386	2.09686e-06	1.93352e-05	LG18	10352919	10353879	ENSONIG00000038012	Brain	tsen15	TSEN15	tRNA-splicing endonuclease subunit
20.7086	1.31498	0.669391	1.96444	0.049479	0.107627	MKQE02001975.1	54	184162	ENSONIG00000030371	Brain		NLRP12	NACHT, LRR and PYD domains-containing protein
200.009	1.31475	0.248784	5.2847	1.25911e-07	1.54895e-06	LG1	14274676	14281620	ENSONIG00000003374	Brain	tmem39a	TMEM39A	Transmembrane protein 39A
2776.99	1.3145	0.378383	3.474	0.000512765	0.00243233	LG5	24174995	24185318	ENSONIG00000019164	Brain	nr1d4b	-	Nuclear receptor subfamily 1, group D, member
138.949	1.31436	0.510022	2.57707	0.00996414	0.0293755	LG4	22236029	22237795	ENSONIG00000036231	Brain	pmp22a	-	Peripheral myelin protein
395.525	1.31366	0.274109	4.79246	1.64747e-06	1.55965e-05	LG10	15866574	15870911	ENSONIG00000012614	Brain	smad9	SMAD9	Mothers against decapentaplegic homolog
357.4	1.31097	0.225688	5.80875	6.29392e-09	1.00705e-07	LG6	1589446	1634413	ENSONIG00000016116	Brain	HNRNPLL	HNRNPLL	Heterogeneous nuclear ribonucleoprotein L-like
133.419	1.30955	0.265687	4.92891	8.26915e-07	8.43711e-06	LG7	63169375	63209555	ENSONIG00000010277	Brain	slc45a3	slc45a3	Solute carrier family 45 member
1125.49	1.30951	0.198971	6.58142	4.65978e-11	1.1387e-09	LG10	19755042	19777105	ENSONIG00000008506	Brain	rbm27	RBM27	RNA binding motif protein 27
173.827	1.30847	0.357742	3.65759	0.0002546	0.00133245	LG6	30628485	30665138	ENSONIG00000016336	Brain	ADCY9	ADCY9	Belongs to the adenylyl cyclase class-4 guanylyl cyclase family
1088.89	1.30756	0.303013	4.3152	1.59462e-05	0.000118806	LG12	24802946	24808227	ENSONIG00000014479	Brain	cdo1	CDO1	Cysteine dioxygenase type 1
12.5875	1.30755	0.659031	1.98406	0.0472495	0.103858	LG14	32259364	32263743	ENSONIG00000041442	Brain	pgr	PGR	Progesterone receptor
151.433	1.30686	0.258273	5.06	4.19256e-07	4.57988e-06	LG12	25749170	25771222	ENSONIG00000014418	Brain	nsd3	WHSC1L1	Wolf-Hirschhorn syndrome candidate 1-like 1
1013.92	1.30426	0.428969	3.04045	0.00236223	0.00889135	LG15	16591359	16610914	ENSONIG00000005667	Brain	scara3	SCARA3	Scavenger receptor class A, member
49.8172	1.30376	0.614148	2.12288	0.0337637	0.0791677	LG23	38773640	38779483	ENSONIG00000002761	Brain	myoc	MYOC	Myocilin
1428.64	1.30308	0.15443	8.43799	3.22834e-17	2.09272e-15	LG5	39468356	39497112	ENSONIG00000008708	Brain	usp48	USP48	Ubiquitin specific peptidase 48
1199.16	1.30239	0.165689	7.86044	3.82771e-15	1.87074e-13	LG17	19603861	19616890	ENSONIG00000017999	Brain	nup107	NUP107	Nucleoporin 107
442.115	1.30228	0.183114	7.11184	1.14503e-12	3.72797e-11	LG11	9841730	9852202	ENSONIG00000007128	Brain		ICE1	KIAA0947-like (H. sapiens)
321.709	1.30182	0.53246	2.44491	0.0144888	0.0398396	LG9	32885769	32979167	ENSONIG00000011226	Brain
25.1085	1.30107	0.560988	2.31924	0.020382	0.0525881	LG6	25022466	25025883	ENSONIG00000018083	Brain	pld6	PLD6	Phospholipase D family member 6
2874.18	1.30098	0.198145	6.5658	5.17528e-11	1.24916e-09	LG7	189690	202749	ENSONIG00000018229	Brain	ambra1b	AMBRA1	Activating molecule in BECN1-regulated autophagy protein
219.612	1.30012	0.563209	2.30842	0.0209758	0.0538536	LG11	23311025	23315280	ENSONIG00000012962	Brain	wnt4b	wnt4b	Ligand for members of the frizzled family of seven transmembrane receptors
106.728	1.29916	0.375566	3.45921	0.00054176	0.00255385	LG16	15294808	15311401	ENSONIG00000043230	Brain	tank	TANK	TRAF family member-associated
774.548	1.29903	0.157763	8.23406	1.80969e-16	1.0393e-14	LG11	36016594	36087595	ENSONIG00000002271	Brain	lmna	LMNA	Belongs to the intermediate filament family
767.085	1.29877	0.187235	6.93657	4.01746e-12	1.18182e-10	LG16	8285934	8292136	ENSONIG00000007887	Brain	ddx18	DDX18	DEAD (Asp-Glu-Ala-Asp) box polypeptide 18
81.5384	1.29873	0.590095	2.20088	0.0277446	0.0676004	LG11	30797292	30810990	ENSONIG00000006687	Brain	prdm1a	PRDM1	PR domain containing 1a, with ZNF domain
203.964	1.29768	0.337949	3.83986	0.000123106	0.000713048	LG1	18327891	18356990	ENSONIG00000002972	Brain	lgr4	LGR4	repeat containing G protein-coupled receptor 4
81.2997	1.29716	0.385578	3.36419	0.000767685	0.00341718	LG4	25407248	25413966	ENSONIG00000001329	Brain	mafk	MAFK	V-maf musculoaponeurotic fibrosarcoma oncogene homolog K (avian)
53.1392	1.29698	0.422828	3.0674	0.00215927	0.00825103	LG3	32696666	32709099	ENSONIG00000011866	Brain	rasl11a	rasl11a	Ras-like protein family member
75.6871	1.2962	0.401972	3.22461	0.00126145	0.00520224	LG6	12258361	12275697	ENSONIG00000000220	Brain		SH2D3A	SH2 domain containing 3A
2641.85	1.29563	0.149521	8.66519	4.50743e-18	3.34214e-16	LG7	11825119	11851778	ENSONIG00000015395	Brain	sec31a	SEC31A	SEC31 homolog A, COPII coat complex component
257.195	1.29531	0.618173	2.09539	0.0361364	0.0837049	LG22	25318749	25320515	ENSONIG00000004592	Brain		HOXA2	Domain of unknown function (DUF4074)
682.986	1.29497	0.253685	5.10465	3.31404e-07	3.71581e-06	LG8	6155681	6191687	ENSONIG00000018249	Brain	etv4	ETV4	Ets variant gene 4
23.4839	1.29408	0.536032	2.41419	0.0157702	0.0426801	LG14	17242065	17246994	ENSONIG00000005171	Brain	chordc1a	CHORDC1	Cysteine and histidine-rich
375.423	1.29404	0.565421	2.28862	0.0221014	0.0561196	LG4	34509217	34515306	ENSONIG00000009288	Brain		NME1	Nucleoside diphosphate kinase
51.8939	1.29265	0.60299	2.14373	0.0320547	0.0759317	LG11	9853548	9860520	ENSONIG00000007130	Brain		PAPD7	PAP associated domain containing 7
496.966	1.29243	0.192262	6.72222	1.78972e-11	4.74869e-10	LG3	38335992	38559145	ENSONIG00000016882	Brain	KIF1C	KIF1C	Belongs to the TRAFAC class myosin-kinesin ATPase superfamily. Kinesin family
322.465	1.29116	0.209692	6.15742	7.39375e-10	1.42295e-08	LG17	9653746	9659038	ENSONIG00000011755	Brain	pwp1	PWP1	PWP1 homolog (S. cerevisiae)
1046.56	1.29069	0.181638	7.10583	1.19601e-12	3.87648e-11	LG2	30919072	30924786	ENSONIG00000032594	Brain		CYSTM1	Cysteine-rich transmembrane module containing 1
56.5647	1.2897	0.427937	3.01376	0.00258032	0.0095826	LG5	3218890	3258189	ENSONIG00000018565	Brain	mmp24	MMP24	Matrix metallopeptidase 24
371.491	1.28956	0.237136	5.43808	5.3859e-08	7.14961e-07	LG7	61965642	61997518	ENSONIG00000037530	Brain	cecr2	CECR2	Cat eye syndrome
181.79	1.28843	0.213474	6.03554	1.58436e-09	2.87294e-08	LG7	13892223	13893989	ENSONIG00000020508	Brain	GAS1	GAS1	Growth arrest-specific
304.42	1.28805	0.26653	4.83268	1.34705e-06	1.30317e-05	LG13	22127188	22130818	ENSONIG00000038246	Brain		NOLC1	Nucleolar and coiled-body phosphoprotein
274.452	1.28747	0.22318	5.76873	7.98719e-09	1.2477e-07	LG20	5278955	5283963	ENSONIG00000000763	Brain	tsr2	TSR2	TSR2, 20S rRNA accumulation, homolog (S. cerevisiae)
36.0421	1.28623	0.453414	2.83677	0.00455722	0.0153188	LG10	33081225	33081600	ENSONIG00000037959	Brain		HIST1H2BA	Histone H2B
4257.5	1.28614	0.34542	3.72341	0.000196552	0.00106789	LG16	13479497	13487091	ENSONIG00000031701	Brain	tuba8l3	TUBA1A	Tubulin is the major constituent of microtubules. It binds two moles of GTP, one at an exchangeable site on the beta chain and one at a non-exchangeable site on the alpha chain
2444.44	1.28585	0.241564	5.323	1.02072e-07	1.27302e-06	LG22	21333001	21348735	ENSONIG00000002487	Brain	ankib1a	ANKIB1	Ankyrin repeat and IBR
524.642	1.2858	0.2146	5.99162	2.07757e-09	3.67796e-08	LG4	23782481	23967779	ENSONIG00000001598	Brain	ppan	PPAN	Peter pan homolog (Drosophila)
266.65	1.28444	0.362055	3.54765	0.000388683	0.00191869	LG7	1341604	1354186	ENSONIG00000010613	Brain	nfatc3b	-	Nuclear factor of activated T-cells, cytoplasmic
829.047	1.28429	0.293844	4.37066	1.2387e-05	9.47672e-05	LG5	30453493	30466232	ENSONIG00000020321	Brain	si:ch211-253b8.5	DBNDD2	Dysbindin (dystrobrevin binding protein 1) domain containing 2
1196.53	1.28339	0.167559	7.65934	1.86898e-14	8.12555e-13	LG17	26911999	26959798	ENSONIG00000006382	Brain	phactr1	PHACTR1	stress fiber assembly
1196.53	1.28339	0.167559	7.65934	1.86898e-14	8.12555e-13	LG17	26911999	26959798	ENSONIG00000006382	Brain	phactr1	PHACTR1	Phosphatase and actin regulator
30.536	1.28321	0.511954	2.5065	0.0121935	0.034705	LG5	5220943	5224698	ENSONIG00000027850	Brain		TMEM74B	Transmembrane protein 74B
209.348	1.28302	0.306612	4.1845	2.85792e-05	0.000198705	LG11	5537975	5547370	ENSONIG00000006890	Brain	ptpn2a	PTPN2	phosphatase, non-receptor type
123.63	1.28251	0.294347	4.35712	1.31788e-05	0.000100258	LG22	15435495	15436967	ENSONIG00000034452	Brain	utp23	UTP23	UTP23, small subunit (SSU) processome component, homolog (yeast)
32.9755	1.28165	0.448309	2.85886	0.00425173	0.0144467	LG20	17725210	17730980	ENSONIG00000012415	Brain	tlr9	tlr9	toll-like receptor
524.108	1.28136	0.265072	4.83403	1.33799e-06	1.29615e-05	LG13	15455306	15459724	ENSONIG00000000334	Brain	polh	POLH	Polymerase (DNA directed), eta
295.295	1.28052	0.523529	2.44594	0.0144475	0.0397462	LG1	12223568	12229601	ENSONIG00000013261	Brain	skor1a	SKOR1	SKI family transcriptional corepressor
465.733	1.28005	0.34807	3.67757	0.000235465	0.00124494	LG6	11196133	11205582	ENSONIG00000003868	Brain		GGA2	gamma adaptin ear containing, ARF binding protein 2
518.525	1.28005	0.280911	4.55679	5.19422e-06	4.36738e-05	LG17	29857045	29858215	ENSONIG00000037212	Brain
917.4	1.27796	0.17046	7.4971	6.52458e-14	2.65561e-12	LG6	38307830	38313890	ENSONIG00000022381	Brain		su(s)	pre-mRNA cleavage required for polyadenylation
73.3535	1.27794	0.30764	4.15402	3.26687e-05	0.000223323	LG19	2770113	2770302	ENSONIG00000027625	Brain	fam241a	C4orf32	Chromosome 4 open reading frame 32
146.709	1.27779	0.297205	4.29936	1.71294e-05	0.000126662	LG7	39436724	39482965	ENSONIG00000030089	Brain	carmil2	RLTPR	RGD motif, leucine rich repeats, tropomodulin domain and proline-rich containing
669.939	1.27672	0.330074	3.86798	0.00010974	0.000645649	LG7	22709905	22713298	ENSONIG00000003512	Brain	trim69	-	zinc finger of C3HC4-type, RING
51.3043	1.2759	0.440235	2.89823	0.00375276	0.013021	LG2	3055614	3080909	ENSONIG00000004214	Brain	pde6a	PDE6A	Phosphodiesterase 6A, cGMP-specific, rod, alpha
450.173	1.27562	0.216775	5.88452	3.99201e-09	6.63324e-08	LG3	58411474	58414121	ENSONIG00000009187	Brain		MOSPD3	Motile sperm domain-containing protein 1-like
142.771	1.2753	0.30979	4.11667	3.84385e-05	0.000256862	LG13	2719954	2722942	ENSONIG00000039968	Brain		-	Ribonuclease H protein
259.67	1.27513	0.190576	6.69093	2.21756e-11	5.78462e-10	LG19	6397513	6401388	ENSONIG00000012426	Brain	coa8	apopt1	Apoptogenic 1, mitochondrial
19.9183	1.27405	0.616873	2.06534	0.038891	0.0888965	LG4	29148430	29154114	ENSONIG00000027647	Brain
499.778	1.27235	0.211614	6.01258	1.82594e-09	3.26453e-08	LG15	28859274	28864964	ENSONIG00000001627	Brain	ddx51	DDX51	Belongs to the DEAD box helicase family
35.3334	1.27226	0.455021	2.79603	0.00517339	0.0170667	LG5	17375798	17388853	ENSONIG00000003998	Brain	mst1	MST1	Macrophage stimulating 1 (hepatocyte growth factor-like)
24.0037	1.2721	0.582303	2.18461	0.0289174	0.0699542	LG19	17628815	17631718	ENSONIG00000001198	Brain		EBI3	Epstein-Barr virus induced gene 3
967.044	1.27191	0.178108	7.14123	9.24994e-13	3.05756e-11	LG11	5497742	5529556	ENSONIG00000006896	Brain	cep192	CEP192	Centrosomal protein
328.861	1.27062	0.206706	6.14699	7.89664e-10	1.51167e-08	LG20	28612099	28615398	ENSONIG00000009250	Brain	slc66a1	PQLC2	PQ loop repeat containing 2
1146.21	1.27049	0.247316	5.13711	2.78998e-07	3.18428e-06	LG5	21575876	21584247	ENSONIG00000018915	Brain	ATAD3A	ATAD3A	ATPase family, AAA
136.155	1.26813	0.550043	2.30551	0.0211383	0.0541679	LG22	1749998	1770631	ENSONIG00000003928	Brain		-	Carcinoembryonic antigen-related cell adhesion molecule
2870.82	1.26709	0.186223	6.80413	1.0166e-11	2.78973e-10	LG10	11206926	11212187	ENSONIG00000032636	Brain		NYAP1	Neuronal tyrosine-phosphorylated phosphoinositide-3-kinase
1535.72	1.26654	0.14328	8.83965	9.60196e-19	7.78622e-17	LG6	24366734	24375286	ENSONIG00000018025	Brain	zgc:158803	-	RNA-binding protein Luc7-like
606.87	1.26629	0.173693	7.29038	3.09077e-13	1.12279e-11	LG13	23637353	23638886	ENSONIG00000010097	Brain		TOMM20	Mitochondrial import receptor subunit TOM20 homolog
1148.97	1.26577	0.17908	7.06819	1.56968e-12	5.01986e-11	LG19	9857214	9865123	ENSONIG00000012033	Brain	pomt2	POMT2	protein-O-mannosyltransferase 2
790.742	1.26559	0.179589	7.04714	1.82629e-12	5.7556e-11	LG7	45906793	45911601	ENSONIG00000008878	Brain	bmt2	C7orf60	methyltransferase BMT2 homolog
295.902	1.26529	0.204934	6.17413	6.65307e-10	1.29189e-08	LG8	26755338	26761447	ENSONIG00000019518	Brain		-	zinc finger protein
196.484	1.26421	0.228821	5.5249	3.2968e-08	4.59029e-07	LG22	16197898	16218327	ENSONIG00000019673	Brain	tgfbr2a	TGFBR2	Transforming growth factor, beta receptor II (70 80kDa)
69.2985	1.2637	0.358788	3.52215	0.000428062	0.00208269	LG7	41463759	41497035	ENSONIG00000003884	Brain	poc1b	POC1B	POC1 centriolar protein homolog
139.776	1.26352	0.260138	4.85712	1.19108e-06	1.17218e-05	LG12	18224613	18226936	ENSONIG00000013439	Brain	unga	UNG	Excises uracil residues from the DNA which can arise as a result of misincorporation of dUMP residues by DNA polymerase or due to deamination of cytosine
432.688	1.26314	0.230158	5.48815	4.06159e-08	5.54111e-07	LG4	34712896	34722884	ENSONIG00000009261	Brain		CFP	Complement factor properdin
239.377	1.26241	0.223217	5.65553	1.55363e-08	2.28737e-07	LG4	22839778	22842339	ENSONIG00000001959	Brain	dnajb1a	DNAJB1	homolog subfamily B member
131.031	1.2623	0.288094	4.38157	1.17829e-05	9.07874e-05	LG20	15565558	15575077	ENSONIG00000031918	Brain	slc17a9	SLC17A9	Solute carrier family 17 member
16.3639	1.2623	0.632654	1.99524	0.0460164	0.101798	LG4	3590991	3605175	ENSONIG00000006275	Brain		PLA2G4C	Phospholipase A2, group IVC (cytosolic, calcium-independent)
243.157	1.26162	0.244595	5.15799	2.49611e-07	2.87617e-06	LG20	5319032	5333563	ENSONIG00000000750	Brain	abt1	ABT1	Activator of basal transcription 1
154.641	1.26111	0.21665	5.82098	5.85041e-09	9.43166e-08	LG1	36933081	37015939	ENSONIG00000003211	Brain	dpy19l3	DPY19L3	Dpy-19-like 3 (C. elegans)
7721.68	1.26052	0.104382	12.076	1.41406e-33	4.37368e-31	LG13	2316295	2342729	ENSONIG00000007097	Brain	CUL7	CUL9	Belongs to the cullin family
703.083	1.26039	0.179436	7.02418	2.15331e-12	6.71778e-11	LG6	26237403	26280913	ENSONIG00000018150	Brain	stx8	STX8	Syntaxin 8
150.277	1.25909	0.279224	4.50926	6.50542e-06	5.34733e-05	LG5	21501682	21508643	ENSONIG00000018901	Brain	SLC25A34	SLC25A34	Solute carrier family 25 member
19017.7	1.25892	0.133517	9.4289	4.14407e-21	4.3982e-19	LG10	16386006	16389547	ENSONIG00000012706	Brain	hmgb1a	HMGB1	High mobility group protein
1318.65	1.2579	0.205469	6.1221	9.23522e-10	1.7463e-08	LG4	20985350	21013607	ENSONIG00000005273	Brain	rnf213a	RNF213	E3 ubiquitin-protein ligase RNF213-like
970.56	1.25742	0.357994	3.5124	0.000444077	0.00214998	LG10	11373922	11379886	ENSONIG00000004180	Brain	slc25a15b	SLC25A15	Belongs to the mitochondrial carrier (TC 2.A.29) family
1815.24	1.25731	0.173053	7.26547	3.71748e-13	1.31946e-11	LG4	32701540	32708955	ENSONIG00000009445	Brain	anapc2	ANAPC2	complex subunit 2
2466.01	1.25633	0.136733	9.18816	3.99611e-20	3.7293e-18	LG12	1269171	1426951	ENSONIG00000020226	Brain	si:ch73-199g24.2	FKBP15	FK506 binding protein 15, 133kDa
99.2778	1.25534	0.339618	3.69634	0.000218727	0.00117103	LG15	11144020	11156933	ENSONIG00000013408	Brain	rab32	RAB32	member RAS oncogene family
715.283	1.2549	0.178672	7.02349	2.16388e-12	6.74104e-11	LG19	11983083	11988609	ENSONIG00000020111	Brain	si:dkey-19p15.4	HTRA2	HtrA serine peptidase 2
244.062	1.25489	0.202622	6.19325	5.8936e-10	1.15477e-08	LG19	27194991	27240536	ENSONIG00000008227	Brain	ldlrap1b	LDLRAP1	Low density lipoprotein receptor
1123.93	1.25422	0.193292	6.4887	8.65825e-11	2.00278e-09	LG10	995476	1000631	ENSONIG00000017480	Brain	dhx33	DHX33	DEAH (Asp-Glu-Ala-His) box polypeptide 33
840.049	1.25348	0.131926	9.50136	2.07159e-21	2.27675e-19	LG1	31691378	31701718	ENSONIG00000002862	Brain	heatr3	HEATR3	HEAT repeat containing 3
1251.36	1.25341	0.147805	8.48018	2.24846e-17	1.49474e-15	LG18	8878334	8893848	ENSONIG00000018650	Brain		SUCO	SUN domain containing ossification factor
155.955	1.25265	0.487884	2.56751	0.0102431	0.0300588	LG23	42807705	42811846	ENSONIG00000029972	Brain	SELE	SELP	Selectin
104.551	1.25186	0.268776	4.65762	3.19879e-06	2.82451e-05	LG23	37783332	37786519	ENSONIG00000002930	Brain	chst14	CHST14	Carbohydrate (N-acetylgalactosamine 4-0) sulfotransferase 14
526.432	1.25039	0.215618	5.79912	6.66642e-09	1.06207e-07	LG17	2127995	2129813	ENSONIG00000010084	Brain	mob3a	MOB3A	MOB kinase activator 3A
138.328	1.24927	0.248241	5.0325	4.84127e-07	5.20913e-06	LG1	6794166	6799245	ENSONIG00000039675	Brain
180.755	1.24917	0.220167	5.67375	1.39707e-08	2.08033e-07	LG2	23164728	23276881	ENSONIG00000004973	Brain	DIAPH1	DIAPH1	Diaphanous-related formin 1
1132.1	1.24879	0.191234	6.5302	6.56804e-11	1.56097e-09	LG7	52041001	52053137	ENSONIG00000015351	Brain	usp3	USP3	Ubiquitin specific peptidase 3
49.4932	1.24878	0.512339	2.43741	0.0147928	0.0405468	LG7	54504649	54523494	ENSONIG00000015046	Brain	b4galnt3b	B4GALNT3	Transfers N-acetylgalactosamine (GalNAc) from UDP-GalNAc to N-acetylglucosamine-beta-benzyl with a beta-1,4-linkage to form N,N'-diacetyllactosediamine, GalNAc-beta-1,4-GlcNAc structures in N-linked glycans and probably O-linked glycans
293.234	1.24766	0.195681	6.37601	1.81766e-10	3.96715e-09	LG5	8092486	8116046	ENSONIG00000006868	Brain	cers5	CERS5	Ceramide synthase 5
45.0181	1.2469	0.547089	2.27916	0.0226575	0.0572947	LG3	42181038	42201222	ENSONIG00000007802	Brain	dclk2b	DCLK2	Doublecortin-like kinase 2
494.172	1.24621	0.164097	7.59432	3.09409e-14	1.30585e-12	LG17	36245372	36246651	ENSONIG00000030108	Brain
312.3	1.24467	0.236458	5.26381	1.41098e-07	1.70952e-06	LG14	19656351	19676853	ENSONIG00000041447	Brain	tlcd2	TLCD2	TLC domain containing 2
1306.67	1.24428	0.209313	5.94457	2.77182e-09	4.77428e-08	LG18	28414136	28444059	ENSONIG00000014982	Brain	itgb1b	ITGB1	integrin
437.432	1.24402	0.174598	7.12503	1.04058e-12	3.40394e-11	LG14	34354185	34356647	ENSONIG00000035771	Brain	cd3eap	CD3EAP	CD3e molecule, epsilon associated protein
788.143	1.24366	0.160676	7.74019	9.9268e-15	4.4406e-13	LG3	41030559	41060425	ENSONIG00000011613	Brain		-	Acidic leucine-rich nuclear phosphoprotein 32 family member
99.2491	1.24352	0.263539	4.71855	2.37533e-06	2.16215e-05	LG1	25326388	25337340	ENSONIG00000017036	Brain	dna2	DNA2	DNA replication helicase 2 homolog (yeast)
181.417	1.24159	0.413783	3.00059	0.00269461	0.00991351	LG12	17653199	17660046	ENSONIG00000013622	Brain	si:ch211-204d2.4	PLEKHA2	Pleckstrin homology domain containing, family A (phosphoinositide binding specific) member
386.746	1.24105	0.219836	5.64537	1.64824e-08	2.4194e-07	LG19	17976906	17982195	ENSONIG00000040232	Brain	TLE5	AES	Amino-terminal enhancer of
59.9416	1.23931	0.541657	2.288	0.0221375	0.0561898	LG4	9660260	9662548	ENSONIG00000008425	Brain		LGALS2	Lectin, galactoside-binding, soluble, 2
162.196	1.23841	0.451947	2.74016	0.00614092	0.0196304	LG12	28539672	28551984	ENSONIG00000016918	Brain	PPEF2	PPEF2	Protein phosphatase, EF-hand calcium binding domain 2
178.271	1.23775	0.40601	3.04858	0.00229929	0.0086925	LG12	36496008	36506861	ENSONIG00000000241	Brain		PARP14	Poly (ADP-ribose) polymerase
408.427	1.23743	0.282713	4.377	1.20326e-05	9.22841e-05	LG23	20433597	20462368	ENSONIG00000012157	Brain	nhej1	nhej1	Non-homologous end-joining factor
48.8114	1.23729	0.46958	2.63488	0.00841659	0.0255328	LG9	27051722	27052993	ENSONIG00000027968	Brain		-	CCAAT enhancer binding protein (C EBP) 1
447.223	1.2366	0.262551	4.70994	2.47794e-06	2.24365e-05	LG7	8374331	8380120	ENSONIG00000011298	Brain	uap1l1	UAP1L1	UDP-N-acteylglucosamine pyrophosphorylase 1, like 1
436.077	1.23571	0.237952	5.19311	2.06811e-07	2.43088e-06	LG20	15237561	15243002	ENSONIG00000017360	Brain	ssuh2rs1	ssuh2	Protein SSUH2 homolog
7168.01	1.23551	0.253159	4.88036	1.05894e-06	1.05752e-05	LG7	32933772	32942819	ENSONIG00000022803	Brain
69.5106	1.23303	0.42057	2.93182	0.00336985	0.0119197	LG16	26074954	26100082	ENSONIG00000042893	Brain	FAM124A	FAM124A	Family with sequence similarity 124A
135.414	1.23297	0.331552	3.71877	0.000200196	0.00108551	LG3	27559743	27561861	ENSONIG00000027459	Brain		-	poly ADP-ribose polymerase
229.312	1.23257	0.229671	5.36669	8.01968e-08	1.02608e-06	LG19	11915125	11925924	ENSONIG00000020114	Brain	slc38a6	SLC38A6	Solute carrier family 38, member 6
465.423	1.23241	0.418934	2.94178	0.00326334	0.0116017	LG16	7010809	7034946	ENSONIG00000016817	Brain	stat4	STAT4	Signal transducer and activator of transcription
510.571	1.23182	0.173826	7.08647	1.37573e-12	4.42585e-11	LG8	16191629	16197534	ENSONIG00000011586	Brain		CENPT	Centromere protein T
2471.62	1.23091	0.246514	4.99328	5.93634e-07	6.26048e-06	LG14	30606495	30807013	ENSONIG00000005533	Brain	nbeab	NBEA	Neurobeachin
655.212	1.23035	0.199229	6.17554	6.59364e-10	1.28265e-08	LG23	37129773	37139343	ENSONIG00000003071	Brain	anapc4	ANAPC4	complex subunit 4
994.609	1.23025	0.290282	4.23813	2.25385e-05	0.000161583	LG4	26438259	26488584	ENSONIG00000001131	Brain	stat5a	STAT5B	Signal transducer and activator of transcription
204.93	1.22815	0.224149	5.47919	4.27271e-08	5.81083e-07	LG8	78792	81658	ENSONIG00000034584	Brain		-	Alcohol dehydrogenase transcription factor Myb/SANT-like
170.024	1.22706	0.273759	4.48228	7.38504e-06	5.99076e-05	LG18	10801494	10805790	ENSONIG00000010559	Brain	mtf2	MTF2	Metal response element binding transcription factor 2
896.722	1.22652	0.181347	6.76341	1.34777e-11	3.63395e-10	LG1	14711456	14722239	ENSONIG00000003270	Brain	wdsub1	WDSUB1	WD repeat, sterile alpha motif and U-box domain containing 1
664.272	1.22584	0.140829	8.70448	3.19024e-18	2.39833e-16	LG12	2236461	2255572	ENSONIG00000020214	Brain	golga1	GOLGA1	Golgin A1
2128.86	1.22581	0.228658	5.36086	8.28278e-08	1.05489e-06	LG9	1691271	1695951	ENSONIG00000013422	Brain	riok3	RIOK3	RIO kinase 3 (yeast)
1831.43	1.22556	0.181755	6.74291	1.55241e-11	4.13423e-10	LG5	5938052	5939700	ENSONIG00000041620	Brain	ddit3	DDIT3	transcript 3
662.08	1.22556	0.20702	5.92	3.21934e-09	5.46253e-08	LG12	17245123	17253471	ENSONIG00000013746	Brain	tent2	PAPD4	PAP associated domain containing 4
1556.99	1.22477	0.245374	4.99143	5.99347e-07	6.31458e-06	LG1	37435771	37484945	ENSONIG00000003274	Brain
954.644	1.22472	0.164029	7.46647	8.23776e-14	3.29678e-12	LG13	18942146	18951722	ENSONIG00000009528	Brain	rrp12	RRP12	Ribosomal RNA processing 12 homolog (S. cerevisiae)
536.058	1.22455	0.17909	6.83762	8.0522e-12	2.23224e-10	LG22	25420294	25442811	ENSONIG00000004603	Brain	hibadha	HIBADH	3-hydroxyisobutyrate dehydrogenase
456.012	1.2243	0.188067	6.50994	7.51826e-11	1.76482e-09	LG19	13553243	13559281	ENSONIG00000003618	Brain	orc3	ORC3	Origin recognition complex subunit
114.128	1.22257	0.283593	4.31101	1.62508e-05	0.000120702	LG17	17276032	17277881	ENSONIG00000027739	Brain		VEZT	Vezatin, adherens junctions transmembrane protein
55.5825	1.22256	0.571999	2.13735	0.0325694	0.0768398	LG10	4090735	4232690	ENSONIG00000015795	Brain	igsf9bb	IGSF9B	Immunoglobulin superfamily, member 9Bb
319.066	1.22235	0.301217	4.05804	4.94855e-05	0.000321745	LG3	9945344	9962664	ENSONIG00000013570	Brain	hspa12b	HSPA12B	Heat shock protein 12B
450.021	1.2213	0.160446	7.61193	2.70023e-14	1.14409e-12	LG7	20549329	20578134	ENSONIG00000002861	Brain	fubp3	FUBP3	Far upstream element (FUSE) binding protein 3
613.763	1.2204	0.308832	3.95167	7.7608e-05	0.00047722	LG12	24302084	24315710	ENSONIG00000014527	Brain	mapkapk5	MAPKAPK5	Mitogen-activated protein kinase-activated protein kinase 5
131.754	1.2187	0.32269	3.77669	0.000158928	0.000891435	LG13	28794172	28802147	ENSONIG00000038648	Brain	pcgf6	PCGF6	Polycomb group ring finger
844.272	1.2186	0.1645	7.4079	1.28311e-13	4.99652e-12	LG17	3960124	3985829	ENSONIG00000009910	Brain	utp20	UTP20	UTP20, small subunit (SSU) processome component, homolog (yeast)
100.924	1.21843	0.554873	2.19588	0.0281008	0.0683148	LG17	35464320	35472437	ENSONIG00000041799	Brain	ccdc3	CCDC3	Coiled-coil domain containing 3
71.8506	1.21768	0.411813	2.95687	0.00310781	0.0111311	LG5	11706492	11715456	ENSONIG00000031816	Brain	agtrap	AGTRAP	Angiotensin II receptor-associated
444.001	1.2166	0.440611	2.76117	0.00575946	0.018673	LG10	15218960	15236251	ENSONIG00000004662	Brain	SLC46A3	SLC46A3	Solute carrier family 46 member
63.8874	1.21525	0.340772	3.56616	0.000362251	0.00180343	LG11	19036441	19037048	ENSONIG00000030894	Brain		CUNH8orf88	protein C8orf88 homolog
268.917	1.21491	0.223608	5.43319	5.53559e-08	7.31692e-07	LG6	19046124	19055678	ENSONIG00000017570	Brain	glb1	GLB1	Galactosidase, beta 1
337.271	1.21484	0.216536	5.61031	2.01962e-08	2.90158e-07	LG12	427682	434417	ENSONIG00000013948	Brain		-	Si dkey-3h3.3
324.19	1.2143	0.276171	4.3969	1.09809e-05	8.54289e-05	LG5	30416947	30425122	ENSONIG00000020324	Brain	rbm38	RBM38	RNA binding motif protein 38
1996.09	1.21419	0.158567	7.65722	1.89996e-14	8.2437e-13	LG8	25279640	25314707	ENSONIG00000019590	Brain	SPAG9	SPAG9	Sperm associated antigen
3528.52	1.21408	0.173706	6.98929	2.76276e-12	8.4726e-11	LG2	34181533	34199066	ENSONIG00000015865	Brain	snx25	SNX25	Sorting nexin 25
871.341	1.21356	0.194716	6.23247	4.59143e-10	9.23018e-09	LG22	38302661	38308654	ENSONIG00000028115	Brain	r3hdm4	R3HDM4	R3H domain containing 4
410.342	1.2135	0.352241	3.44509	0.000570869	0.00266837	LG7	59635120	59635537	ENSONIG00000020439	Brain	phlda2	PHLDA2	Pleckstrin homology-like domain family A member 2
794.891	1.21327	0.165925	7.31212	2.62951e-13	9.68222e-12	LG7	47551673	47627138	ENSONIG00000008715	Brain	ADAMTS20	ADAMTS20	ADAM metallopeptidase with thrombospondin type 1 motif, 20
169.668	1.21317	0.384245	3.15727	0.00159252	0.006351	LG2	30028828	30045136	ENSONIG00000029286	Brain	gabrp	gabrp	Belongs to the ligand-gated ion channel (TC 1.A.9) family
3633.37	1.21236	0.138634	8.74502	2.2297e-18	1.7303e-16	LG2	36279692	36292377	ENSONIG00000000105	Brain	tbc1d9	TBC1D9B	TBC1 domain family member
132.415	1.21205	0.244818	4.95082	7.39004e-07	7.63367e-06	LG14	28777887	28783549	ENSONIG00000016861	Brain	rrp8	RRP8	Ribosomal RNA processing 8, methyltransferase, homolog (yeast)
525.614	1.2114	0.168215	7.20149	5.95572e-13	2.04678e-11	LG14	18380815	18385378	ENSONIG00000005015	Brain	yif1b	YIF1B	Yip1 interacting factor homolog B (S. cerevisiae)
156.612	1.21132	0.24453	4.95369	7.28208e-07	7.53653e-06	LG9	15866418	15879561	ENSONIG00000006072	Brain	hacd1	PTPLA	Catalyzes the third of the four reactions of the long- chain fatty acids elongation cycle. This endoplasmic reticulum- bound enzymatic process, allows the addition of two carbons to the chain of long- and very long-chain fatty acids VLCFAs per cycle. This enzyme catalyzes the dehydration of the 3-hydroxyacyl-CoA intermediate into trans-2,3-enoyl-CoA, within each cycle of fatty acid elongation. Th…
374.241	1.21131	0.209109	5.79273	6.92521e-09	1.09845e-07	LG2	32947850	32953491	ENSONIG00000015794	Brain	gpr137	-	G protein-coupled receptor 137
91.1241	1.21125	0.366026	3.30919	0.000935664	0.00403547	LG12	25789005	25797277	ENSONIG00000014412	Brain	cdc45	CDC45	CDC45 cell division cycle 45 homolog (S. cerevisiae)
104.771	1.21111	0.4181	2.89671	0.00377104	0.0130593	LG7	31712919	31793460	ENSONIG00000012804	Brain	efna5a	EFNA5	Belongs to the ephrin family
172.559	1.21075	0.323383	3.744	0.000181112	0.000995242	LG10	11324518	11329009	ENSONIG00000004197	Brain	hsd17b12	-	Hydroxysteroid (20-beta) dehydrogenase 2
135.599	1.21022	0.352088	3.43727	0.000587608	0.00273716	LG12	8522081	8524598	ENSONIG00000034379	Brain		-	-
51.1684	1.20951	0.422937	2.85979	0.00423918	0.0144086	MKQE02000028.1	12920	16381	ENSONIG00000027864	Brain		AFAP1L1	Actin filament associated protein 1-like 1b
47.161	1.20938	0.435579	2.77649	0.00549494	0.0179281	LG5	26571816	26597298	ENSONIG00000019378	Brain	vdrb	VDR	receptor
236.107	1.20931	0.320562	3.77247	0.000161641	0.000903377	LG20	19835452	19853861	ENSONIG00000012109	Brain	b4galnt1a	B4GALNT1	beta-1,4-N-acetyl-galactosaminyl transferase
528.843	1.20881	0.274512	4.40349	1.06525e-05	8.31722e-05	LG2	28296368	28346180	ENSONIG00000017793	Brain	flt4	FLT4	Belongs to the protein kinase superfamily. Tyr protein kinase family. CSF-1 PDGF receptor subfamily
185.547	1.20831	0.240331	5.02771	4.96385e-07	5.33096e-06	LG4	9372662	9384391	ENSONIG00000008459	Brain	xpnpep3	XPNPEP3	X-prolyl aminopeptidase (aminopeptidase P) 3
429.241	1.20813	0.171293	7.05299	1.75112e-12	5.53481e-11	LG17	10681245	10693392	ENSONIG00000038263	Brain	dcp1b	DCP1B	DCP1 decapping enzyme homolog B (S. cerevisiae)
1030.25	1.20643	0.152427	7.91481	2.47627e-15	1.24974e-13	LG11	22008726	22013889	ENSONIG00000006574	Brain	prpf31	PRPF31	PRP31 pre-mRNA processing factor 31 homolog (yeast)
95.1464	1.20601	0.612614	1.96863	0.0489956	0.106817	LG3	70831511	70841895	ENSONIG00000032903	Brain		TRIM7	E3 ubiquitin-protein ligase
147.299	1.2059	0.302461	3.98696	6.69245e-05	0.000418902	LG3	76937987	77022343	ENSONIG00000037966	Brain		-	Immunoglobulin V-set domain
18.3044	1.20516	0.548922	2.1955	0.0281275	0.0683565	LG3	23204382	23207373	ENSONIG00000012990	Brain	trmt10b	TRMT10B	tRNA methyltransferase 10 homolog
1805.73	1.20322	0.289139	4.16139	3.16311e-05	0.000217342	LG12	12182191	12187300	ENSONIG00000010746	Brain	anxa1a	ANXA1	Annexin A1a
190.028	1.20295	0.410693	2.92907	0.00339977	0.012006	LG2	19264669	19275942	ENSONIG00000002679	Brain	fhl1a	FHL1	four and a half LIM domains
19.4919	1.20285	0.580766	2.07115	0.0383446	0.0878796	LG17	2381447	2387928	ENSONIG00000010033	Brain	prg4b	PRG4	proteoglycan
580.239	1.20053	0.19468	6.1667	6.97304e-10	1.34677e-08	LG14	16573107	16576520	ENSONIG00000005214	Brain	hspa13	HSPA13	Belongs to the heat shock protein 70 family
2711.61	1.20014	0.180625	6.64437	3.04524e-11	7.72949e-10	LG12	23362653	23365962	ENSONIG00000015192	Brain	creb3l3l	CREB3	cAMP responsive element binding protein 3-like 3 like
2711.61	1.20014	0.180625	6.64437	3.04524e-11	7.72949e-10	LG12	23362653	23365962	ENSONIG00000015192	Brain	creb3l3l	CREB3	basic region leucin zipper
654.575	1.20007	0.141507	8.48068	2.2388e-17	1.49474e-15	LG1	38641915	38719566	ENSONIG00000003394	Brain	EFL1	EFTUD1	Elongation factor Tu GTP binding domain containing 1
1249.47	1.19989	0.187532	6.39832	1.57098e-10	3.45663e-09	LG12	14189285	14192268	ENSONIG00000036140	Brain	klf9	klf9	factor 9
1032.4	1.1992	0.144041	8.32545	8.40115e-17	5.10936e-15	LG16	27564797	27614504	ENSONIG00000015714	Brain	xpo4	XPO4	Exportin 4
477.379	1.19748	0.226618	5.28416	1.26284e-07	1.55262e-06	LG15	10439570	10452049	ENSONIG00000013459	Brain	si:dkey-119f1.1	SMC6	Structural maintenance of chromosomes
366.564	1.19628	0.189329	6.31849	2.64131e-10	5.5956e-09	LG6	17953150	17958154	ENSONIG00000017490	Brain	pla2g12a	PLA2G12A	Group XIIA
186.327	1.19562	0.262286	4.55848	5.1526e-06	4.33809e-05	LG14	8563453	8573587	ENSONIG00000016641	Brain	slc5a2	SLC5A2	Solute carrier family 5 (sodium glucose cotransporter), member 2
710.763	1.19478	0.283627	4.21251	2.52549e-05	0.000179042	LG10	18962614	18980188	ENSONIG00000008601	Brain	afap1l1b	AFAP1L1	Actin filament associated protein 1-like 1b
91.1164	1.19393	0.370191	3.22518	0.00125895	0.0051936	LG12	5726552	5743535	ENSONIG00000016049	Brain	adam28	ADAM28	A disintegrin and metallopeptidase domain 28
161.307	1.19354	0.25407	4.69768	2.63129e-06	2.37178e-05	LG13	27862531	27865812	ENSONIG00000042326	Brain		TMEM254	Transmembrane protein 254
390.229	1.19333	0.186034	6.41458	1.41209e-10	3.13249e-09	LG6	28186064	28193134	ENSONIG00000006451	Brain		KPNA2	Karyopherin alpha 2 (RAG cohort 1, importin alpha 1)
765.918	1.19325	0.232327	5.13607	2.80551e-07	3.19863e-06	LG18	11601460	11605628	ENSONIG00000010474	Brain	ifi30	IFI30	Interferon gamma inducible protein 30
2294.35	1.19295	0.288714	4.13194	3.59712e-05	0.000242469	LG12	16838215	16839519	ENSONIG00000006898	Brain		-	acute-phase response
373.388	1.19209	0.21838	5.45879	4.79402e-08	6.43892e-07	LG14	31257122	31265595	ENSONIG00000005639	Brain	usp16	USP16	Specifically deubiquitinates 'Lys-120' of histone H2A (H2AK119Ub), a specific tag for epigenetic transcriptional repression, thereby acting as a coactivator. Deubiquitination of histone H2A is a prerequisite for subsequent phosphorylation at 'Ser-11' of histone H3 (H3S10ph), and is required for chromosome segregation when cells enter into mitosis. Regulates Hox gene expression via histone H2A deu…
1318.87	1.19207	0.153352	7.77343	7.63871e-15	3.49652e-13	LG10	9284750	9289840	ENSONIG00000001738	Brain	zfpl1	ZFPL1	Zinc finger protein-like 1
246.192	1.19118	0.268675	4.43354	9.2697e-06	7.3433e-05	LG18	19118241	19121013	ENSONIG00000009485	Brain	C1orf35	C1orf35	Chromosome 1 open reading frame 35
304.197	1.18895	0.307284	3.86922	0.000109186	0.000643613	LG20	19390312	19402694	ENSONIG00000012213	Brain	nr1d4a	-	Nuclear receptor subfamily 1, group D, member
25.2433	1.18764	0.528906	2.24546	0.0247385	0.0615645	LG6	6968551	7000798	ENSONIG00000000306	Brain	c3b.2	C3	complement component 3
212.655	1.1869	0.210132	5.64836	1.61989e-08	2.37939e-07	LG11	36116892	36119399	ENSONIG00000030651	Brain	gpatch4	GPATCH4	G patch domain containing 4
1309.62	1.18414	0.150698	7.85771	3.91221e-15	1.89918e-13	LG15	6322770	6341157	ENSONIG00000000683	Brain	med23	MED23	Mediator complex subunit 23
549.702	1.18412	0.225228	5.25742	1.4609e-07	1.76605e-06	LG2	16703775	16712469	ENSONIG00000002416	Brain	smyd5	SMYD5	SMYD family member 5
196.796	1.18385	0.244541	4.8411	1.29124e-06	1.25647e-05	LG18	7482337	7492524	ENSONIG00000015654	Brain	orc2	ORC2	Origin recognition complex subunit
336.517	1.18371	0.212082	5.58139	2.386e-08	3.39195e-07	LG3	29579358	29592134	ENSONIG00000000300	Brain		-	ubiquitin carboxyl-terminal hydrolase
584.707	1.1825	0.460855	2.56589	0.0102912	0.0301737	LG13	16865740	16893516	ENSONIG00000018496	Brain	pax2a	PAX2	Paired box
505.778	1.18216	0.182989	6.46031	1.04487e-10	2.37381e-09	LG18	10409517	10413843	ENSONIG00000010655	Brain	bcl6ab	-	B-cell lymphoma 6
123.836	1.18041	0.320649	3.68132	0.000232028	0.00122887	LG11	20329266	20468858	ENSONIG00000006171	Brain	dbf4	DBF4	DBF4 homolog
1475.25	1.18006	0.173807	6.78951	1.12515e-11	3.05655e-10	LG1	22626435	22637379	ENSONIG00000005726	Brain	cog4	COG4	oligomeric golgi complex
297.793	1.18	0.195778	6.02726	1.66763e-09	3.00882e-08	LG5	17295495	17307902	ENSONIG00000004035	Brain	epha2a	EPHA2	Eph receptor A2
297.194	1.17905	0.205901	5.72629	1.02649e-08	1.56842e-07	LG18	7491929	7494899	ENSONIG00000040731	Brain	cfap410	C21orf2	Chromosome 21 open reading frame 2
212.827	1.17901	0.23938	4.92527	8.4246e-07	8.57147e-06	LG12	28444562	28451074	ENSONIG00000016935	Brain	mfsd10	MFSD10	Major facilitator superfamily
318.323	1.17833	0.18606	6.33306	2.4035e-10	5.13703e-09	LG20	32037558	32050401	ENSONIG00000029652	Brain	snphb	SNPH	Syntaphilin b
2930.52	1.17832	0.14113	8.3492	6.87275e-17	4.26764e-15	LG2	23900586	23914117	ENSONIG00000004953	Brain	fbxw11a	FBXW11	F-box and WD-40 domain protein
2930.52	1.17832	0.14113	8.3492	6.87275e-17	4.26764e-15	LG2	23900586	23914117	ENSONIG00000004953	Brain	fbxw11a	FBXW11	F-box and
661.768	1.17771	0.161268	7.30284	2.81746e-13	1.02868e-11	LG7	1367258	1374573	ENSONIG00000010614	Brain	dus2	DUS2	synthase
2733.13	1.17752	0.24004	4.9055	9.31899e-07	9.39317e-06	LG23	34953982	34982346	ENSONIG00000004697	Brain	rgl1	RGL1	Ral guanine nucleotide dissociation stimulator-like 1
2733.13	1.17752	0.24004	4.9055	9.31899e-07	9.39317e-06	LG23	34953982	34982346	ENSONIG00000004697	Brain	rgl1	RGL1	Ral guanine nucleotide dissociation stimulator-like
841.438	1.17674	0.14668	8.02255	1.03576e-15	5.46959e-14	LG11	1949740	1990181	ENSONIG00000008014	Brain	taf2	TAF2	TAF2 RNA polymerase II, TATA box binding protein (TBP)-associated factor
24.6204	1.17648	0.507058	2.3202	0.02033	0.0525192	LG12	21012080	21012144	ENSONIG00000022225	Brain
33.0193	1.17631	0.584175	2.01363	0.0440489	0.0982185	LG13	1392041	1393217	ENSONIG00000036683	Brain	foxg1d	-	Forkhead box
141.951	1.17568	0.29198	4.02659	5.65921e-05	0.000362079	LG20	9374092	9378323	ENSONIG00000016693	Brain	si:ch211-210c8.6	-	Si ch211-210c8.6
267.573	1.17465	0.240857	4.87697	1.0773e-06	1.07437e-05	LG7	56414286	56417822	ENSONIG00000014810	Brain	fam185a	FAM185A	Family with sequence similarity 185, member A
695.627	1.17421	0.391044	3.00276	0.0026754	0.00985959	LG1	1424387	1473775	ENSONIG00000006993	Brain	adamtsl5	adamtsl5	ADAMTS-like
626.811	1.17419	0.25366	4.629	3.67434e-06	3.20779e-05	LG1	15970968	16028013	ENSONIG00000003221	Brain	pcdh17	PCDH17	Protocadherin 17
1038.64	1.17379	0.163098	7.1968	6.16412e-13	2.10504e-11	LG11	21360550	21366795	ENSONIG00000006354	Brain	dap3	DAP3	Death associated protein 3
96.4951	1.17348	0.299421	3.91917	8.88531e-05	0.000536314	LG16	6582309	6606978	ENSONIG00000007177	Brain	cyp27a7	CYP27A1	Cytochrome P450, family 27, subfamily A, polypeptide
446.885	1.17343	0.206731	5.67611	1.37795e-08	2.05326e-07	LG18	1092025	1137375	ENSONIG00000041895	Brain		-	endocytosis
85.3722	1.17343	0.398689	2.94322	0.00324823	0.0115651	LG6	17369634	17382450	ENSONIG00000017463	Brain	coro2a	CORO2A	Belongs to the WD repeat coronin family
659.744	1.17248	0.191694	6.11642	9.57036e-10	1.80652e-08	LG5	10234865	10254224	ENSONIG00000014788	Brain	lrig2	LRIG2	Leucine-rich repeats and immunoglobulin-like domains
188.565	1.17214	0.279637	4.19165	2.76937e-05	0.000193375	LG3	21611763	21627242	ENSONIG00000017945	Brain	mmp14a	MMP14	Matrix metalloproteinase 14a (membrane-inserted)
407.683	1.17158	0.225851	5.18738	2.1327e-07	2.49595e-06	LG9	20972970	20978561	ENSONIG00000028464	Brain	si:dkey-118j18.2	-	Si dkey-118j18.2
24.1637	1.17155	0.569389	2.05755	0.0396334	0.0902601	LG23	22241663	22584345	ENSONIG00000013385	Brain		ERBB4	V-erb-a erythroblastic leukemia viral oncogene homolog 4a (avian)
291.534	1.17015	0.250259	4.67574	2.92894e-06	2.6118e-05	LG17	19596940	19600485	ENSONIG00000017996	Brain	slc35e3	SLC35E3	solute carrier family 35 member
189.823	1.1701	0.231972	5.04414	4.55576e-07	4.95164e-06	LG14	33814524	33818490	ENSONIG00000040811	Brain		THAP8	THAP domain containing 8
48.993	1.16983	0.345793	3.38304	0.000716874	0.00322432	LG15	3330526	3334289	ENSONIG00000001049	Brain	irak1bp1	IRAK1BP1	interleukin-1 receptor-associated kinase
71.1059	1.16979	0.407036	2.87391	0.00405423	0.0138867	LG3	6049518	6054803	ENSONIG00000040403	Brain		-	interleukin 13 receptor, alpha 1
146.492	1.16965	0.2503	4.67299	2.9685e-06	2.64381e-05	LG3	23930534	23941676	ENSONIG00000013046	Brain	prkd4	-	Serine threonine-protein kinase D3-like
1042.21	1.16887	0.159459	7.33023	2.29764e-13	8.62151e-12	LG15	10119873	10128364	ENSONIG00000013477	Brain	acbd3	ACBD3	acyl-Coenzyme A binding domain containing 3
57.1851	1.1688	0.364392	3.20755	0.00133873	0.00547504	LG14	14454883	14457689	ENSONIG00000005513	Brain	tubd1	TUBD1	Tubulin, delta
44.638	1.16875	0.455926	2.56347	0.0103632	0.0303493	LG16	14168502	14170970	ENSONIG00000009040	Brain		TNFRSF14	Tumor necrosis factor receptor superfamily member
399.467	1.16861	0.229965	5.08169	3.74086e-07	4.126e-06	LG1	22512900	22529482	ENSONIG00000027701	Brain	rab27a	RAB27A	RAB27A, member RAS oncogene family
409.145	1.16704	0.291442	4.00435	6.21883e-05	0.000392892	LG9	3750186	3769146	ENSONIG00000017340	Brain
3073.87	1.16677	0.127024	9.18537	4.1011e-20	3.81085e-18	LG4	10111979	10119594	ENSONIG00000008369	Brain	fam234b	KIAA1467	Family with sequence similarity 234 member B
819.35	1.16536	0.201145	5.79362	6.88866e-09	1.09345e-07	LG18	4021732	4035145	ENSONIG00000016668	Brain	cop1	RFWD2	Ring finger and WD repeat domain 2
272.079	1.16522	0.277875	4.19334	2.74881e-05	0.000192292	LG5	16837855	16845102	ENSONIG00000004124	Brain	rrp9	RRP9	Ribosomal RNA processing 9, small subunit (SSU) processome component, homolog (yeast)
698.484	1.16512	0.166933	6.97959	2.96045e-12	9.00235e-11	LG22	37991655	38005736	ENSONIG00000004715	Brain	trnau1apa	TRNAU1AP	tRNA selenocysteine 1 associated protein 1
3304.9	1.16482	0.127795	9.11473	7.88687e-20	7.11495e-18	LG8	6495423	6509156	ENSONIG00000018263	Brain	nbr1a	nbr1	brca1 gene 1
56.1725	1.1646	0.478739	2.43264	0.0149892	0.0410215	LG3	58072256	58092809	ENSONIG00000017326	Brain		NLRP12	NACHT, LRR and PYD domains-containing protein
56.1725	1.1646	0.478739	2.43264	0.0149892	0.0410215	LG3	58072256	58092809	ENSONIG00000017326	Brain		RNH1	ribonuclease inhibitor activity
148.259	1.16453	0.311174	3.74237	0.000182296	0.00100073	LG6	21290829	21298906	ENSONIG00000014624	Brain	tmem134	TMEM134	Transmembrane protein 134
38.1279	1.16427	0.444866	2.61713	0.00886725	0.026709	LG23	31323651	31330566	ENSONIG00000019248	Brain	glmnb	-	Glomulin, FKBP associated protein b
440.836	1.16414	0.19595	5.94101	2.83271e-09	4.86754e-08	LG13	22125423	22127289	ENSONIG00000035060	Brain		NOLC1	Nucleolar and coiled-body phosphoprotein
218.434	1.16391	0.285681	4.07416	4.6181e-05	0.000302257	LG6	684819	771024	ENSONIG00000016131	Brain	KCNH1	KCNH1	potassium voltage-gated channel, subfamily H
1131.09	1.16214	0.188389	6.16884	6.87923e-10	1.33103e-08	LG17	1052724	1059065	ENSONIG00000034428	Brain	mrps33	MRPS33	ribosomal protein S33
1964.6	1.16146	0.132839	8.74341	2.26182e-18	1.74895e-16	LG6	42229114	42232969	ENSONIG00000010505	Brain	SRF	srf	Serum response factor
864.282	1.16086	0.2323	4.99724	5.81575e-07	6.14828e-06	LG15	8809660	8831983	ENSONIG00000039243	Brain	baalcb	BAALC	Brain and acute leukemia, cytoplasmic
2087.12	1.15998	0.135059	8.58867	8.79832e-18	6.22525e-16	LG4	33649235	33655500	ENSONIG00000009386	Brain	spns1	SPNS1	Spinster homolog 1
109.445	1.15994	0.311174	3.72763	0.000193292	0.00105205	LG7	43538479	43554183	ENSONIG00000015608	Brain		TICRR	TOPBP1-interacting checkpoint and replication regulator
270.012	1.1591	0.239627	4.8371	1.31747e-06	1.27856e-05	LG15	26994899	27003653	ENSONIG00000000245	Brain	xrcc3	XRCC3	X-ray repair complementing defective repair in Chinese hamster cells 3
285.62	1.15897	0.286527	4.04489	5.23484e-05	0.000338226	LG14	35380282	35417837	ENSONIG00000001401	Brain	myo7aa	MYO7A	Belongs to the TRAFAC class myosin-kinesin ATPase superfamily. Myosin family
748.38	1.158	0.313759	3.69073	0.000223609	0.00118981	LG5	21927661	21942489	ENSONIG00000018949	Brain	SLC6A17	SLC6A17	neutral amino acid transporter
1176.04	1.1578	0.245535	4.71542	2.41217e-06	2.18976e-05	LG17	36952730	36962162	ENSONIG00000012009	Brain	pnpla3	PNPLA3	Patatin-like phospholipase domain containing 3
762.033	1.15752	0.192511	6.01277	1.82378e-09	3.26336e-08	LG7	17408242	17491388	ENSONIG00000007616	Brain		scarb2	Belongs to the CD36 family
1197.97	1.15665	0.176818	6.54145	6.09234e-11	1.45591e-09	LG19	24043577	24060566	ENSONIG00000019540	Brain	wdr43	WDR43	WD repeat domain 43
488.784	1.15647	0.23615	4.89718	9.7222e-07	9.75871e-06	LG18	7579459	7589952	ENSONIG00000015679	Brain		CASP8	Belongs to the peptidase C14A family
273.182	1.15474	0.277584	4.15998	3.1828e-05	0.000218556	LG15	32640816	32663832	ENSONIG00000027392	Brain	ABCA7	ABCA7	ATP-binding cassette sub-family A
727.048	1.15448	0.210729	5.47852	4.28903e-08	5.82937e-07	LG20	30831508	30841813	ENSONIG00000033686	Brain	gss	GSS	Glutathione synthetase
1596.43	1.15397	0.121786	9.47542	2.65689e-21	2.89067e-19	LG7	46846507	46853421	ENSONIG00000008804	Brain	pus7	PUS7	Pseudouridylate synthase 7 homolog
888.797	1.15347	0.183257	6.2943	3.08797e-10	6.42862e-09	LG19	1350487	1359982	ENSONIG00000011064	Brain	vrk1	VRK1	Vaccinia related kinase 1
2167.31	1.15246	0.250229	4.60564	4.1119e-06	3.54688e-05	LG18	13235815	13241462	ENSONIG00000010171	Brain		midn	Midnolin
714.343	1.15233	0.167286	6.88838	5.6431e-12	1.61399e-10	LG8	20978932	20990915	ENSONIG00000019805	Brain	tom1l2	TOM1L2	Target of myb1-like 2 (chicken)
38.9195	1.15232	0.519734	2.21714	0.0266136	0.065345	LG9	18685607	18691326	ENSONIG00000014079	Brain	gramd1c	GRAMD1C	GRAM domain containing 1C
99.7556	1.15228	0.39638	2.90701	0.00364901	0.0127079	LG5	11787020	11787708	ENSONIG00000034916	Brain		-	Transcription factor HES-5-like
2844.57	1.15214	0.188787	6.10287	1.04183e-09	1.94959e-08	LG10	24013249	24038627	ENSONIG00000017345	Brain	ttc3	TTC3	Tetratricopeptide repeat domain 3
29.8163	1.15193	0.441277	2.61044	0.00904251	0.0271463	LG9	4678429	4734853	ENSONIG00000038137	Brain		-	Function to find
159.267	1.15171	0.266504	4.32153	1.54949e-05	0.000115803	LG11	27443186	27446870	ENSONIG00000035578	Brain	mycbp	mycbp	C-Myc-binding protein
1193	1.15093	0.169237	6.8007	1.04114e-11	2.85339e-10	LG23	45586659	45594943	ENSONIG00000001654	Brain	ftsj3	FTSJ3	methyltransferase involved in the processing of the 34S pre-rRNA to 18S rRNA and in 40S ribosomal subunit formation
378.989	1.15087	0.239868	4.79791	1.60332e-06	1.52185e-05	LG13	25969730	26005124	ENSONIG00000010389	Brain	rmdn2	RMDN2	Regulator of microtubule dynamics
2197.35	1.15023	0.118744	9.6867	3.43461e-22	4.01961e-20	LG17	2087575	2101489	ENSONIG00000010090	Brain	rexo1	REXO1	RNA exonuclease 1 homolog
58.7324	1.15016	0.349465	3.29121	0.000997587	0.00426431	LG16	1170728	1200966	ENSONIG00000004273	Brain		-	receptor
186.765	1.14932	0.241232	4.76439	1.8943e-06	1.76706e-05	LG10	14063682	14068627	ENSONIG00000004823	Brain	nle1	NLE1	Notchless homolog 1
4198.11	1.14893	0.185743	6.18558	6.18738e-10	1.20796e-08	LG6	13619050	13629401	ENSONIG00000003324	Brain		RBBP6	Retinoblastoma binding protein 6
234.63	1.14872	0.243651	4.7146	2.42186e-06	2.19764e-05	LG20	2686828	2697529	ENSONIG00000014724	Brain	snx21	SNX21	Sorting nexin family member 21
35.482	1.14821	0.503771	2.27923	0.0226534	0.057291	LG5	24239050	24244169	ENSONIG00000019166	Brain	calcoco1b	-	and coiled-coil
1649.24	1.14802	0.217893	5.26874	1.37364e-07	1.66707e-06	LG19	21969708	21974908	ENSONIG00000033665	Brain	arg2	ARG2	Arginase, type II
44.7325	1.14789	0.51181	2.2428	0.0249095	0.061905	LG22	25620909	25622310	ENSONIG00000035265	Brain		-	GTP binding
276.93	1.14757	0.221087	5.19057	2.09656e-07	2.45969e-06	LG17	24357368	24378973	ENSONIG00000007823	Brain	trmt1l	TRMT1L	tRNA methyltransferase 1 homolog (S. cerevisiae)-like
142.585	1.14706	0.346122	3.31404	0.0009196	0.00398046	LG1	12413989	12430157	ENSONIG00000013280	Brain	smad6a	SMAD6	Mothers against decapentaplegic homolog
200.342	1.14662	0.400308	2.86434	0.00417883	0.0142347	LG20	18760271	18772103	ENSONIG00000012274	Brain	MOV10	MOV10	Moloney leukemia virus 10, homolog
162.758	1.14616	0.28114	4.07684	4.56522e-05	0.000299067	LG6	19321646	19326719	ENSONIG00000031154	Brain	DHX15	DHX15	DEAH (Asp-Glu-Ala-His) box polypeptide 15
249.38	1.14609	0.26494	4.32586	1.5194e-05	0.000113632	LG20	25356852	25362827	ENSONIG00000040250	Brain	wdr6	WDR6	WD repeat domain 6
60.414	1.14597	0.45215	2.53449	0.011261	0.0325603	LG23	12379502	12631920	ENSONIG00000013227	Brain		-	Interferon-induced protein 44-like
185.869	1.1458	0.349162	3.28158	0.00103226	0.00438742	LG2	31759202	31762995	ENSONIG00000042965	Brain	p2ry10	P2RY10	Purinergic receptor P2Y, G-protein coupled, 10
2214.47	1.14445	0.296483	3.86009	0.000113343	0.0006636	LG23	17178971	17217247	ENSONIG00000012467	Brain		pros	homeobox
1645.87	1.1439	0.173624	6.58837	4.44673e-11	1.09033e-09	LG6	30536645	30539354	ENSONIG00000016321	Brain	hmox2a	HMOX2	Heme oxygenase
88.9717	1.14375	0.397853	2.8748	0.00404281	0.0138572	LG5	24278054	24290220	ENSONIG00000019169	Brain		Lima1	LIM domain and actin binding 1
724.878	1.14186	0.214147	5.33214	9.70622e-08	1.21685e-06	LG12	19021000	19026262	ENSONIG00000013330	Brain	usp39	USP39	Ubiquitin specific peptidase 39
2841.75	1.14165	0.192145	5.9416	2.82251e-09	4.85387e-08	LG7	42852679	42856287	ENSONIG00000031434	Brain	psma1	PSMA1	Proteasome (prosome, macropain) subunit, alpha type, 1
786.98	1.14106	0.172302	6.62245	3.53304e-11	8.833e-10	LG8	8891457	8899578	ENSONIG00000008008	Brain	bicral	GLTSCR1L	GLTSCR1-like
1116.64	1.14029	0.127621	8.93502	4.07116e-19	3.45666e-17	LG17	38007470	38016513	ENSONIG00000036834	Brain	cbll1	CBLL1	Cas-Br-M (murine) ecotropic retroviral transforming sequence-like 1
44.4734	1.13981	0.45786	2.48942	0.0127952	0.0360902	LG17	7768811	7792767	ENSONIG00000031776	Brain	MDFIC	MDFIC	MyoD family inhibitor
1576.58	1.13958	0.236473	4.81908	1.44224e-06	1.38597e-05	LG14	34574746	34652770	ENSONIG00000007681	Brain	sptbn4b	SPTBN4	Spectrin beta
405.768	1.13925	0.253297	4.49766	6.87051e-06	5.6282e-05	LG13	2110765	2113213	ENSONIG00000007057	Brain	gins1	GINS1	GINS complex subunit 1 (Psf1 homolog)
334.413	1.13887	0.176593	6.44912	1.12503e-10	2.53994e-09	LG13	18924403	18930525	ENSONIG00000009525	Brain	zdhhc16a	ZDHHC16	Zinc finger, DHHC domain containing 16a
1269.93	1.13863	0.189942	5.99464	2.03931e-09	3.61615e-08	LG7	5673	10742	ENSONIG00000018203	Brain	actr6	ACTR6	ARP6 actin-related protein 6 homolog (yeast)
94.5129	1.13831	0.297998	3.81985	0.000133534	0.000766072	LG11	11446581	11459458	ENSONIG00000007218	Brain	trmt11	TRMT11	tRNA methyltransferase 11 homolog (S. cerevisiae)
202.693	1.13825	0.357998	3.17947	0.00147543	0.0059477	LG10	7534065	7542513	ENSONIG00000034036	Brain
3061.26	1.13737	0.339462	3.35051	0.000806623	0.00356049	LG6	5202554	5228594	ENSONIG00000000019	Brain	xpo1a	XPO1	Exportin 1 (CRM1 homolog, yeast) a
46.2645	1.13646	0.546769	2.07849	0.0376641	0.0865859	LG3	25523172	25534272	ENSONIG00000016592	Brain		-	Basement membrane-specific heparan sulfate proteoglycan core protein-like
162.584	1.13636	0.221502	5.13026	2.89346e-07	3.28852e-06	LG17	14388394	14399226	ENSONIG00000000099	Brain	orc5	ORC5	Origin recognition complex subunit
5797.47	1.13566	0.260892	4.35301	1.34284e-05	0.000101906	LG3	17646342	17657411	ENSONIG00000009231	Brain	polr2a	POLR2A	DNA-dependent RNA polymerase catalyzes the transcription of DNA into RNA using the four ribonucleoside triphosphates as substrates
281.875	1.1354	0.234113	4.84978	1.23598e-06	1.20704e-05	LG4	16878358	16889260	ENSONIG00000002147	Brain		TNPO2	Transportin 2 (importin 3, karyopherin beta 2b)
156.222	1.13496	0.442422	2.56533	0.0103078	0.0302159	LG20	3123320	3134271	ENSONIG00000014661	Brain		PTPN7	phosphatase non-receptor type 7
177.012	1.13466	0.339726	3.33993	0.000838005	0.00367801	LG10	12158302	12187404	ENSONIG00000005258	Brain	lrch2	LRCH2	Leucine-rich repeats and calponin homology (CH) domain containing 2
128.905	1.13461	0.284237	3.99176	6.55843e-05	0.000411823	LG4	21535239	21538925	ENSONIG00000005371	Brain	ccdc137	CCDC137	Coiled-coil domain containing 137
562.153	1.13455	0.321431	3.52967	0.000416078	0.00203444	LG8	4909387	4923329	ENSONIG00000018157	Brain	adam8b	-	disintegrin and metalloproteinase
2355.42	1.13414	0.245791	4.61423	3.94554e-06	3.42522e-05	LG14	10626047	10654189	ENSONIG00000007974	Brain	ssh2a	SSH2	Slingshot homolog
679.68	1.13311	0.207354	5.46463	4.63862e-08	6.2457e-07	LG23	44256948	44265445	ENSONIG00000001886	Brain	fzr1a	FZR1	Anaphase-promoting complex subunit 4 WD40 domain
2596.41	1.13265	0.122884	9.2172	3.04946e-20	2.92141e-18	LG17	23489616	23520849	ENSONIG00000007639	Brain	trappc8	TRAPPC8	trafficking protein particle complex
742.662	1.13191	0.222682	5.08305	3.71414e-07	4.10071e-06	LG6	6184560	6194584	ENSONIG00000000286	Brain	ENTPD7	ENTPD7	Ectonucleoside triphosphate diphosphohydrolase
785.198	1.13143	0.284947	3.97066	7.16746e-05	0.000444777	LG20	494661	549687	ENSONIG00000000372	Brain	rgs19	RGS19	regulator of G-protein signaling
9241.1	1.13132	0.159179	7.10724	1.18389e-12	3.84295e-11	LG4	8981392	9041460	ENSONIG00000008299	Brain		MYH10	Belongs to the TRAFAC class myosin-kinesin ATPase superfamily. Myosin family
325.488	1.13108	0.251572	4.49605	6.92287e-06	5.66038e-05	LG7	51230187	51234121	ENSONIG00000015496	Brain	ddb2	DDB2	Damage-specific DNA binding protein 2
382.573	1.13104	0.192994	5.86047	4.61568e-09	7.54789e-08	LG22	13905548	13912163	ENSONIG00000013658	Brain	RRAGC	RRAGC	Ras-related GTP binding
1339.65	1.13041	0.163915	6.89628	5.3381e-12	1.52877e-10	LG19	19231229	19237769	ENSONIG00000000947	Brain	tmem62	TMEM62	Transmembrane protein 62
1178.71	1.13016	0.209043	5.40634	6.43251e-08	8.39483e-07	LG12	28454524	28462926	ENSONIG00000016931	Brain	secisbp2	SECISBP2	SECIS binding protein 2
582.08	1.12989	0.358777	3.14928	0.0016367	0.0064973	LG14	24513730	24539252	ENSONIG00000003559	Brain	ARHGEF26	ARHGEF26	rho guanine nucleotide exchange factor
316.961	1.12944	0.409196	2.76015	0.00577742	0.0187172	LG11	22718664	22719884	ENSONIG00000038495	Brain		MFAP5	Microfibrillar-associated protein
151.372	1.12938	0.261211	4.32363	1.53481e-05	0.000114745	LG6	25796409	25885067	ENSONIG00000028693	Brain		-	Zgc 174863
2392.47	1.12819	0.140586	8.02487	1.01637e-15	5.3803e-14	LG2	22330257	22344651	ENSONIG00000005162	Brain		RNF38	RING finger protein
512.754	1.12808	0.305159	3.69671	0.000218414	0.00116965	LG6	22236647	22248806	ENSONIG00000008970	Brain	fam114a1	FAM114A1	Family with sequence similarity 114 member A1
785.632	1.12772	0.271795	4.14914	3.33719e-05	0.000227356	LG16	1202638	1274385	ENSONIG00000036499	Brain		-	Cytokine receptor family member b1
1096.72	1.12705	0.21196	5.31728	1.05328e-07	1.30985e-06	LG23	39318338	39330172	ENSONIG00000002686	Brain	hook1	HOOK1	Hook homolog 1
1096.72	1.12705	0.21196	5.31728	1.05328e-07	1.30985e-06	LG23	39318338	39330172	ENSONIG00000002686	Brain	hook1	HOOK1	Hook homolog
5158.28	1.12622	0.138586	8.1265	4.41865e-16	2.45303e-14	LG16	30665800	30678965	ENSONIG00000016252	Brain	ddx3xa	DDX3X	ATP-dependent RNA helicase
5158.28	1.12622	0.138586	8.1265	4.41865e-16	2.45303e-14	LG16	30665800	30678965	ENSONIG00000016252	Brain	ddx3xa	DDX3X	Belongs to the DEAD box helicase family
215.128	1.12616	0.253239	4.44702	8.70699e-06	6.95114e-05	LG12	13084295	13086570	ENSONIG00000010634	Brain	polr3d	POLR3D	Polymerase (RNA) III (DNA directed) polypeptide D
968.191	1.12606	0.190673	5.90573	3.51093e-09	5.91558e-08	LG17	6406796	6417401	ENSONIG00000016712	Brain	atxn10	ATXN10	Ataxin 10
537.872	1.12547	0.218403	5.15315	2.56144e-07	2.9405e-06	LG18	892148	913859	ENSONIG00000009710	Brain		ATG10	ATG10 autophagy related 10 homolog (S. cerevisiae)
185.243	1.12501	0.218678	5.1446	2.68091e-07	3.06788e-06	LG18	10366465	10370316	ENSONIG00000004730	Brain	sec22ba	SEC22B	SEC22 vesicle trafficking protein homolog B (S. cerevisiae)
40.3713	1.12484	0.443473	2.53642	0.0111991	0.032416	LG5	1146361	1150939	ENSONIG00000000248	Brain	snrpb	SNRPB	Small nuclear ribonucleoprotein polypeptides B and B1
877.036	1.12482	0.175548	6.40746	1.47963e-10	3.26891e-09	LG15	22988812	22993761	ENSONIG00000018697	Brain	rnaseh1	RNASEH1	Endonuclease that specifically degrades the RNA of RNA- DNA hybrids
104.53	1.12455	0.367836	3.0572	0.00223414	0.00849124	LG6	30701798	30705217	ENSONIG00000016339	Brain		MVB12A	Multivesicular body subunit 12A
60.8992	1.12443	0.37692	2.9832	0.00285252	0.0103955	LG1	23507468	23511944	ENSONIG00000005603	Brain	cenpn	CENPN	centromere protein
2021.16	1.12392	0.216499	5.19134	2.0879e-07	2.45147e-06	LG23	14875626	14882799	ENSONIG00000001895	Brain	cbsa	CBS	Belongs to the cysteine synthase cystathionine beta- synthase family
893.661	1.12326	0.25647	4.37967	1.18857e-05	9.1453e-05	LG15	25327090	25337830	ENSONIG00000018812	Brain	cpsf3	CPSF3	Cleavage and polyadenylation
80.3742	1.12259	0.337257	3.3286	0.000872838	0.003804	LG10	6180335	6180662	ENSONIG00000031032	Brain	adora2b	ADORA2B	Adenosine A2b receptor
1334.95	1.1216	0.182772	6.13661	8.42999e-10	1.60667e-08	LG15	3176826	3195322	ENSONIG00000001060	Brain	agbl5	AGBL5	ATP GTP binding protein-like 5
2573.91	1.12155	0.214037	5.23999	1.60588e-07	1.9265e-06	LG14	1430984	1496058	ENSONIG00000016095	Brain	usp2a	USP2	Ubiquitin carboxyl-terminal hydrolase 2-like isoform X1
2573.91	1.12155	0.214037	5.23999	1.60588e-07	1.9265e-06	LG14	1430984	1496058	ENSONIG00000016095	Brain	usp2a	USP2	Belongs to the peptidase C19 family
245.067	1.12073	0.184759	6.06588	1.3123e-09	2.41603e-08	LG5	12998545	13001472	ENSONIG00000031687	Brain	rpp14	RPP14	ribonuclease P
397.75	1.12053	0.196071	5.71493	1.09752e-08	1.66637e-07	LG7	24749054	24755476	ENSONIG00000003800	Brain	noc4l	NOC4L	Nucleolar complex associated 4 homolog (S. cerevisiae)
247.726	1.12031	0.290979	3.85014	0.000118051	0.000687818	LG10	13809560	13821798	ENSONIG00000004893	Brain	trpc6a	TRPC6	Transient receptor potential cation channel subfamily C member
229.107	1.11985	0.200955	5.57264	2.50907e-08	3.55522e-07	LG20	35179877	35211920	ENSONIG00000017946	Brain	dennd2da	DENND2D	DENN MADD domain containing
269.329	1.11736	0.227508	4.91133	9.0462e-07	9.13949e-06	LG11	29480547	29488941	ENSONIG00000001501	Brain	tp53inp1	TP53INP1	Tumor protein p53 inducible nuclear protein 1
2185.31	1.11681	0.193908	5.75947	8.43789e-09	1.31242e-07	LG4	4407620	4439589	ENSONIG00000006337	Brain	tanc2a	tanc2	Tetratricopeptide repeat, ankyrin repeat and coiled-coil containing 2
715.436	1.11557	0.237592	4.69532	2.66186e-06	2.39534e-05	LG16	33264743	33277608	ENSONIG00000017428	Brain	insig2	INSIG2	Insulin-induced gene
127.181	1.11556	0.309586	3.60338	0.000314101	0.00159826	LG23	30729247	30741300	ENSONIG00000019213	Brain		C19orf44	Chromosome 19 open reading frame 44
1024.62	1.11497	0.152907	7.29182	3.05798e-13	1.11275e-11	LG14	9079465	9092605	ENSONIG00000016674	Brain	pcsk7	PCSK7	Proprotein convertase subtilisin kexin type
417.49	1.11445	0.179705	6.20158	5.5898e-10	1.10626e-08	LG15	37174865	37176524	ENSONIG00000007317	Brain	SLC39A3	SLC39A3	Solute carrier family 39 (zinc transporter), member 3
2573.66	1.11409	0.12117	9.19443	3.76975e-20	3.54865e-18	LG7	6997653	7026751	ENSONIG00000011113	Brain	edc4	EDC4	Enhancer of
165.932	1.11403	0.509909	2.18475	0.0289069	0.0699366	LG4	12196454	12225343	ENSONIG00000015705	Brain	cacng3b	CACNG3	Belongs to the PMP-22 EMP MP20 family. CACNG subfamily
3938.5	1.11391	0.118784	9.37763	6.74745e-21	7.05744e-19	LG7	46123606	46157516	ENSONIG00000008861	Brain	mon2	MON2	MON2 homolog
114.885	1.1128	0.52013	2.13948	0.0323972	0.0764999	LG22	24894875	24900145	ENSONIG00000004516	Brain	GALNT15	GALNT15	polypeptide N-acetylgalactosaminyltransferase
102.747	1.1126	0.315327	3.5284	0.000418085	0.00204195	LG7	34367882	34369628	ENSONIG00000012619	Brain	THAP1	THAP1	THAP domain containing, apoptosis associated protein 1
1707.06	1.11251	0.155597	7.14994	8.68139e-13	2.88283e-11	LG13	25204429	25223606	ENSONIG00000010248	Brain	lrrfip2	LRRFIP2	Leucine rich repeat (in FLII) interacting protein 2
3131.88	1.1124	0.220941	5.03482	4.78288e-07	5.16479e-06	LG7	1999532	2006429	ENSONIG00000018266	Brain	tbc1d15	TBC1D15	TBC1 domain family member
184.51	1.11235	0.286185	3.88681	0.000101571	0.000604553	LG15	3253809	3268108	ENSONIG00000001051	Brain	tbx18	TBX18	T-box transcription factor
788.407	1.11181	0.173467	6.40934	1.46147e-10	3.23211e-09	LG5	2907538	2911467	ENSONIG00000018556	Brain	manf	MANF	Mesencephalic astrocyte-derived neurotrophic factor
141.238	1.11099	0.356772	3.114	0.00184568	0.00720403	LG17	25463883	25471945	ENSONIG00000019479	Brain	naprt	NAPRT	Nicotinate phosphoribosyltransferase
103.182	1.10983	0.488446	2.27216	0.0230768	0.0581648	LG5	12085355	12109551	ENSONIG00000000548	Brain	fer1l4	FER1L4	Fer-1-like
154.562	1.10893	0.532886	2.08099	0.0374347	0.0861225	MKQE02000151.1	279049	303271	ENSONIG00000029961	Brain		-	NACHT domain
52.8056	1.10884	0.472677	2.34587	0.0189828	0.0496194	LG4	502790	503707	ENSONIG00000020624	Brain	tmem187	TMEM187	Transmembrane protein 187
801.754	1.1087	0.155181	7.14455	9.02892e-13	2.98907e-11	LG20	10682313	10693869	ENSONIG00000016834	Brain	gpkow	GPKOW	G patch domain and KOW
324.118	1.10828	0.233074	4.75504	1.98403e-06	1.84046e-05	LG14	37815308	37817740	ENSONIG00000001170	Brain	wdr74	WDR74	WD repeat domain 74
418.134	1.10801	0.20387	5.43489	5.48311e-08	7.26085e-07	LG4	17377101	17383571	ENSONIG00000002239	Brain	nup85	NUP85	Nuclear pore complex protein
252.421	1.10777	0.240736	4.60162	4.19207e-06	3.60885e-05	LG6	5648220	5656158	ENSONIG00000000138	Brain	hyls1	HYLS1	Hydrolethalus syndrome
645.11	1.10758	0.390068	2.83945	0.00451912	0.015212	LG2	32369413	32371064	ENSONIG00000043238	Brain		-	DNA damage-inducible transcript 4-like
339.204	1.1074	0.235137	4.70962	2.48177e-06	2.24541e-05	LG15	32305289	32390413	ENSONIG00000012712	Brain		PDE4C	Phosphodiesterase 4C, cAMP-specific
221.815	1.10729	0.265049	4.17767	2.94515e-05	0.00020418	LG5	21371062	21410141	ENSONIG00000018881	Brain		TWF2	Twinfilin, actin-binding protein, homolog 2b (Drosophila)
221.815	1.10729	0.265049	4.17767	2.94515e-05	0.00020418	LG5	21371062	21410141	ENSONIG00000018881	Brain		WDR82	histone H3-K4 trimethylation
113.1	1.10702	0.466041	2.37537	0.0175314	0.046522	LG12	17412740	17422527	ENSONIG00000013694	Brain	erap2	erap2	Endoplasmic reticulum aminopeptidase 2
455.567	1.10693	0.16832	6.57632	4.82225e-11	1.17575e-09	LG5	26276799	26281850	ENSONIG00000019360	Brain	ddx19	DDX19B	DEAD H (Asp-Glu-Ala-Asp His) box polypeptide 19 (DBP5 homolog, yeast)
169.746	1.10682	0.247313	4.47539	7.62728e-06	6.16417e-05	LG15	14851823	14857990	ENSONIG00000005887	Brain	nt5c1bb	NT5C1B	5'-nucleotidase, cytosolic IB
410.9	1.10662	0.213853	5.17469	2.28288e-07	2.65735e-06	LG5	12456180	12467660	ENSONIG00000000491	Brain	nol8	NOL8	Nucleolar protein
1011.82	1.10639	0.267687	4.13315	3.57827e-05	0.000241424	LG13	14188238	14210720	ENSONIG00000000471	Brain	ptpreb	PTPRE	Protein tyrosine phosphatase, receptor type, E
595.081	1.10595	0.186894	5.91754	3.26792e-09	5.53629e-08	LG4	34632298	34643623	ENSONIG00000009280	Brain		UTP18	UTP18 small subunit (SSU) processome component homolog (yeast)
1130.51	1.10527	0.192058	5.7549	8.66941e-09	1.3465e-07	LG19	18113389	18122073	ENSONIG00000001099	Brain	slc1a8b	-	Solute carrier family 1 (glutamate transporter), member 8b
128.346	1.10523	0.436686	2.53094	0.0113757	0.0328134	LG8	28368318	28373914	ENSONIG00000007247	Brain		HHEX	homeobox
2544.94	1.10454	0.133719	8.26014	1.45501e-16	8.5142e-15	LG6	20884657	20929720	ENSONIG00000014591	Brain	ndst3	NDST3	N-deacetylase N-sulfotransferase (heparan glucosaminyl) 3
338.241	1.10408	0.209287	5.27545	1.3243e-07	1.61172e-06	LG9	19370086	19375715	ENSONIG00000036531	Brain
563.382	1.10269	0.168459	6.54574	5.91996e-11	1.41784e-09	LG23	12999461	13005966	ENSONIG00000015250	Brain	etv5b	ETV5	ETS translocation variant 5-like
2516.1	1.10244	0.155486	7.09028	1.33841e-12	4.31862e-11	LG12	37600609	37605753	ENSONIG00000032276	Brain		BRD3	Bromodomain containing 3a
861.066	1.10174	0.502881	2.19085	0.0284627	0.0690484	LG13	25409100	25430367	ENSONIG00000010322	Brain	ret	RET	Receptor tyrosine-protein kinase involved in numerous cellular mechanisms including cell proliferation, neuronal navigation, cell migration, and cell differentiation upon binding with glial cell derived neurotrophic factor family ligands
569.364	1.10128	0.192251	5.72834	1.0142e-08	1.55513e-07	LG9	3241076	3252504	ENSONIG00000017364	Brain	acvr2ba	ACVR2B	Activin receptor
224.762	1.10077	0.193443	5.69043	1.26722e-08	1.89479e-07	LG6	24438733	24447375	ENSONIG00000018033	Brain	rnaseh2a	RNASEH2A	Ribonuclease H2 subunit A
816.243	1.10058	0.183571	5.99539	2.02992e-09	3.60245e-08	LG9	3706969	3755070	ENSONIG00000028255	Brain		-	Ribonuclease H protein
816.243	1.10058	0.183571	5.99539	2.02992e-09	3.60245e-08	LG9	3706969	3755070	ENSONIG00000028255	Brain		-	NACHT domain
2211.39	1.10038	0.166928	6.59194	4.34107e-11	1.06927e-09	LG13	19586780	19597291	ENSONIG00000009700	Brain	gclc	GCLC	Glutamate--cysteine ligase catalytic subunit
1092.65	1.10015	0.18314	6.00715	1.88814e-09	3.36739e-08	LG4	21506847	21518642	ENSONIG00000005362	Brain	MAP2K6	MAP2K6	mitogen-activated protein kinase kinase
483.539	1.10005	0.199366	5.51772	3.4342e-08	4.75713e-07	LG11	18730656	18733744	ENSONIG00000003005	Brain	smpd5	-	Sphingomyelin phosphodiesterase
718.587	1.09985	0.236428	4.65193	3.28836e-06	2.89064e-05	LG18	9985983	9992766	ENSONIG00000010715	Brain	cpdp	phr	Zgc 66475
1141.95	1.09981	0.177002	6.21354	5.18032e-10	1.03277e-08	LG15	22053701	22064383	ENSONIG00000018658	Brain	ZFAND3	ZFAND3	zinc finger
555.959	1.09899	0.161695	6.7967	1.07039e-11	2.92615e-10	LG22	30550167	30558311	ENSONIG00000007714	Brain	txlna	TXLNA	Taxilin alpha
15874	1.09893	0.430895	2.55034	0.0107617	0.0313049	LG7	64174385	64176961	ENSONIG00000021285	Brain	STEEP1	CXorf56	Chromosome X open reading frame 56
47300.7	1.09858	0.252489	4.35099	1.35525e-05	0.000102727	MT	8149	8833	ENSONIG00000033663	Brain	ATP6	ATP6	ATP synthase F0 subunit 6
445.522	1.09785	0.336186	3.2656	0.00109233	0.00460422	LG10	13600518	13611858	ENSONIG00000004949	Brain	dixdc1b	DIXDC1	DIX domain containing
111.47	1.09768	0.310185	3.5388	0.000401951	0.00197249	LG19	5272587	5273406	ENSONIG00000020830	Brain	wdr89	WDR89	WD repeat domain 89
456.098	1.09742	0.250294	4.38452	1.16241e-05	8.96914e-05	LG19	29771674	29772964	ENSONIG00000041427	Brain		mga	MAX gene associated a
816.903	1.09725	0.420098	2.61188	0.00900462	0.0270589	LG7	50072084	50082791	ENSONIG00000008342	Brain		-	Cingulin-like
816.903	1.09725	0.420098	2.61188	0.00900462	0.0270589	LG7	50072084	50082791	ENSONIG00000008342	Brain		-	Myosin tail
2520.32	1.09714	0.128285	8.55235	1.20608e-17	8.45078e-16	LG15	28205269	28224250	ENSONIG00000001688	Brain	gopc	GOPC	Golgi associated PDZ and coiled-coil motif containing
1537.17	1.09702	0.230348	4.76244	1.91269e-06	1.78115e-05	LG23	36005785	36013874	ENSONIG00000004564	Brain	med16	MED16	Mediator complex subunit 16
153.145	1.0966	0.246463	4.44935	8.61324e-06	6.88391e-05	LG19	11444150	11448275	ENSONIG00000020141	Brain	asb2b	ASB2	Ankyrin repeat and SOCS
211.167	1.09602	0.298083	3.6769	0.000236083	0.00124761	LG10	15851178	15853924	ENSONIG00000012607	Brain	exosc8	EXOSC8	Exosome component 8
812.076	1.0955	0.212695	5.15057	2.59691e-07	2.97963e-06	LG15	23138631	23147108	ENSONIG00000018713	Brain	cebpz	CEBPZ	CCAAT enhancer binding protein (C EBP), zeta
1283.15	1.09492	0.272139	4.02339	5.73652e-05	0.000366484	LG13	125460	174513	ENSONIG00000016072	Brain	bmpr1aa	BMPR1A	Bone morphogenetic protein receptor
312.397	1.09451	0.276021	3.96532	7.32989e-05	0.000453298	LG12	5243316	5247401	ENSONIG00000016106	Brain	cyb561a3a	CYB561A3	Cytochrome b561 family, member
432.847	1.09352	0.2233	4.89706	9.72823e-07	9.76023e-06	LG2	31766261	31773491	ENSONIG00000017634	Brain	lpar4	LPAR4	Lysophosphatidic acid receptor 4
53.5105	1.09343	0.338565	3.22962	0.00123956	0.00512658	LG1	9640813	9658304	ENSONIG00000005867	Brain	trpm5	TRPM5	Transient receptor potential cation channel subfamily M member
281.36	1.09334	0.270786	4.03768	5.3983e-05	0.00034713	LG8	19712160	19714450	ENSONIG00000040074	Brain		-	-
2554.33	1.09194	0.118774	9.19343	3.80496e-20	3.56628e-18	LG1	37401680	37410334	ENSONIG00000003269	Brain	IDH3A	IDH3A	Isocitrate dehydrogenase NAD subunit
692.139	1.09179	0.143626	7.60165	2.92386e-14	1.23641e-12	LG22	17533057	17534979	ENSONIG00000019747	Brain	hax1	HAX1	HCLS1 associated protein X-1
536.308	1.09145	0.309413	3.52747	0.000419544	0.00204687	LG20	6443219	6472013	ENSONIG00000016565	Brain	lima1a	LIMA1	LIM domain and
1370.54	1.09126	0.146235	7.46241	8.49561e-14	3.38745e-12	LG20	19585771	19590261	ENSONIG00000012156	Brain	pa2g4b	PA2G4	Proliferation-associated
1684.17	1.09118	0.130885	8.33693	7.62451e-17	4.66323e-15	LG23	43344429	43354150	ENSONIG00000002092	Brain	zfyve9b	-	Zinc finger, FYVE
2350.21	1.0911	0.286165	3.81283	0.000137383	0.00078586	LG16	29217153	29334668	ENSONIG00000016155	Brain	enox1	ENOX1	Ecto-NOX disulfide-thiol exchanger
2435.69	1.09068	0.141483	7.70895	1.26859e-14	5.62834e-13	LG20	19330339	19342505	ENSONIG00000012229	Brain	calcoco1a	CALCOCO1	and coiled-coil
11899.2	1.09023	0.123284	8.84324	9.29781e-19	7.56793e-17	LG4	10845128	10847865	ENSONIG00000034760	Brain	atf4b	atf4	Transcription factor
63.7405	1.09016	0.470581	2.31662	0.0205242	0.052876	LG1	14114282	14119976	ENSONIG00000036556	Brain		-	Interleukin-1 homologues
665.729	1.08896	0.298505	3.64804	0.000264249	0.00137629	LG23	23616951	23623399	ENSONIG00000003637	Brain	ephx2	EPHX2	Epoxide hydrolase 2
680.597	1.08806	0.175508	6.19949	5.6645e-10	1.11594e-08	LG13	2115156	2143119	ENSONIG00000007060	Brain
15609.8	1.08759	0.190346	5.71378	1.10496e-08	1.67531e-07	LG4	8399158	8413056	ENSONIG00000008196	Brain	smarca4a	SMARCA4	SWI SNF related, matrix associated, actin dependent regulator of chromatin, subfamily a, member 4
220.023	1.08739	0.277303	3.92129	8.80767e-05	0.000532771	LG23	38990903	38997771	ENSONIG00000030509	Brain	si:dkey-86e18.1	-	Si dkey-86e18.1
2439.94	1.08694	0.149823	7.25483	4.02156e-13	1.42506e-11	LG7	16393076	16424930	ENSONIG00000007403	Brain		CDK5RAP2	CDK5 regulatory subunit associated protein 2
109.096	1.08536	0.468221	2.31806	0.0204463	0.0527129	LG5	10612084	10614449	ENSONIG00000041186	Brain	yod1	YOD1	YOD1 OTU deubiquinating enzyme 1 homolog (S. cerevisiae)
666.484	1.08527	0.24274	4.4709	7.78928e-06	6.27636e-05	LG18	34979055	34981436	ENSONIG00000014059	Brain		ARMC1	Armadillo repeat containing 1
443.459	1.0848	0.173367	6.25727	3.91764e-10	7.99443e-09	LG5	16055644	16062322	ENSONIG00000029682	Brain	gmppb	GMPPB	GDP-mannose pyrophosphorylase B
3806.93	1.08473	0.155808	6.96196	3.35576e-12	1.00492e-10	LG1	43173	50651	ENSONIG00000015575	Brain	ctsd	CTSD	Belongs to the peptidase A1 family
923.838	1.08446	0.12626	8.58915	8.76155e-18	6.21955e-16	LG3	19673083	19679815	ENSONIG00000009308	Brain	dnajc3b	P58IPK	Protein-kinase, interferon-inducible double stranded RNA dependent inhibitor
1556.03	1.08444	0.263896	4.10934	3.96784e-05	0.000264332	LG1	28554671	28559004	ENSONIG00000035360	Brain	bcl2l10	bcl2l10	BCL2-like 10 (apoptosis facilitator)
92.9404	1.08368	0.403275	2.6872	0.00720527	0.0224425	LG2	22731518	22739183	ENSONIG00000005052	Brain		-	Zinc-binding protein A33-like
227.955	1.08333	0.245583	4.41124	1.0278e-05	8.05097e-05	LG9	8377302	8723505	ENSONIG00000040260	Brain		-	Zinc finger protein
1089.54	1.08203	0.199749	5.41696	6.06218e-08	7.95951e-07	LG15	12358678	12361661	ENSONIG00000013255	Brain	acat2	ACAT2	acetyl-CoA acetyltransferase
166.28	1.08142	0.39233	2.7564	0.00584421	0.0188974	LG7	20698174	20710434	ENSONIG00000000208	Brain		PSD4	Pleckstrin and Sec7 domain containing 4
885.987	1.0808	0.140851	7.67337	1.67542e-14	7.3579e-13	LG13	695145	718277	ENSONIG00000015483	Brain	pcgf5a	PCGF5	Polycomb group ring finger
794.148	1.08078	0.167963	6.43466	1.23748e-10	2.76497e-09	LG5	21830243	21839227	ENSONIG00000018932	Brain	bysl	BYSL	Bystin-like
538.677	1.0805	0.169596	6.37101	1.87785e-10	4.09027e-09	LG19	15965668	15980994	ENSONIG00000001418	Brain	ptpn21	PTPN21	phosphatase non-receptor type 21
467.992	1.07939	0.185771	5.81032	6.23543e-09	9.99285e-08	LG6	18502159	18506940	ENSONIG00000017530	Brain	ints12	INTS12	Integrator complex subunit 12
317.226	1.07927	0.238378	4.52755	5.96719e-06	4.94088e-05	LG7	47512783	47518618	ENSONIG00000008733	Brain	irak4	IRAK4	Interleukin-1 receptor-associated kinase 4
4610.72	1.07878	0.173922	6.20268	5.55101e-10	1.1016e-08	LG18	1959889	1973669	ENSONIG00000016566	Brain	kifap3b	KIFAP3	Kinesin-associated protein
708.139	1.07865	0.296026	3.64376	0.000268679	0.00139534	LG14	33617069	33639757	ENSONIG00000003873	Brain	AXL	AXL	AXL receptor tyrosine kinase
1715.12	1.07811	0.210642	5.11822	3.08427e-07	3.4889e-06	LG11	35855720	35864686	ENSONIG00000002291	Brain		TMEM176B	Transmembrane protein 176l.4
166.889	1.07668	0.323172	3.33161	0.000863466	0.00377522	LG2	22186132	22189805	ENSONIG00000042517	Brain	si:ch211-175m2.5	-	Carboxymuconolactone decarboxylase family
103.75	1.07654	0.289172	3.72284	0.000196994	0.00106976	MKQE02000311.1	70545	179321	ENSONIG00000039475	Brain		-	Zinc finger protein
261.484	1.07617	0.40092	2.68424	0.0072695	0.0226073	LG16	17096008	17097341	ENSONIG00000039774	Brain	cycsb	CYCS	Electron carrier protein. The oxidized form of the cytochrome c heme group can accept an electron from the heme group of the cytochrome c1 subunit of cytochrome reductase. Cytochrome c then transfers this electron to the cytochrome oxidase complex, the final protein carrier in the mitochondrial electron-transport chain
193.24	1.07586	0.254702	4.224	2.40005e-05	0.000170989	LG16	26182483	26186790	ENSONIG00000017058	Brain	eaf2	EAF2	ELL associated factor 2
149.483	1.07527	0.251443	4.2764	1.89941e-05	0.000138792	LG14	5145264	5198964	ENSONIG00000006428	Brain	nlk2	NLK	Nemo like kinase, type 2
195.012	1.07526	0.213878	5.02745	4.97047e-07	5.33543e-06	LG6	13389922	13404265	ENSONIG00000003276	Brain	ern2	ERN2	Endoplasmic reticulum to nucleus signaling 2
487.031	1.07484	0.223362	4.81212	1.49337e-06	1.42561e-05	LG14	37724017	37748217	ENSONIG00000001175	Brain		IL1RAP	Receptor accessory
122.311	1.07468	0.318779	3.37123	0.000748327	0.00334269	LG5	8140208	8149621	ENSONIG00000006876	Brain	rab22a	RAB22A	RAB22A, member RAS oncogene family
180.266	1.07413	0.307601	3.49195	0.000479509	0.00229687	LG7	551065	554815	ENSONIG00000030886	Brain	fem1b	FEM1B	fem-1 homolog B
40.9276	1.07406	0.529058	2.03013	0.0423437	0.095181	LG10	19233195	19236735	ENSONIG00000008529	Brain		IL2RG	Interleukin 2 receptor, gamma
336.42	1.07375	0.196404	5.46705	4.57591e-08	6.16894e-07	LG18	6406197	6417632	ENSONIG00000009085	Brain		NOP9	Nucleolar protein
404.725	1.07329	0.377245	2.84508	0.00444008	0.0149811	LG8	16690413	16699968	ENSONIG00000011433	Brain
1487.44	1.07294	0.230486	4.65513	3.23781e-06	2.85315e-05	LG14	36502508	36514190	ENSONIG00000001272	Brain	ints4	INTS4	integrator complex subunit
66.6468	1.07229	0.464941	2.30629	0.0210944	0.0540811	LG9	32987977	33220489	ENSONIG00000041577	Brain	KCNH2	KCNH2	Potassium voltage-gated channel, subfamily H
144.493	1.07169	0.342287	3.13099	0.0017422	0.00686252	LG5	21964125	21965646	ENSONIG00000018956	Brain	AMIGO1	AMIGO1	Adhesion molecule with Ig-like domain 1
577.951	1.07136	0.211195	5.07282	3.91967e-07	4.31223e-06	LG6	31434131	31438040	ENSONIG00000017672	Brain	GOLGA7B	GOLGA7B	Golgin A7 family, member
426.103	1.07058	0.189232	5.65748	1.53613e-08	2.26867e-07	LG16	17958037	17973863	ENSONIG00000016057	Brain	cog3	COG3	Component of oligomeric golgi complex 3
160.245	1.07039	0.260968	4.10163	4.10255e-05	0.00027205	LG22	12387502	12394410	ENSONIG00000013797	Brain	slc52a2	SLC52A2	Solute carrier family 52 (riboflavin transporter), member
1188.04	1.07032	0.181734	5.88946	3.87459e-09	6.4779e-08	LG22	36124471	36134825	ENSONIG00000015336	Brain	bop1	BOP1	Component of the PeBoW complex, which is required for maturation of 28S and 5.8S ribosomal RNAs and formation of the 60S ribosome
476.318	1.07019	0.222808	4.80317	1.56169e-06	1.48691e-05	LG15	272544	338938	ENSONIG00000001330	Brain	disp1	DISP1	Dispatched homolog 1
551.477	1.06997	0.181343	5.90026	3.62938e-09	6.09618e-08	LG8	20312570	20317488	ENSONIG00000019864	Brain	tepsin	ENTHD2	ENTH domain containing 2
57.7221	1.06986	0.49046	2.18133	0.0291589	0.0704282	LG23	42355118	42367586	ENSONIG00000002238	Brain	plpp2b	PPAP2C	Phosphatidic acid phosphatase type 2C
6305.27	1.06931	0.136055	7.85938	3.86051e-15	1.88252e-13	LG10	33415706	33421484	ENSONIG00000017825	Brain	ik	IK	IK cytokine
380.246	1.06913	0.20072	5.32648	1.00137e-07	1.25104e-06	LG3	19738018	19743216	ENSONIG00000009328	Brain	mettl3	METTL3	Belongs to the MT-A70-like family
296.387	1.06866	0.275359	3.88097	0.000104041	0.00061698	LG12	37158316	37164452	ENSONIG00000000818	Brain	phf19	PHF19	PHD finger protein 19
2303.24	1.06835	0.280225	3.81249	0.000137574	0.000786531	LG3	11177382	11216225	ENSONIG00000013437	Brain	dennd4c	DENND4C	DENN MADD domain containing 4C
360.752	1.06808	0.197291	5.41373	6.17247e-08	8.0896e-07	LG15	37040838	37047426	ENSONIG00000007351	Brain	ssx2ipb	SSX2IP	Synovial sarcoma, X breakpoint 2 interacting protein
764.759	1.06758	0.208403	5.12267	3.01241e-07	3.41117e-06	LG20	2144506	2303835	ENSONIG00000014778	Brain	iqsec2a	IQSEC1	regulation of ARF protein signal transduction
764.759	1.06758	0.208403	5.12267	3.01241e-07	3.41117e-06	LG20	2144506	2303835	ENSONIG00000014778	Brain	iqsec2a	siz	regulation of ARF protein signal transduction
764.759	1.06758	0.208403	5.12267	3.01241e-07	3.41117e-06	LG20	2144506	2303835	ENSONIG00000014778	Brain	iqsec2a	IQSEC2	IQ motif and SEC7
5569.46	1.06747	0.253522	4.21059	2.54709e-05	0.000180219	LG10	32138651	32160269	ENSONIG00000007458	Brain
1212.48	1.06743	0.177302	6.02039	1.73995e-09	3.12369e-08	LG5	5369448	5381572	ENSONIG00000005236	Brain		SHISA5	Shisa family member 4
500.348	1.06717	0.182336	5.85278	4.83434e-09	7.88759e-08	LG10	1464325	1468429	ENSONIG00000017540	Brain	rnft1	RNFT1	RING finger and transmembrane domain-containing protein
178.074	1.06701	0.237312	4.49624	6.91663e-06	5.65742e-05	LG15	7070074	7084230	ENSONIG00000000614	Brain	tmem63a	TMEM63A	Transmembrane protein 63A
2739.03	1.0661	0.136187	7.82821	4.94854e-15	2.33422e-13	LG18	9053457	9058163	ENSONIG00000018629	Brain	fzr1b	-	Fizzy cell division cycle 20 related 1b
364.355	1.06418	0.218767	4.86445	1.14775e-06	1.13522e-05	LG11	35970855	35983880	ENSONIG00000002281	Brain	rab11al	Rab11	RAB11a, member RAS oncogene family, like
895.911	1.06409	0.321243	3.3124	0.000924976	0.00400053	LG4	8342392	8381853	ENSONIG00000008189	Brain	mast1b	MAST1	Microtubule-associated serine threonine-protein kinase
108.818	1.06348	0.300708	3.53657	0.000405352	0.00198783	LG20	5517568	5564478	ENSONIG00000000730	Brain	cables2b	CABLES2	Cdk5 and Abl enzyme substrate 2b
937.318	1.06338	0.193823	5.48636	4.10308e-08	5.59067e-07	LG7	19444395	19519608	ENSONIG00000014989	Brain	brinp1	BRINP1	Bone morphogenetic protein retinoic acid inducible neural-specific 1
2706.7	1.06226	0.148514	7.15256	8.51748e-13	2.84148e-11	LG15	26230639	26239607	ENSONIG00000019014	Brain	MARK3	MARK3	MAP microtubule affinity-regulating kinase
7462.62	1.06213	0.193454	5.49035	4.01142e-08	5.48448e-07	LG15	6703776	6718256	ENSONIG00000000667	Brain	soga3b	SOGA3	SOGA family member 3b
629.767	1.06181	0.159139	6.6722	2.52001e-11	6.50306e-10	LG7	9872005	9886481	ENSONIG00000011509	Brain	ddx56	DDX56	DEAD (Asp-Glu-Ala-Asp) box polypeptide 56
369.145	1.06178	0.239031	4.44201	8.91233e-06	7.09937e-05	LG1	24451932	24457208	ENSONIG00000005526	Brain	rnaset2	RNASET2	Belongs to the RNase T2 family
242.026	1.06168	0.420869	2.52258	0.0116496	0.0334739	LG13	14836741	14842663	ENSONIG00000000388	Brain		FAS	receptor superfamily, member
435.675	1.0611	0.167832	6.32236	2.57606e-10	5.47343e-09	LG23	34806356	34812711	ENSONIG00000004749	Brain	slc35a3a	SLC35A3	Solute carrier family 35 (UDP-N-acetylglucosamine (UDP-GlcNAc) transporter), member A3
990.812	1.06101	0.271211	3.9121	9.14953e-05	0.000550727	LG19	29983712	30003307	ENSONIG00000011723	Brain	PALS1	MPP5	MAGUK p55 subfamily member
2182.89	1.06019	0.141352	7.50034	6.36524e-14	2.60026e-12	LG8	22614149	22617935	ENSONIG00000036234	Brain	pdap1a	-	Pdgfa associated protein 1a
467.897	1.05928	0.179122	5.91377	3.34361e-09	5.65567e-08	LG8	13759727	13765521	ENSONIG00000016274	Brain	ghdc	GHDC	GH3 domain containing
1375.31	1.05924	0.194105	5.45708	4.84031e-08	6.49304e-07	LG4	24478619	24487462	ENSONIG00000001441	Brain	rhbdf1a	RHBDF1	Rhomboid 5 homolog 1 (Drosophila)
637.732	1.05922	0.177507	5.96721	2.41341e-09	4.22415e-08	LG17	34191728	34213675	ENSONIG00000011926	Brain	lepr	LEPR	leptin receptor
326.705	1.05878	0.249129	4.24995	2.13815e-05	0.000154105	LG8	2298839	2311694	ENSONIG00000019118	Brain		KIF20B	Belongs to the TRAFAC class myosin-kinesin ATPase superfamily. Kinesin family
358.546	1.05833	0.220822	4.79268	1.64567e-06	1.55863e-05	LG11	14435074	14454016	ENSONIG00000000071	Brain	ube3d	UBE3D	ligase E3D
1689.75	1.05736	0.163865	6.45267	1.09898e-10	2.4863e-09	LG14	19545148	19554597	ENSONIG00000008177	Brain	sarm1	SARM1	Sterile alpha and TIR
1070.66	1.05725	0.231571	4.56555	4.98193e-06	4.22498e-05	LG11	16548121	16658868	ENSONIG00000013633	Brain		-	Immunoglobulin
928.332	1.05693	0.180089	5.86893	4.38628e-09	7.23284e-08	LG6	34306543	34307535	ENSONIG00000032540	Brain	junba	JUNB	Jun B proto-oncogene
639.601	1.05635	0.189534	5.57341	2.49802e-08	3.54421e-07	LG7	48271107	48278942	ENSONIG00000030209	Brain	slc35b4	SLC35B4	Solute carrier family 35 member B4
546.809	1.05563	0.19587	5.38944	7.06776e-08	9.15216e-07	LG9	21248361	21253962	ENSONIG00000014361	Brain	zdhhc20b	ZDHHC20	Zinc finger, DHHC-type containing 20
1120.22	1.05521	0.135011	7.81573	5.46448e-15	2.55532e-13	LG10	10970826	10979404	ENSONIG00000004321	Brain	mtmr2	MTMR2	Belongs to the protein-tyrosine phosphatase family. Non-receptor class myotubularin subfamily
930.232	1.05501	0.159153	6.62893	3.38138e-11	8.52273e-10	LG13	1248892	1307549	ENSONIG00000015452	Brain	slc30a6	SLC30A6	Solute carrier family 30 (zinc transporter), member 6
948.537	1.05499	0.141827	7.43861	1.01746e-13	4.01991e-12	LG5	5940750	5959541	ENSONIG00000005090	Brain	mars1	MARS	Belongs to the class-I aminoacyl-tRNA synthetase family
45.4923	1.05449	0.402459	2.62011	0.0087902	0.0265102	LG14	5593721	5673640	ENSONIG00000010868	Brain	LRRC75A	LRRC75A	Leucine rich repeat containing 75A
1077.12	1.05436	0.138059	7.63699	2.2235e-14	9.51404e-13	LG7	3777253	3787196	ENSONIG00000010804	Brain	si:ch1073-174d20.2	AFG3L2	Si ch1073-174d20.2
847.139	1.05429	0.143859	7.32861	2.32558e-13	8.69624e-12	LG18	10676562	10687339	ENSONIG00000010596	Brain	gtf2b	GTF2B	General transcription factor IIB
675.002	1.05395	0.240605	4.38042	1.18451e-05	9.12015e-05	LG17	31132791	31143482	ENSONIG00000008355	Brain	slc25a24	SLC25A24	Solute carrier family 25 (mitochondrial carrier
505.889	1.05279	0.206151	5.1069	3.27481e-07	3.67944e-06	LG18	23756804	23765217	ENSONIG00000018548	Brain	ndc1	NDC1	NDC1 transmembrane nucleoporin
442.79	1.0518	0.179939	5.84531	5.05635e-09	8.21884e-08	LG11	20454501	20460149	ENSONIG00000006164	Brain	slc25a40	SLC25A40	Solute carrier family 25 member
749.156	1.05179	0.209477	5.02101	5.13995e-07	5.496e-06	LG15	540581	546833	ENSONIG00000001295	Brain	mcm3	MCM3	MCM3 minichromosome maintenance deficient 3 (S. cerevisiae)
769.003	1.05178	0.224661	4.68164	2.84587e-06	2.54611e-05	LG6	6176034	6182917	ENSONIG00000000285	Brain	slc25a28	SLC25A28	Solute carrier family 25 (mitochondrial iron transporter), member 28
646.571	1.05131	0.262445	4.00584	6.17979e-05	0.000390767	LG8	16279494	16309404	ENSONIG00000011537	Brain	erbb2	ERBB2	V-erb-b2 erythroblastic leukemia viral oncogene homolog 2, neuro glioblastoma derived oncogene homolog
73.1298	1.05098	0.313648	3.35084	0.000805681	0.00355919	LG11	38358443	38369444	ENSONIG00000001474	Brain	bnipl	BNIPL	Bcl-2 adenovirus E1B
75.6029	1.04891	0.35021	2.9951	0.00274359	0.0100612	LG13	19597713	19597774	ENSONIG00000037316	Brain
500.073	1.04856	0.335168	3.12847	0.00175718	0.00690967	LG4	6760126	6768803	ENSONIG00000012568	Brain	rcn3	rcn3	Reticulocalbin 3, EF-hand calcium binding domain
218.624	1.04733	0.319396	3.2791	0.00104137	0.00441747	LG13	33477079	33634758	ENSONIG00000011223	Brain	ltbp1	LTBP1	Latent transforming growth factor beta binding protein 1
220.494	1.0468	0.241628	4.33229	1.47565e-05	0.000110628	LG14	35202265	35221615	ENSONIG00000007790	Brain	CUL5	CUL5	Belongs to the cullin family
563.09	1.04652	0.170607	6.1341	8.56431e-10	1.63083e-08	LG8	15625783	15634584	ENSONIG00000038628	Brain	znf281b	ZNF281	Zinc finger protein
279.931	1.04642	0.225258	4.6454	3.39416e-06	2.97759e-05	LG15	28100219	28108266	ENSONIG00000001697	Brain	golt1ba	GOLT1B	transport
2624.09	1.04557	0.162877	6.4194	1.3681e-10	3.04114e-09	LG4	34248769	34253122	ENSONIG00000009333	Brain	med15	MED15	Mediator of RNA polymerase II transcription, subunit
89.333	1.04522	0.349684	2.98904	0.0027986	0.0102335	LG7	55172897	55190959	ENSONIG00000014929	Brain	hgfb	HGF	Potent mitogen for mature parenchymal hepatocyte cells, seems to be a hepatotrophic factor, and acts as a growth factor for a broad spectrum of tissues and cell types. Activating ligand for the receptor tyrosine kinase MET by binding to it and promoting its dimerization
113.984	1.04507	0.268274	3.89555	9.79765e-05	0.000585022	LG17	24856301	25029754	ENSONIG00000007853	Brain	PIK3R3	PIK3R3	regulatory subunit
134.16	1.04503	0.267378	3.90843	9.28995e-05	0.000557474	LG12	11850859	11854286	ENSONIG00000032481	Brain	orai1a	-	calcium release-activated calcium
338.524	1.04482	0.382914	2.72861	0.00636027	0.0201945	LG11	28771215	28773950	ENSONIG00000041770	Brain	ethe1	ETHE1	Ethylmalonic encephalopathy 1
111.264	1.04451	0.254361	4.10642	4.01836e-05	0.000266964	LG2	4903291	4911092	ENSONIG00000011588	Brain	spdl1	SPDL1	Required for the localization of dynein and dynactin to the mitotic kintochore. Dynein is believed to control the initial lateral interaction between the kinetochore and spindle microtubules and to facilitate the subsequent formation of end-on kinetochore-microtubule attachments mediated by the NDC80 complex
66.1779	1.04432	0.478594	2.18206	0.0291052	0.070322	LG16	27010858	27017149	ENSONIG00000017002	Brain		IL1R2	receptor, type
91.2498	1.04381	0.292533	3.56819	0.000359455	0.00179161	LG6	30567770	30570244	ENSONIG00000028536	Brain		SLX4	structure-specific endonuclease subunit
520.04	1.04258	0.347602	2.99934	0.00270569	0.00994752	LG6	28453948	28466656	ENSONIG00000006483	Brain	cacng4a	CACNG4	Regulates the trafficking and gating properties of AMPA- selective glutamate receptors (AMPARs). Promotes their targeting to the cell membrane and synapses and modulates their gating properties by slowing their rates of activation, deactivation and desensitization and by mediating their resensitization. Does not show subunit-specific AMPA receptor regulation and regulates all AMPAR subunits. Thou…
199.869	1.04235	0.235204	4.43167	9.3507e-06	7.39686e-05	LG16	27556768	27560545	ENSONIG00000015720	Brain	eef1akmt1	N6AMT2	DNA methyltransferase 2
756.077	1.04197	0.170008	6.12898	8.84444e-10	1.6768e-08	LG10	13872546	13881238	ENSONIG00000004863	Brain	heatr6	HEATR6	HEAT repeat containing 6
419.246	1.04196	0.194751	5.35023	8.78438e-08	1.11549e-06	LG11	23060140	23066805	ENSONIG00000012896	Brain	nop2	NOP2	Belongs to the class I-like SAM-binding methyltransferase superfamily. RsmB NOP family
3706.87	1.04187	0.116852	8.9161	4.82993e-19	4.08418e-17	LG1	19872178	19880845	ENSONIG00000006126	Brain	copb1	COPB1	The coatomer is a cytosolic protein complex that binds to dilysine motifs and reversibly associates with Golgi non- clathrin-coated vesicles, which further mediate biosynthetic protein transport from the ER, via the Golgi up to the trans Golgi network. Coatomer complex is required for budding from Golgi membranes, and is essential for the retrograde Golgi-to-ER transport of dilysine-tagged protei…
2303.99	1.04186	0.151044	6.89772	5.28443e-12	1.51541e-10	LG14	9143418	9159312	ENSONIG00000016681	Brain	sidt2	SIDT2	SID1 transmembrane family member
244.634	1.04161	0.187708	5.54909	2.87153e-08	4.03188e-07	LG20	36089001	36098095	ENSONIG00000017993	Brain	icmt	ICMT	protein-S-isoprenylcysteine O-methyltransferase
2799.01	1.04157	0.184169	5.65548	1.55408e-08	2.28737e-07	LG6	7262327	7275697	ENSONIG00000033586	Brain	stx10	STX10	Syntaxin 10
415.096	1.04095	0.183778	5.66418	1.47733e-08	2.19081e-07	LG6	22567813	22572705	ENSONIG00000008921	Brain	polr1e	POLR1E	Polymerase (RNA) I polypeptide E
1741.17	1.04092	0.195902	5.31348	1.07553e-07	1.33369e-06	LG9	12580227	12588850	ENSONIG00000006381	Brain	yme1l1a	YME1L1	ATP-dependent zinc metalloprotease
230.156	1.04038	0.396981	2.62073	0.00877427	0.0264732	LG13	5265977	5276214	ENSONIG00000001481	Brain		PPP1R1C	Protein phosphatase 1 regulatory
271.028	1.0402	0.183627	5.66473	1.4726e-08	2.18528e-07	LG9	16405952	16418571	ENSONIG00000005990	Brain	ncapg2	NCAPG2	non-SMC condensin II complex, subunit G2
151.494	1.0399	0.269045	3.86517	0.000111012	0.000652424	LG18	22850433	22861161	ENSONIG00000018613	Brain	arhgef18a	ARHGEF18	guanine nucleotide exchange factor
553.482	1.03972	0.192271	5.40756	6.38892e-08	8.34297e-07	LG13	13384107	13390971	ENSONIG00000000579	Brain	ubac2	UBAC2	UBA domain containing 2
3683.9	1.03935	0.144731	7.18128	6.90634e-13	2.32911e-11	LG18	8073791	8085348	ENSONIG00000018692	Brain	tlk1b	TLK1	Tousled-like kinase 1b
96.4928	1.03921	0.327839	3.16988	0.00152504	0.00611683	LG13	6981532	7000958	ENSONIG00000001324	Brain	cdh5	CDH5	Cadherins are calcium-dependent cell adhesion proteins
137.283	1.03913	0.317981	3.26791	0.00108344	0.00457353	LG2	21202305	21204774	ENSONIG00000005246	Brain		TSTD1	Thiosulfate sulfurtransferase (rhodanese)-like
130.984	1.03905	0.29463	3.52662	0.000420904	0.00205201	LG11	14710813	14712479	ENSONIG00000000115	Brain		TSTD3	Si dkey-165n16.1
186.837	1.03883	0.286764	3.6226	0.000291658	0.00149875	LG19	11912326	11915121	ENSONIG00000020115	Brain	trmt5	TRMT5	Specifically methylates the N1 position of guanosine-37 in various cytoplasmic and mitochondrial tRNAs. Methylation is not dependent on the nature of the nucleoside 5' of the target nucleoside. This is the first step in the biosynthesis of wybutosine (yW), a modified base adjacent to the anticodon of tRNAs and required for accurate decoding
15386.8	1.03871	0.1639	6.33748	2.33557e-10	5.01163e-09	LG2	26562237	26585726	ENSONIG00000028753	Brain	ccng1	CCNG1	Belongs to the cyclin family
175.883	1.0386	0.282835	3.67209	0.000240573	0.00126731	LG5	26964722	26980093	ENSONIG00000019405	Brain	zgc:123305	LPIN3	Phosphatidate phosphatase LPIN2-like isoform X1
153.894	1.03851	0.359702	2.88715	0.00388754	0.0134241	LG20	26760722	26802508	ENSONIG00000006609	Brain	ajap1	AJAP1	Adherens junctions associated protein 1
47.4718	1.03825	0.424499	2.44582	0.0144524	0.0397548	LG6	32328923	32333020	ENSONIG00000026626	Brain		-	Afadin- and alpha-actinin-binding
30.5784	1.03821	0.525978	1.97387	0.0483971	0.105843	LG14	569643	586777	ENSONIG00000014756	Brain	adamts15b	ADAMTS15	ADAM metallopeptidase with thrombospondin type 1 motif
12972.9	1.03721	0.109243	9.49452	2.21234e-21	2.41916e-19	LG23	20364658	20376913	ENSONIG00000037168	Brain		TUBA1A	Tubulin/FtsZ family, C-terminal domain
12972.9	1.03721	0.109243	9.49452	2.21234e-21	2.41916e-19	LG23	20364658	20376913	ENSONIG00000037168	Brain		ABCC4	It is involved in the biological process described with transmembrane transport
12972.9	1.03721	0.109243	9.49452	2.21234e-21	2.41916e-19	LG23	20364658	20376913	ENSONIG00000037168	Brain		TUBA1C	Tubulin is the major constituent of microtubules. It binds two moles of GTP, one at an exchangeable site on the beta chain and one at a non-exchangeable site on the alpha chain
1285.48	1.03703	0.170119	6.0959	1.08824e-09	2.02942e-08	LG20	9606873	9785785	ENSONIG00000016732	Brain	pan2	PAN2	Catalytic subunit of the poly(A)-nuclease (PAN) deadenylation complex, one of two cytoplasmic mRNA deadenylases involved in general and miRNA-mediated mRNA turnover. PAN specifically shortens poly(A) tails of RNA and the activity is stimulated by poly(A)-binding protein (PABP). PAN deadenylation is followed by rapid degradation of the shortened mRNA tails by the CCR4-NOT complex. Deadenylated mRN…
1063.41	1.03618	0.351988	2.94379	0.00324224	0.0115476	LG7	54448393	54463600	ENSONIG00000015064	Brain	iqsec3b	iqsec3	IQ motif and SEC7
681.117	1.03582	0.16022	6.46494	1.01339e-10	2.312e-09	LG12	10244259	10248719	ENSONIG00000011021	Brain	kctd9a	KCTD9	Potassium channel tetramerization domain containing 9
81.0239	1.03477	0.289019	3.5803	0.000343199	0.001723	LG22	14098994	14100450	ENSONIG00000041795	Brain	c19h1orf109	C1orf109	Chromosome 1 open reading frame 109
599.231	1.03387	0.166693	6.20222	5.56723e-10	1.10381e-08	LG20	21758523	21780036	ENSONIG00000002402	Brain	noc2l	NOC2L	Nucleolar complex associated 2 homolog (S. cerevisiae)
2898.16	1.03381	0.15318	6.74901	1.48857e-11	3.97889e-10	LG18	7080183	7097022	ENSONIG00000015569	Brain	chd8	CHD8	Chromodomain helicase DNA binding protein 8
368.11	1.03351	0.269801	3.83063	0.000127815	0.000737754	LG23	39733769	39745921	ENSONIG00000002573	Brain	chaf1a	CHAF1A	Chromatin assembly factor 1 subunit
222.914	1.03301	0.310114	3.33109	0.000865081	0.00377695	LG4	19203369	19210946	ENSONIG00000017129	Brain	cdr2a	CDR2	Cerebellar degeneration-related protein
210.761	1.03299	0.259915	3.97436	7.057e-05	0.000439181	LG16	26577214	26587099	ENSONIG00000017033	Brain	sec22a	SEC22A	SEC22 vesicle trafficking protein homolog A (S. cerevisiae)
90.7216	1.03259	0.331025	3.11937	0.00181241	0.00708937	LG10	24536156	24538544	ENSONIG00000041679	Brain	alkbh4	ALKBH4	alkB, alkylation repair homolog 4 (E. coli)
2551.55	1.0318	0.281026	3.67155	0.000241083	0.00126969	LG7	56720765	56738123	ENSONIG00000014750	Brain	rfx4	RFX4	Regulatory factor X, 4
390.902	1.03154	0.160199	6.43911	1.20174e-10	2.69347e-09	LG17	21284490	21293747	ENSONIG00000009944	Brain	cwf19l1	CWF19L1	CWF19-like 1, cell cycle control
766.027	1.03139	0.16951	6.08451	1.16849e-09	2.17159e-08	LG2	32084517	32091329	ENSONIG00000017581	Brain	phf6	PHF6	PHD finger protein
1670.15	1.0311	0.248349	4.15179	3.29878e-05	0.000225163	LG6	21186257	21196947	ENSONIG00000014612	Brain	lonrf1l	LONRF1	LON peptidase N-terminal domain and RING finger
60.1975	1.03102	0.394381	2.61426	0.00894209	0.0268943	LG10	9883032	9886236	ENSONIG00000027469	Brain
834.827	1.03068	0.2392	4.30884	1.64111e-05	0.000121767	LG19	10733159	10735421	ENSONIG00000020173	Brain	npc2	NPC2	Niemann-Pick disease, type C2
881.316	1.0306	0.17402	5.92233	3.17413e-09	5.39005e-08	LG23	38131998	38135904	ENSONIG00000002848	Brain	ing5a	ING5	Inhibitor of growth
221.539	1.03043	0.319765	3.22245	0.00127099	0.00523358	LG8	28571186	28580479	ENSONIG00000007274	Brain	naglu	NAGLU	N-acetylglucosaminidase, alpha
810.381	1.02946	0.200027	5.14662	2.65227e-07	3.03672e-06	LG14	20293780	20325866	ENSONIG00000006212	Brain	cbl	CBL	Cas-Br-M (murine) ecotropic retroviral transforming sequence
168.038	1.02934	0.211114	4.87575	1.08397e-06	1.08053e-05	LG12	2812946	2819356	ENSONIG00000011956	Brain	lman2lb	LMAN2L	Lectin, mannose-binding 2-like
65.8076	1.0285	0.442722	2.32312	0.0201727	0.0522016	LG4	10332850	10344996	ENSONIG00000030635	Brain	EMP1	emp1	Epithelial membrane protein 1
492.135	1.02783	0.170895	6.01438	1.80582e-09	3.23389e-08	LG16	21752512	21776386	ENSONIG00000006640	Brain	rcbtb1	RCBTB1	Regulator of chromosome condensation (RCC1) and BTB (POZ) domain containing protein 1
1033.81	1.02738	0.152048	6.75696	1.4092e-11	3.78543e-10	LG10	8477808	8482478	ENSONIG00000001860	Brain	npm1a	npm1	Nucleophosmin 1a (nucleolar phosphoprotein B23, numatrin)
108.953	1.02716	0.443659	2.31519	0.0206024	0.0530395	LG22	27835625	27852368	ENSONIG00000041178	Brain	gstr	-	Glutathione S-transferase
885.934	1.02711	0.163485	6.2826	3.3295e-10	6.87853e-09	LG7	25105064	25117203	ENSONIG00000003858	Brain	si:ch211-282j22.3	Edem2	Belongs to the glycosyl hydrolase 47 family
150.122	1.02682	0.224463	4.57457	4.77205e-06	4.06131e-05	LG12	25869675	25871208	ENSONIG00000029096	Brain		GP1BB	glycoprotein Ib
3261.73	1.02677	0.127098	8.07858	6.55261e-16	3.55565e-14	LG23	35928503	35939341	ENSONIG00000004583	Brain	tubgcp5	TUBGCP5	Gamma-tubulin complex is necessary for microtubule nucleation at the centrosome
2053.96	1.02673	0.288223	3.56229	0.000367636	0.00182939	LG12	17502432	17525806	ENSONIG00000013677	Brain	epg5	EPG5	protein 5 homolog
2178.83	1.02609	0.119428	8.59166	8.57229e-18	6.10522e-16	LG19	9206734	9233427	ENSONIG00000012130	Brain	EIF2AK4	EIF2AK4	Eukaryotic translation initiation factor 2 alpha kinase 4
297.81	1.02552	0.29953	3.42377	0.000617585	0.0028509	LG16	33459358	33483105	ENSONIG00000036588	Brain		MARCO	amyloid-beta clearance
72.0729	1.02552	0.431861	2.37464	0.0175658	0.0465825	MKQE02000390.1	67817	69828	ENSONIG00000038504	Brain		-	Zinc finger protein
481.25	1.02531	0.200612	5.11092	3.2059e-07	3.61139e-06	LG13	11450884	11500423	ENSONIG00000000867	Brain	sdccag8	SDCCAG8	Serologically defined colon cancer antigen 8
270.964	1.02522	0.240774	4.258	2.06264e-05	0.000149159	LG18	26111279	26119312	ENSONIG00000015190	Brain	mettl17	METTL17	Methyltransferase like 17
61.4075	1.02453	0.433902	2.36121	0.0182153	0.0479539	LG18	22159379	22170397	ENSONIG00000008906	Brain	si:ch211-106h4.6	PLXDC2	Plexin domain containing 2
941.537	1.02417	0.172821	5.92624	3.09959e-09	5.27588e-08	LG23	12704095	12729781	ENSONIG00000015177	Brain	cacnb4b	CACNB4	Calcium channel, voltage-dependent, beta 4b subunit
3207.81	1.02411	0.171911	5.95723	2.56541e-09	4.45393e-08	LG4	8570735	8580157	ENSONIG00000008241	Brain	tom1	tom1	Target of
302.722	1.02403	0.231607	4.4214	9.80622e-06	7.73177e-05	LG11	12581525	12730750	ENSONIG00000007293	Brain	znf407	ZNF407	Zinc finger protein 407
723.074	1.02374	0.174592	5.86362	4.52878e-09	7.4182e-08	LG7	45874221	45894174	ENSONIG00000008885	Brain	ptdss2	PTDSS2	Phosphatidylserine synthase 2
1769.14	1.02362	0.178624	5.73058	1.00087e-08	1.53904e-07	LG8	2375826	2382583	ENSONIG00000019127	Brain	lipf	LIPA	Belongs to the AB hydrolase superfamily. Lipase family
644.726	1.02319	0.165028	6.20009	5.64303e-10	1.11273e-08	LG15	36964238	36969755	ENSONIG00000007393	Brain	rpf1	RPF1	Ribosome production factor
965.047	1.0231	0.157739	6.48607	8.8107e-11	2.03153e-09	LG2	2207260	2219723	ENSONIG00000017475	Brain	abhd18	C4orf29	Chromosome 4 open reading frame 29
61.9638	1.02288	0.518613	1.97235	0.0485701	0.106153	LG7	50441403	50459195	ENSONIG00000008268	Brain	pkp3a	PKP3	Plakophilin
492.183	1.02283	0.197784	5.17144	2.32294e-07	2.69528e-06	LG12	35170962	35179993	ENSONIG00000014119	Brain	grsf1	GRSF1	G-rich RNA sequence binding factor 1
541.057	1.02199	0.36486	2.80103	0.00509391	0.0168456	LG5	23256683	23277948	ENSONIG00000019080	Brain	ARHGEF25	ARHGEF25	rho guanine nucleotide exchange factor
903.169	1.02076	0.214591	4.75677	1.96719e-06	1.82718e-05	LG19	24904413	24907521	ENSONIG00000031573	Brain		TUBB4B	Tubulin beta-4B
73.4159	1.01994	0.455993	2.23675	0.025303	0.0626741	LG14	35113737	35120039	ENSONIG00000007775	Brain	panx1a	-	Pannexin 1a
235.119	1.0193	0.222544	4.58021	4.64518e-06	3.96268e-05	LG6	4180035	4184137	ENSONIG00000036958	Brain	rbm34	RBM34	RNA binding motif protein 34
365.522	1.01921	0.308855	3.29996	0.000966974	0.00415314	LG14	16577756	16584996	ENSONIG00000005207	Brain	samsn1a	SAMSN1	SAM domain, SH3 domain and nuclear localisation signals
650.914	1.01918	0.216713	4.70292	2.56465e-06	2.31557e-05	LG19	2710503	2743621	ENSONIG00000011387	Brain	BAZ1A	BAZ1A	Bromodomain adjacent to zinc finger domain
777.467	1.0191	0.246021	4.14232	3.43808e-05	0.000232992	LG15	9779506	9794532	ENSONIG00000013524	Brain	snx9b	SNX9	Sorting nexin
662.91	1.019	0.152368	6.68778	2.26581e-11	5.90338e-10	LG20	31665978	31715044	ENSONIG00000001615	Brain		slc35c2	Solute carrier family 35, member C2
662.91	1.019	0.152368	6.68778	2.26581e-11	5.90338e-10	LG20	31665978	31715044	ENSONIG00000001615	Brain		SLC35C2	Solute carrier family 35
850.959	1.01869	0.174197	5.84789	4.9784e-09	8.09822e-08	LG10	11808196	11812006	ENSONIG00000005385	Brain	dpagt1	DPAGT1	Dolichyl-phosphate (UDP-N-acetylglucosamine) N-acetylglucosaminephosphotransferase 1 (GlcNAc-1-P transferase)
199.744	1.01849	0.245651	4.14611	3.38175e-05	0.000230077	LG15	31042612	31067858	ENSONIG00000011382	Brain	slc16a10	SLC16A10	Solute carrier family 16, member 10 (aromatic amino acid transporter)
506.853	1.01783	0.170839	5.95779	2.55665e-09	4.44611e-08	LG4	18410015	18417859	ENSONIG00000017196	Brain	e4f1	E4F1	Transcription factor
1497.74	1.01746	0.234717	4.33485	1.4586e-05	0.000109501	LG14	23953590	23995301	ENSONIG00000003603	Brain	ift80	IFT80	Intraflagellar transport 80 homolog (Chlamydomonas)
193.078	1.01742	0.280051	3.63298	0.00028017	0.00144945	LG13	25779406	25783787	ENSONIG00000040104	Brain	si:ch211-117n7.7	ABHD12B	Abhydrolase domain containing 12B
110.489	1.01738	0.250813	4.0563	4.98554e-05	0.000323858	LG23	40262381	40268673	ENSONIG00000038128	Brain	nr2c2ap	NR2C2AP	Nuclear receptor 2C2-associated
232.151	1.0166	0.337771	3.00974	0.00261474	0.00968385	LG18	12434506	12435348	ENSONIG00000036788	Brain		XCL1	chemokine activity
1001.69	1.01584	0.153297	6.62662	3.43453e-11	8.63535e-10	LG2	9800233	9815031	ENSONIG00000001555	Brain	elp1	IKBKAP	Acts as subunit of the RNA polymerase II elongator complex, which is a histone acetyltransferase component of the RNA polymerase II (Pol II) holoenzyme and is involved in transcriptional elongation
480.301	1.01561	0.264603	3.83822	0.000123928	0.000717038	LG12	19600062	19605095	ENSONIG00000013219	Brain	rfk	RFK	Riboflavin kinase
912.996	1.01517	0.183729	5.52536	3.28805e-08	4.58508e-07	LG1	1222842	1225056	ENSONIG00000007008	Brain	cdkn2aip	CDKN2AIP	CDKN2A interacting protein
76.6132	1.01514	0.368957	2.75138	0.0059345	0.0191174	LG8	11651036	11678554	ENSONIG00000016028	Brain	CPXM2	CPXM2	Carboxypeptidase X, M14 family member 2
102.927	1.01498	0.511984	1.98245	0.0474288	0.10421	MKQE02001524.1	94123	119964	ENSONIG00000003991	Brain		NLRP12	NLRC3-like
102.927	1.01498	0.511984	1.98245	0.0474288	0.10421	MKQE02001524.1	94123	119964	ENSONIG00000003991	Brain		NLRP12	NACHT, LRR and PYD domains-containing protein
1936.68	1.01448	0.146923	6.90484	5.0259e-12	1.45261e-10	LG16	21412669	21414917	ENSONIG00000042716	Brain	txndc9	TXNDC9	Thioredoxin domain containing 9
108.092	1.01437	0.303621	3.3409	0.000835085	0.00366892	LG20	28968853	28974055	ENSONIG00000009212	Brain	e2f1	E2F1	Transcription factor
2773	1.01435	0.329556	3.07793	0.00208444	0.00799896	LG7	58924262	58929331	ENSONIG00000014546	Brain	ldha	LDHA	Belongs to the LDH MDH superfamily
162.399	1.01366	0.379802	2.66892	0.00760958	0.0234727	LG20	21282020	21296405	ENSONIG00000002502	Brain	gnai3	GNAI3	guanine nucleotide-binding protein
3057.09	1.01278	0.120723	8.38928	4.89111e-17	3.07841e-15	LG22	16979581	16991178	ENSONIG00000019710	Brain	scamp3	SCAMP3	Secretory carrier membrane protein 3
54.5592	1.01267	0.430502	2.3523	0.0186575	0.0489404	LG6	5420121	5425311	ENSONIG00000000068	Brain	cdc6	CDC6	Involved in the initiation of DNA replication. Also participates in checkpoint controls that ensure DNA replication is completed before mitosis is initiated
1865.89	1.01167	0.128497	7.87315	3.45827e-15	1.70171e-13	LG9	3692221	3699481	ENSONIG00000017343	Brain	nub1	NUB1	Negative regulator of ubiquitin-like proteins 1
365.595	1.0116	0.244135	4.14362	3.41867e-05	0.000232158	LG3	19668118	19671548	ENSONIG00000031327	Brain	naa38	NAA38	N(alpha)-acetyltransferase 38, NatC auxiliary subunit
169.155	1.01149	0.513986	1.96794	0.049075	0.106915	LG6	38630335	38630900	ENSONIG00000041833	Brain		NLRP12	PRY
372.67	1.01146	0.177405	5.7014	1.18828e-08	1.78786e-07	LG7	56473558	56476110	ENSONIG00000014796	Brain	kxd1	KXD1	KxDL motif containing 1
29.6945	1.01108	0.506625	1.99571	0.0459656	0.101696	LG5	20245310	20250999	ENSONIG00000034382	Brain		IL17RC	Interleukin 17 receptor C
651.781	1.01026	0.177346	5.69658	1.22232e-08	1.83018e-07	LG20	896965	907323	ENSONIG00000014866	Brain	tpd52l2b	TPD52L2	tumor protein
1099.09	1.01017	0.267502	3.77629	0.000159185	0.000892458	LG10	1173083	1198521	ENSONIG00000017503	Brain	zzef1	ZZEF1	Zinc finger, ZZ-type
2432.4	1.00974	0.272929	3.69963	0.000215916	0.00115742	LG7	14428220	14436733	ENSONIG00000011197	Brain	egfl7	EGFL7	EGF-like-domain, multiple 7
846.053	1.00968	0.171414	5.89033	3.85419e-09	6.44878e-08	LG2	20286150	20293805	ENSONIG00000005460	Brain	yif1a	YIF1A	Yip1 interacting factor homolog A (S. cerevisiae)
313.298	1.00908	0.213393	4.72874	2.25919e-06	2.06736e-05	LG23	14989063	14990340	ENSONIG00000001882	Brain	n6amt1	N6AMT1	N-6 adenine-specific DNA methyltransferase 1
225.229	1.00837	0.306426	3.29076	0.000999178	0.00426943	LG2	20111655	20117249	ENSONIG00000034993	Brain	slc25a43	SLC25A43	Solute carrier family 25 member 43
2143.56	1.00836	0.169944	5.93347	2.96604e-09	5.0765e-08	LG19	8370955	8383536	ENSONIG00000012252	Brain	iars2	IARS2	isoleucine-tRNA synthetase 2, mitochondrial
107.393	1.00807	0.330548	3.04968	0.00229086	0.00867004	LG16	15274823	15295920	ENSONIG00000008934	Brain		RBMS1	RNA binding motif single stranded interacting protein
4282.76	1.0078	0.214674	4.69456	2.6718e-06	2.40329e-05	LG7	2258522	2280303	ENSONIG00000010654	Brain	chka	CHKA	Choline kinase
1114.51	1.00644	0.189994	5.29724	1.17569e-07	1.45147e-06	LG15	7923362	7947790	ENSONIG00000000476	Brain	PDE7B	PDE7B	Phosphodiesterase 7B
134.674	1.00641	0.328687	3.06191	0.00219928	0.00838024	LG7	16336957	16343822	ENSONIG00000007380	Brain	dnlz	DNLZ	DNL-type zinc finger
558.723	1.00583	0.206607	4.8683	1.12563e-06	1.11691e-05	LG10	13527665	13555973	ENSONIG00000004962	Brain	pcnx3	PCNXL3	Pecanex-like 3 (Drosophila)
314.248	1.00566	0.18077	5.5632	2.64878e-08	3.74419e-07	LG14	13969622	13975227	ENSONIG00000005546	Brain	pqlc2l	C3orf55	Lysosomal amino acid transporter 1 homolog
1818.57	1.00554	0.291513	3.44939	0.000561857	0.00263364	LG2	25242951	25255301	ENSONIG00000013065	Brain	csf1ra	CSF1R	factor 1 receptor
750.517	1.00522	0.204248	4.92155	8.58615e-07	8.72354e-06	LG19	25145825	25150951	ENSONIG00000019496	Brain	mia2	CTAGE5	CTAGE family member 5
770.308	1.00501	0.170704	5.88746	3.92165e-09	6.54142e-08	LG12	15658561	15674804	ENSONIG00000015951	Brain	nol6	NOL6	Nucleolar protein
358.437	1.00461	0.256235	3.92065	8.83109e-05	0.000533339	LG15	11596281	11598162	ENSONIG00000038083	Brain	zbtb2b	ZBTB2	zinc finger and BTB
258.243	1.00407	0.22587	4.44534	8.77515e-06	6.99648e-05	LG2	11115503	11136971	ENSONIG00000041339	Brain	nudt6	NUDT6	Nudix (nucleoside diphosphate linked moiety X)-type motif 6
284.316	1.00381	0.17332	5.79166	6.96945e-09	1.10465e-07	LG1	16598759	16600277	ENSONIG00000003128	Brain	trmt10c	TRMT10C	tRNA methyltransferase 10C, mitochondrial RNase P subunit
4915.72	1.00373	0.220446	4.55317	5.28434e-06	4.43626e-05	LG6	29398597	29452270	ENSONIG00000016170	Brain	abca1a	ABCA1	ATP-binding cassette sub-family A
2816.53	1.00331	0.12306	8.15301	3.54973e-16	1.99107e-14	LG10	12802676	12809613	ENSONIG00000005153	Brain	ATP6V1A	ATP6V1A	ATPase, H transporting, lysosomal 70kDa, V1 subunit A
670.262	1.00305	0.146364	6.85315	7.22434e-12	2.02609e-10	LG6	7024647	7028085	ENSONIG00000029566	Brain	wdr83os	WDR83OS	WD repeat domain 83 opposite strand
52.4801	1.00298	0.354235	2.8314	0.00463446	0.0155398	LG6	40930207	40937034	ENSONIG00000034664	Brain		-	Fibrinogen-like
200.768	1.00273	0.295581	3.39239	0.000692847	0.00313917	LG19	25137165	25140123	ENSONIG00000019497	Brain		brms1l	Breast cancer metastasis-suppressor 1-like
152.179	1.00234	0.32712	3.06415	0.00218291	0.00832666	LG4	21446155	21462375	ENSONIG00000005351	Brain	ush1ga	USH1G	Usher syndrome 1G (autosomal recessive)
114.943	1.00227	0.377974	2.65169	0.00800898	0.0244953	LG14	32265893	32336625	ENSONIG00000005735	Brain	arhgap42b	ARHGAP42	Rho GTPase activating protein 42
865.36	1.0016	0.179369	5.58402	2.35025e-08	3.34771e-07	LG19	7559354	7587679	ENSONIG00000012314	Brain	eif2ak3	EIF2AK3	Eukaryotic translation initiation factor 2-alpha kinase 3
919.167	1.00151	0.489084	2.04773	0.0405861	0.0921003	LG20	7327319	7338422	ENSONIG00000016542	Brain	camk1gb	CAMK1G	Calcium calmodulin-dependent protein kinase
352.151	1.00129	0.261046	3.8357	0.000125207	0.00072386	LG5	15510242	15520544	ENSONIG00000004382	Brain	osgn1	-	Oxidative stress induced growth inhibitor 1
594.968	1.00105	0.165442	6.05076	1.44163e-09	2.63621e-08	LG20	25548459	25567312	ENSONIG00000001696	Brain	impdh2	IMPDH2	Catalyzes the conversion of inosine 5'-phosphate (IMP) to xanthosine 5'-phosphate (XMP), the first committed and rate- limiting step in the de novo synthesis of guanine nucleotides, and therefore plays an important role in the regulation of cell growth
129.48	1.00103	0.328702	3.0454	0.00232369	0.00877065	LG16	32197862	32201713	ENSONIG00000032496	Brain
198.512	1.00089	0.372472	2.68716	0.00720615	0.0224425	LG3	81638351	81644490	ENSONIG00000031067	Brain
553.211	1.00082	0.287079	3.48621	0.000489908	0.00234047	LG15	10237737	10246273	ENSONIG00000043073	Brain	hebp2	HEBP2	Heme binding protein 2
5760.26	1.00061	0.402615	2.48529	0.0129447	0.0364312	LG11	11840529	11846365	ENSONIG00000007253	Brain	ncam3	-	Neural cell adhesion molecule
285.328	1.00061	0.297701	3.36112	0.000776267	0.00344758	LG6	28125344	28185263	ENSONIG00000006441	Brain	SMURF2	smurf2	SMAD specific E3 ubiquitin protein ligase 2
[truncated: 18,262 more rows]

## Sheet: Brain
baseMean	log2FoldChange	lfcSE	stat	pvalue	padj	chr	start	end	gene	tissue	Gene.name	eggnog_Preferred_name	eggnog_Description
879.921	13.1521	1.19073	11.0455	2.30572e-28	4.94269e-26	MT	7991	8159	ENSONIG00000028837	Brain	ATP8	ATP8	Mitochondrial membrane ATP synthase (F(1)F(0) ATP synthase or Complex V) produces ATP from ADP in the presence of a proton gradient across the membrane which is generated by electron transport complexes of the respiratory chain. F-type ATPases consist of two structural domains, F(1) - containing the extramembraneous catalytic core and F(0) - containing the membrane proton channel, linked together…
38.3994	8.63539	1.33396	6.47351	9.57501e-11	2.19374e-09	LG3	20188591	20270941	ENSONIG00000030461	Brain		-	ubiquitin carboxyl-terminal hydrolase
33.1962	8.42454	1.26362	6.66697	2.6113e-11	6.72262e-10	LG15	28111695	28112751	ENSONIG00000039170	Brain		-	RNA-directed DNA polymerase from mobile element jockey-like
2009.26	8.24478	1.17576	7.0123	2.34436e-12	7.27189e-11	LG5	15813593	15815285	ENSONIG00000021324	Brain		-	zinc finger of C3HC4-type, RING
23.0889	7.90004	3.90855	2.02122	0.0432569	0.0968817	LG3	56334376	56335622	ENSONIG00000028646	Brain		-	Immunoglobulin V-set domain
44.0138	7.86476	1.24296	6.32744	2.49264e-10	5.3066e-09	LG1	28001120	28002584	ENSONIG00000032586	Brain		ALPK3	Alpha-kinase 3
21.3203	7.78518	3.9087	1.99176	0.0463976	0.102443	LG3	56331045	56332236	ENSONIG00000042082	Brain		-	Immunoglobulin V-set domain
38.1095	7.6515	1.4541	5.262	1.42493e-07	1.72546e-06	LG18	26155249	26178981	ENSONIG00000035403	Brain	ltb4r2b	LTB4R2	Leukotriene B4 receptor
18.0864	7.54923	1.64082	4.60089	4.20692e-06	3.61732e-05	LG3	20271419	20272625	ENSONIG00000032003	Brain		-	Ubiquitin family
16.0035	7.37334	1.53662	4.7984	1.59934e-06	1.51875e-05	LG3	20256518	20259770	ENSONIG00000032234	Brain		-	E3 ubiquitin-protein ligase
28.0241	7.2118	1.36677	5.27654	1.31647e-07	1.6049e-06	LG18	4248554	4251416	ENSONIG00000038838	Brain		-	Reverse transcriptase (RNA-dependent DNA polymerase)
754.868	7.20428	2.87076	2.50954	0.0120888	0.0344842	LG4	2814323	2817872	ENSONIG00000028701	Brain		HOXB6	homeobox protein
14.0842	7.1836	1.44714	4.96399	6.90585e-07	7.18494e-06	LG19	2612027	2631909	ENSONIG00000042607	Brain
23.128	6.92875	2.83189	2.44669	0.0144176	0.0396792	LG7	35871526	35919228	ENSONIG00000037704	Brain		HLA-DPB1	class II histocompatibility antigen
21.1155	6.79276	1.64275	4.13499	3.54977e-05	0.000239801	LG12	26792366	26793691	ENSONIG00000029823	Brain	epgn	EPGN	Epidermal growth factor-like domain.
37.0232	6.79184	1.34281	5.05792	4.23847e-07	4.62303e-06	LG14	16474531	16477320	ENSONIG00000005247	Brain	mmp13b	MMP13	Belongs to the peptidase M10A family
10.163	6.71378	1.56064	4.30195	1.693e-05	0.000125317	LG9	8745265	8769518	ENSONIG00000023985	Brain
384.023	6.70858	0.515366	13.0171	9.77879e-39	4.50469e-36	LG18	8298832	8307814	ENSONIG00000018672	Brain	mkxb	mkx	homeobox
9.90012	6.68092	1.59386	4.19166	2.76917e-05	0.000193375	LG12	18205760	18206508	ENSONIG00000020885	Brain	isg15	ISG15	ISG15 ubiquitin-like modifier
9.89449	6.67912	1.50602	4.43496	9.20908e-06	7.30619e-05	LG3	53591153	53595844	ENSONIG00000040041	Brain		SAMD3	sterile alpha motif
18.2958	6.5854	1.35315	4.86673	1.13459e-06	1.12426e-05	LG12	2824574	2832996	ENSONIG00000011954	Brain		CD53	cell surface receptor signaling pathway
8.84817	6.51249	1.58583	4.10668	4.01394e-05	0.000266964	MKQE02001612.1	586190	590493	ENSONIG00000041214	Brain		SAMD3	sterile alpha motif
8.23425	6.40887	2.13014	3.00866	0.00262402	0.00970705	LG14	789460	801072	ENSONIG00000014769	Brain	zgc:113279	-	Zgc 113279
15.9696	6.39417	1.33183	4.80105	1.57833e-06	1.50107e-05	LG11	28763216	28764275	ENSONIG00000030121	Brain		-	-
8.02198	6.37719	1.88132	3.38974	0.0006996	0.00316288	LG4	32546160	32613984	ENSONIG00000021378	Brain		-	Grass carp reovirus (GCRV)-induced gene
15.5695	6.35808	1.34249	4.73604	2.17936e-06	2.00192e-05	LG2	3140705	3143474	ENSONIG00000039130	Brain		-	Reverse transcriptase (RNA-dependent DNA polymerase)
14.442	6.23828	1.90191	3.28	0.00103806	0.00440447	LG5	14404620	14418110	ENSONIG00000035273	Brain		TGM5	Protein-glutamine gamma-glutamyltransferase
26.7745	6.22232	1.20538	5.16212	2.44164e-07	2.81791e-06	LG9	8292763	8293771	ENSONIG00000033051	Brain		-	-
26.069	6.2208	1.13331	5.48907	4.04046e-08	5.51924e-07	LG20	35621668	35643662	ENSONIG00000017963	Brain	slc2a1a	SLC2A1	Solute carrier family 2 (facilitated glucose transporter), member
7.07364	6.19055	2.53449	2.44253	0.0145849	0.0400733	LG18	26147393	26152875	ENSONIG00000040974	Brain		LTB4R2	Leukotriene B4 receptor
37.0859	6.17943	0.980615	6.30159	2.94604e-10	6.16993e-09	LG5	4105901	4107050	ENSONIG00000031411	Brain		-	Reverse transcriptase (RNA-dependent DNA polymerase)
6.99342	6.1747	1.75414	3.52008	0.000431418	0.00209478	LG11	23517563	23520359	ENSONIG00000030795	Brain		-	Immunoglobulin
128.926	6.16304	0.606428	10.1629	2.90442e-24	4.42843e-22	LG23	37969933	37985423	ENSONIG00000002887	Brain	tgm1l2	TGM1	Transglutaminase 1
6.21086	6.00751	1.77181	3.3906	0.000697391	0.00315553	LG4	32613467	32622652	ENSONIG00000009460	Brain		-	Grass carp reovirus (GCRV)-induced gene
34.2114	5.95284	1.09288	5.44693	5.12468e-08	6.82377e-07	LG22	6528683	6538903	ENSONIG00000007064	Brain	il11b	-	-
5.88721	5.92809	1.59741	3.71107	0.000206385	0.00111433	MT	7147	7220	ENSONIG00000036172	Brain
20.6945	5.91391	1.17954	5.01375	5.33806e-07	5.68772e-06	LG18	4835753	4839607	ENSONIG00000032874	Brain
11.0412	5.84653	1.41111	4.14322	3.42458e-05	0.000232432	LG9	12039841	12041323	ENSONIG00000006464	Brain	apodb	APOD	Apolipoprotein
5.49523	5.8245	2.03382	2.86382	0.00418572	0.0142515	LG15	8272829	8274220	ENSONIG00000027915	Brain		-	SH3-binding, glutamic acid-rich protein
5.46868	5.81848	1.80934	3.21581	0.00130079	0.00534307	LG23	24379939	24383413	ENSONIG00000027424	Brain		-	biological adhesion
583.227	5.76696	0.438129	13.1627	1.43868e-39	7.24391e-37	LG5	15804432	15805634	ENSONIG00000004340	Brain		-	ARF-like small GTPases; ARF, ADP-ribosylation factor
519.368	5.69739	0.308933	18.4421	6.03058e-76	1.45076e-72	LG9	8297228	8318528	ENSONIG00000041494	Brain		-	-
4.97119	5.68043	1.76077	3.22611	0.00125487	0.00517902	LG7	20923694	20926858	ENSONIG00000041617	Brain
9.51654	5.63294	1.52536	3.69286	0.000221745	0.00118281	MKQE02000218.1	22201	23021	ENSONIG00000034143	Brain		CSTA	cysteine-type endopeptidase inhibitor activity
4.54388	5.55252	2.39869	2.31481	0.0206234	0.0530754	LG8	1322704	1323851	ENSONIG00000035534	Brain		-	RNA-directed DNA polymerase from mobile element jockey-like
4.49652	5.53941	2.01767	2.74544	0.0060429	0.0193829	LG22	31998393	32006925	ENSONIG00000039432	Brain	ST3GAL1	ST3GAL1	ST3 beta-galactoside alpha-2,3-sialyltransferase 1
8.91981	5.53871	1.64492	3.36717	0.000759452	0.00338401	LG3	59352418	59354413	ENSONIG00000030392	Brain		-	Reverse transcriptase (RNA-dependent DNA polymerase)
4.4706	5.53154	1.92038	2.88044	0.0039712	0.013665	LG22	5308078	5315180	ENSONIG00000006990	Brain		-	cell division
4.19495	5.43876	1.73484	3.13503	0.00171837	0.0067818	LG14	460698	463884	ENSONIG00000037589	Brain		-	Reverse transcriptase (RNA-dependent DNA polymerase)
46.7274	5.43455	0.71808	7.56817	3.78533e-14	1.58216e-12	LG20	21176992	21179198	ENSONIG00000028338	Brain	hspa1b	HSPA1L	Heat shock 70 kDa protein-like
4.12914	5.41275	2.7081	1.99872	0.0456384	0.101107	LG18	10449641	10452585	ENSONIG00000010643	Brain	cldn1	CLDN1	Plays a major role in tight junction-specific obliteration of the intercellular space, through calcium- independent cell-adhesion activity
38.141	5.41254	0.776586	6.96966	3.17705e-12	9.55365e-11	LG22	25552704	25561293	ENSONIG00000004618	Brain		DFNA5	Deafness, autosomal dominant 5
3292.03	5.40772	0.215342	25.1123	3.64887e-139	2.63339e-135	LG5	15807924	15811664	ENSONIG00000038926	Brain		-	ARF-like small GTPases; ARF, ADP-ribosylation factor
4.07168	5.39468	1.7601	3.06499	0.00217677	0.00830471	LG19	8633968	8634570	ENSONIG00000028749	Brain
37.5849	5.34334	0.940553	5.68106	1.3386e-08	1.99738e-07	LG6	12231315	12235188	ENSONIG00000000210	Brain	MFAP4	MFAP4	Microfibrillar-associated protein 4
14.1991	5.32771	1.25157	4.25683	2.07346e-05	0.000149891	LG13	21538303	21542874	ENSONIG00000033084	Brain	gtf2a1l	STON1	General transcription factor IIA, 1-like
3.79098	5.28832	2.11309	2.50264	0.012327	0.0350113	LG18	26190989	26195239	ENSONIG00000038412	Brain	ltb4r2b	LTB4R2	Leukotriene B4 receptor
127.751	5.22826	0.503744	10.3788	3.09665e-25	5.27919e-23	LG17	17174742	17184473	ENSONIG00000017833	Brain	AMDHD1	AMDHD1	Amidohydrolase domain containing 1
3.44903	5.15629	2.52446	2.04253	0.0410986	0.0929614	LG3	41108633	41114409	ENSONIG00000028152	Brain	tgm8	TGM5	Protein-glutamine gamma-glutamyltransferase
6.88417	5.14929	1.58757	3.24351	0.00118067	0.00490929	LG19	21852906	21858067	ENSONIG00000033861	Brain		-	Solute carrier family 2, facilitated glucose transporter member 1-like
723.627	5.13903	0.410751	12.5113	6.47383e-36	2.37568e-33	LG18	12449025	12450136	ENSONIG00000028336	Brain		-	-
6.81909	5.13645	1.50002	3.42425	0.000616488	0.00284657	LG3	2958939	2959000	ENSONIG00000042179	Brain
6.45936	5.05454	2.09031	2.41808	0.0156025	0.0423321	LG3	23024856	23026429	ENSONIG00000033199	Brain		CXCL8	Belongs to the intercrine alpha (chemokine CxC) family
3.20118	5.04571	2.02021	2.49761	0.0125032	0.0354272	LG4	17463199	17464338	ENSONIG00000002263	Brain		-	Pfam:C1-set_C
3.20118	5.04571	2.02021	2.49761	0.0125032	0.0354272	LG4	17463199	17464338	ENSONIG00000002263	Brain		-	H-2 class II histocompatibility antigen
18.5467	5.02882	1.46653	3.42907	0.000605651	0.00280611	LG23	13478988	13506895	ENSONIG00000028017	Brain
6.33864	5.02807	1.6172	3.10911	0.00187649	0.00730849	MKQE02002458.1	33381	39403	ENSONIG00000040432	Brain		-	Fc receptor-like protein
99.7297	5.01975	0.894641	5.61091	2.01263e-08	2.89345e-07	LG3	1994130	1998879	ENSONIG00000006900	Brain	serpine1	SERPINE1	Serpin peptidase inhibitor, clade E (nexin, plasminogen activator inhibitor type 1), member 1
10.9626	5.00376	1.31078	3.8174	0.000134864	0.000772675	LG14	39134954	39137402	ENSONIG00000037793	Brain		-	Ribonuclease H protein
6.04653	4.95028	1.80299	2.7456	0.00604009	0.0193816	LG11	38328297	38341510	ENSONIG00000001490	Brain	myo1eb	-	Belongs to the TRAFAC class myosin-kinesin ATPase superfamily. Myosin family
5.9859	4.9382	1.77207	2.78668	0.00532515	0.0174689	LG16	22590738	22598451	ENSONIG00000006719	Brain		SCEL	Sciellin
26.2086	4.93379	1.30582	3.77831	0.000157896	0.000886567	LG11	36524160	36526585	ENSONIG00000034594	Brain		PCDH1	Protocadherin
5.68577	4.88023	1.55642	3.13554	0.00171537	0.00677606	LG23	42035909	42048898	ENSONIG00000037339	Brain	gna15.4	GNA15	Guanine nucleotide binding protein (G protein), alpha 15 (Gq class)
70.4785	4.87564	0.66642	7.31617	2.55148e-13	9.4431e-12	LG1	20501093	20502678	ENSONIG00000030154	Brain		LYVE1	Lymphatic vessel endothelial hyaluronic acid receptor
15.7423	4.86573	1.0163	4.78771	1.68696e-06	1.59217e-05	LG1	12811333	12816399	ENSONIG00000033946	Brain	slc24a5	SLC24A5	Belongs to the Ca(2 ) cation antiporter (CaCA) (TC 2.A.19) family
1049.18	4.84976	0.282915	17.1421	7.20085e-66	1.41732e-62	LG5	21863208	21863893	ENSONIG00000018937	Brain	cdkn1a	CDKN1A	Cyclin-dependent kinase inhibitor
94.7851	4.84377	0.476671	10.1617	2.94019e-24	4.45161e-22	LG19	2679354	2681673	ENSONIG00000035629	Brain		-	Ribonuclease H protein
5.51565	4.82456	1.7382	2.7756	0.00550992	0.0179743	LG1	16436450	16446305	ENSONIG00000003174	Brain	grk1a	GRK1	Belongs to the protein kinase superfamily. AGC Ser Thr protein kinase family. GPRK subfamily
5.49978	4.81752	2.36003	2.04129	0.041222	0.0931821	LG15	18518595	18519447	ENSONIG00000021240	Brain	cx32.3	-	One gap junction consists of a cluster of closely packed pairs of transmembrane channels, the connexons, through which materials of low MW diffuse from one cell to a neighboring cell
5.50483	4.81509	1.59064	3.02713	0.00246884	0.00922236	LG20	1447787	1579913	ENSONIG00000038008	Brain		-	carbohydrate binding
5.50483	4.81509	1.59064	3.02713	0.00246884	0.00922236	LG20	1447787	1579913	ENSONIG00000038008	Brain		-	L-rhamnose-binding lectin CSL2-like
32.0532	4.8104	0.887833	5.41814	6.0223e-08	7.91195e-07	LG18	22008310	22011190	ENSONIG00000008912	Brain		-	Tumor necrosis factor receptor superfamily member
504.256	4.79476	0.522089	9.18379	4.16195e-20	3.85087e-18	LG13	19377615	19381540	ENSONIG00000009640	Brain	plaua	PLAU	Belongs to the peptidase S1 family
2.67467	4.79376	2.31585	2.06998	0.0384543	0.08809	LG4	9063206	9075263	ENSONIG00000037126	Brain	PLEKHF1	-	Pleckstrin homology domain containing, family F (with FYVE domain) member 1
34.518	4.79028	0.729687	6.56485	5.20855e-11	1.25579e-09	LG22	28541451	28541513	ENSONIG00000021977	Brain
9.38412	4.78989	1.40627	3.40611	0.000658964	0.00300552	LG11	9950660	9950718	ENSONIG00000037421	Brain
38.0914	4.78645	2.32806	2.05598	0.0397844	0.0905277	LG5	626351	631517	ENSONIG00000032873	Brain
77.9273	4.75253	0.571601	8.31441	9.22087e-17	5.53022e-15	LG18	8311157	8330231	ENSONIG00000018671	Brain	mpp7b	-	MAGUK p55 subfamily member 7-like
2.57853	4.73311	2.21976	2.13226	0.0329854	0.0776183	LG12	25273777	25274168	ENSONIG00000038851	Brain		-	Prostate stem cell antigen-like
75.181	4.71878	0.48097	9.81096	1.01006e-22	1.25683e-20	LG18	9777482	9781959	ENSONIG00000040102	Brain		-	Domain abundant in complement control proteins; SUSHI repeat; short complement-like repeat (SCR)
2.50904	4.70295	2.22153	2.11698	0.0342612	0.0800635	LG6	23064230	23095614	ENSONIG00000037598	Brain
87.5534	4.69432	0.58105	8.07903	6.52861e-16	3.55153e-14	LG6	26807154	26810276	ENSONIG00000034638	Brain		EVI5L	Ecotropic viral integration site
4.97524	4.68021	1.58714	2.94884	0.00318967	0.0113828	LG15	31269229	31271350	ENSONIG00000028769	Brain		-	Reverse transcriptase (RNA-dependent DNA polymerase)
4.99029	4.66839	1.72474	2.70673	0.006795	0.0213742	LG13	13732370	13734520	ENSONIG00000000526	Brain	nkx1.2la	NKX1-2	NK1 transcription
38.5727	4.65639	0.838056	5.55618	2.75749e-08	3.88941e-07	LG5	30047481	30048862	ENSONIG00000038112	Brain	mustn1b	MUSTN1	Musculoskeletal embryonic nuclear protein
9.03118	4.65001	1.31752	3.52937	0.000416546	0.00203581	LG10	32000550	32001143	ENSONIG00000041417	Brain	si:ch73-368j24.1	HIST1H3D	Histone cluster 1
21.9168	4.64104	0.944306	4.91476	8.88896e-07	8.99743e-06	LG17	1262848	1271465	ENSONIG00000014143	Brain		TDRD5	Tudor domain-containing protein
30.8715	4.6195	0.865119	5.33973	9.3087e-08	1.17244e-06	LG4	13790773	13793191	ENSONIG00000019436	Brain	PPP1R27	PPP1R27	Protein phosphatase 1, regulatory subunit
195.433	4.6155	0.692455	6.66542	2.63906e-11	6.78602e-10	LG11	23627155	23630262	ENSONIG00000033223	Brain	si:ch73-86n18.1	clec-86	Si ch211-154o6.6
56.3646	4.59712	1.12199	4.09728	4.18032e-05	0.00027653	LG20	4055816	4058981	ENSONIG00000030908	Brain		GIMAP8	GTP binding
12.763	4.59192	1.07754	4.2615	2.03063e-05	0.000147139	LG6	34354318	34355170	ENSONIG00000021170	Brain		-	Noggin
9.18333	4.57855	1.66882	2.74358	0.00607726	0.0194701	LG7	55349424	55350793	ENSONIG00000014928	Brain	lepa	-
33.2265	4.54375	0.819957	5.54145	2.99981e-08	4.19838e-07	LG4	20185979	20198118	ENSONIG00000005192	Brain	srl	SRL	Belongs to the TRAFAC class dynamin-like GTPase superfamily. Dynamin Fzo YdjA family
4.51002	4.53927	1.70774	2.65806	0.00785914	0.0241086	LG17	30223278	30245379	ENSONIG00000029705	Brain		-
39.0343	4.5284	0.844674	5.36112	8.27087e-08	1.05399e-06	LG14	21630877	21631721	ENSONIG00000035323	Brain		fxyd2	FXYD domain-containing ion transport regulator
4.51115	4.51604	1.71249	2.63711	0.00836146	0.025394	LG19	7332303	7335725	ENSONIG00000012345	Brain	foxi2	foxi3	forkhead box
4.39932	4.49603	1.7404	2.58333	0.00978524	0.0289506	LG2	3043862	3044633	ENSONIG00000035541	Brain
4.41758	4.4836	1.82283	2.45969	0.0139057	0.0386294	LG11	7497436	7498762	ENSONIG00000031748	Brain	nr0b2	NR0B2	Nuclear receptor subfamily 0 group B member
102.745	4.47262	1.52527	2.93235	0.00336412	0.0119039	LG3	83965375	83973792	ENSONIG00000041414	Brain		FCRLA	Immunoglobulin
7.55064	4.41281	2.03943	2.16375	0.0304835	0.0730977	LG23	28630986	28765540	ENSONIG00000031743	Brain		NLRP12	PRY
22.594	4.41033	0.834837	5.28286	1.27181e-07	1.56188e-06	LG8	5431668	5440941	ENSONIG00000021237	Brain	prr15lb	PRR15L	Proline rich 15-like b
8.22899	4.40355	1.6434	2.67954	0.00737239	0.0228583	LG3	60245579	60248288	ENSONIG00000018184	Brain		-	Transmembrane protease serine 9-like
30.4253	4.38667	0.733601	5.97965	2.23619e-09	3.94264e-08	LG6	29435859	29446604	ENSONIG00000016199	Brain	stra6l	-	Zgc 162946
11.0473	4.37755	1.25294	3.49383	0.000476143	0.00228396	LG18	26171677	26176200	ENSONIG00000041450	Brain	ltb4r2b	LTB4R2	Leukotriene B4 receptor
99.7554	4.36053	0.595772	7.31913	2.49584e-13	9.26885e-12	LG14	3714857	3716213	ENSONIG00000029167	Brain		-	Transposase IS4
15.0767	4.35138	0.94625	4.59855	4.25434e-06	3.65373e-05	LG19	12012580	12016723	ENSONIG00000020107	Brain	degs2	DEGS2	Degenerative spermatocyte homolog 2, lipid desaturase (Drosophila)
280.104	4.31987	0.360127	11.9954	3.75624e-33	1.11406e-30	LG4	33598814	33601066	ENSONIG00000037051	Brain	hsp70.2	HSPA1L	heat shock
3.94471	4.31272	1.75928	2.4514	0.01423	0.0392927	LG4	26119766	26121662	ENSONIG00000036366	Brain	apnl	-	Cytolysin Src-1-like
58.3239	4.31225	0.484267	8.90469	5.35339e-19	4.47515e-17	LG3	17608234	17611929	ENSONIG00000009227	Brain		SHBG	Sex hormone binding globulin
7.08811	4.29721	1.83128	2.34656	0.0189475	0.049539	MKQE02000646.1	264631	278826	ENSONIG00000033458	Brain		-	-
111.254	4.2822	0.394612	10.8517	1.95758e-27	3.98195e-25	LG16	21284211	21287233	ENSONIG00000014191	Brain	grtp1b	GRTP1	Growth hormone regulated TBC protein 1
14.8718	4.28082	1.10208	3.88432	0.000102617	0.000609537	MKQE02000311.1	147866	152486	ENSONIG00000030153	Brain		-	Aspartyl protease
3.8007	4.27553	1.7429	2.45312	0.0141624	0.0391498	LG3	57378458	57688500	ENSONIG00000040044	Brain		NLRP12	NLRC3-like
6.26257	4.26316	2.05708	2.07243	0.0382253	0.087662	LG14	5568193	5570859	ENSONIG00000010879	Brain		SEBOX	homeobox
1122.5	4.25851	0.264711	16.0874	3.12643e-58	4.23065e-55	LG23	41756180	41756903	ENSONIG00000033767	Brain	RPS27	-	Ribosomal protein S27
7.184	4.24623	1.43696	2.955	0.00312668	0.0111894	LG7	54705234	54712868	ENSONIG00000035940	Brain		-	homophilic cell adhesion via plasma membrane adhesion molecules
216.856	4.24008	0.428454	9.89624	4.32211e-23	5.50459e-21	LG6	22602039	22605567	ENSONIG00000029754	Brain		CXCL6	Intercrine alpha family (small cytokine C-X-C) (chemokine CXC).
38.8513	4.22834	0.892404	4.73815	2.15683e-06	1.98269e-05	LG6	12979727	12985143	ENSONIG00000003231	Brain	cyp3a65	CYP3A4	cytochrome P450
23.8639	4.17752	0.764821	5.46208	4.70582e-08	6.32831e-07	LG8	21475976	21479900	ENSONIG00000036250	Brain		UBALD1	UBA-like domain containing
20.5278	4.17108	1.21231	3.44059	0.000580438	0.00270842	LG4	5932533	5976057	ENSONIG00000030610	Brain	cpt1cb	-	Belongs to the carnitine choline acetyltransferase family
3.51554	4.14698	1.73262	2.39347	0.0166899	0.0447551	LG3	3133538	3134384	ENSONIG00000032358	Brain	cth1	-	Zinc finger protein 36, C3H1 type-like
1232.2	4.14335	0.30462	13.6017	3.91314e-42	2.56738e-39	LG19	13613762	13623904	ENSONIG00000003595	Brain	tonsl	TONSL	Tonsoku-like, DNA repair protein
13.452	4.13976	1.02591	4.03521	5.45544e-05	0.000350492	LG18	5353198	5363649	ENSONIG00000038645	Brain	ankrd33bb	ANKRD33B	ankyrin repeat
98.2607	4.13417	0.495667	8.34061	7.39064e-17	4.54588e-15	LG11	35528307	35543143	ENSONIG00000002155	Brain		PLIN4	Perilipin 4
48.2696	4.13051	0.673744	6.13068	8.75047e-10	1.6619e-08	LG1	28003994	28011273	ENSONIG00000038924	Brain		ALPK3	Alpha-kinase 3
55.5382	4.12707	0.733855	5.62382	1.86782e-08	2.71047e-07	LG3	32288241	32297139	ENSONIG00000011893	Brain		GPR110	G-protein coupled receptor
9.92065	4.10956	1.13835	3.61012	0.000306061	0.00156397	LG12	8704773	8708940	ENSONIG00000011153	Brain	kcnv2b	KCNV2	channel, subfamily V, member
1240.83	4.09828	0.169333	24.2025	2.09254e-129	1.13264e-125	LG7	43599410	43601720	ENSONIG00000015622	Brain	isg20	AEN	Interferon-stimulated protein
3.37834	4.07802	1.8542	2.19934	0.0278537	0.0678295	LG15	6863487	6866263	ENSONIG00000032172	Brain	zgc:194202	-	G-protein coupled receptor activity
15.3828	4.05255	0.97233	4.16787	3.07454e-05	0.000211997	LG1	33172837	33187668	ENSONIG00000002988	Brain	ANPEP	ANPEP	Alanyl (membrane) aminopeptidase
95.922	4.03911	0.546514	7.39068	1.46076e-13	5.62758e-12	LG19	10552157	10577500	ENSONIG00000034205	Brain		-	carbohydrate binding
95.922	4.03911	0.546514	7.39068	1.46076e-13	5.62758e-12	LG19	10552157	10577500	ENSONIG00000034205	Brain		CD209	mannose binding
12.7155	4.02246	1.21211	3.31855	0.000904874	0.00392299	LG3	23069799	23071409	ENSONIG00000038399	Brain		CXCL8	Belongs to the intercrine alpha (chemokine CxC) family
6.31928	4.01848	2.03981	1.97002	0.048836	0.106523	LG3	84317545	84320763	ENSONIG00000043084	Brain		NLRP12	NLRC3-like
1325.59	4.01824	0.433387	9.2717	1.83197e-20	1.81432e-18	LG4	33498367	33500314	ENSONIG00000037497	Brain
9.29674	3.97398	1.44883	2.74288	0.00609021	0.0195019	LG6	31952762	31959606	ENSONIG00000016464	Brain		-	AIG1 family
63.5616	3.97229	1.80611	2.19936	0.0278524	0.0678295	LG3	66617713	66689918	ENSONIG00000037184	Brain		-	Immunoglobulin V-set domain
27.0776	3.96679	0.827064	4.79623	1.61682e-06	1.53399e-05	LG1	24990772	25013368	ENSONIG00000040721	Brain	chs1	-	Si zfos-1762d12.1
11.3097	3.95979	1.46599	2.70111	0.00691091	0.0216884	LG8	25444452	25447730	ENSONIG00000019589	Brain	WFIKKN2	-	WAP, follistatin kazal, immunoglobulin, kunitz and netrin domain containing 2
46.878	3.95336	0.784159	5.04153	4.61829e-07	5.01206e-06	LG10	18117433	18122701	ENSONIG00000008732	Brain	sept4a	SEPT4	Belongs to the TRAFAC class TrmE-Era-EngA-EngB-Septin- like GTPase superfamily. Septin GTPase family
15.5224	3.93654	1.32842	2.96331	0.00304346	0.0109458	LG23	27407361	27522855	ENSONIG00000009422	Brain		-	NACHT, LRR and PYD domains-containing protein
15.5224	3.93654	1.32842	2.96331	0.00304346	0.0109458	LG23	27407361	27522855	ENSONIG00000009422	Brain		-	zinc ion binding
8.47951	3.92696	1.14442	3.43141	0.000600462	0.00278803	LG12	27583946	27586381	ENSONIG00000023743	Brain
11.6415	3.89645	1.11721	3.48767	0.000487245	0.00232932	LG11	9949460	9951242	ENSONIG00000029926	Brain		ENKUR	Enkurin, TRPC channel interacting protein
31.6809	3.88624	0.826453	4.70231	2.5723e-06	2.32151e-05	LG7	57370475	57373593	ENSONIG00000014664	Brain	si:ch211-245j22.3	-	Guanylyl cyclase inhibitory protein-like
15.5311	3.85294	0.918395	4.19529	2.72518e-05	0.000191009	LG11	21906232	21910484	ENSONIG00000039620	Brain	si:ch211-120k19.1	-	Mpv17-like
23.42	3.79893	0.706367	5.37812	7.52673e-08	9.68278e-07	MT	7916	7990	ENSONIG00000032050	Brain
88.5228	3.7985	0.428249	8.86983	7.3255e-19	6.05361e-17	LG4	10887626	10894613	ENSONIG00000008556	Brain	adsl	ADSL	Adenylosuccinate lyase
370.754	3.79741	0.302835	12.5395	4.53732e-36	1.69375e-33	LG10	33605061	33613532	ENSONIG00000017809	Brain	slc23a1	SLC23A1	Solute carrier family 23
5.42144	3.75788	1.61767	2.32302	0.0201781	0.0522023	LG12	6592803	6597766	ENSONIG00000015923	Brain	upb1	UPB1	Ureidopropionase, beta
651.788	3.74544	0.232748	16.0923	2.89027e-58	4.17181e-55	LG22	16836586	16837447	ENSONIG00000036389	Brain		-	Si ch211-81a5.8
58.988	3.74505	0.497087	7.53398	4.9216e-14	2.03743e-12	LG9	18937244	18937937	ENSONIG00000014138	Brain	urad	urad	decarboxylase
18.9616	3.73707	0.808311	4.62331	3.77667e-06	3.28917e-05	LG14	40066194	40067577	ENSONIG00000027489	Brain
10.379	3.70752	1.11295	3.33124	0.000864585	0.0037765	LG18	37032927	37039435	ENSONIG00000030545	Brain		GIN1	Gypsy retrotransposon integrase 1
9.18345	3.69812	1.26301	2.92801	0.00341136	0.0120371	LG1	16447264	16464192	ENSONIG00000003170	Brain		TMEM255B	Transmembrane protein 255B
5.11496	3.69297	1.59021	2.32232	0.0202157	0.0522677	LG3	60387992	60398656	ENSONIG00000041568	Brain
23.5589	3.67597	1.46303	2.51258	0.0119853	0.0342585	LG12	24018721	24026849	ENSONIG00000035803	Brain		-	Small cytokines (intecrine/chemokine), interleukin-8 like
14.3559	3.67229	0.87935	4.17615	2.96491e-05	0.000205418	LG14	39602212	39615106	ENSONIG00000030663	Brain		TM4SF19	L6 membrane protein
48.7119	3.65943	0.782842	4.67454	2.94614e-06	2.62605e-05	LG11	22747963	22753547	ENSONIG00000036013	Brain	il11a	-	Interleukin 11a
583.36	3.65642	0.306012	11.9486	6.6003e-33	1.90537e-30	LG19	17603639	17624289	ENSONIG00000001204	Brain	crlf1a	CRLF1	Cytokine receptor-like factor
16.2564	3.65366	0.927539	3.93909	8.17919e-05	0.000499965	LG1	12980423	12987169	ENSONIG00000042779	Brain	slc24a5	SLC24A5	Belongs to the Ca(2 ) cation antiporter (CaCA) (TC 2.A.19) family
4.86779	3.63262	1.44736	2.50983	0.0120791	0.0344654	LG18	25789361	25789471	ENSONIG00000021703	Brain
12.1618	3.61494	0.989186	3.65446	0.000257721	0.00134683	LG11	35059028	35063871	ENSONIG00000022659	Brain		IL21R	receptor
6.56291	3.59368	1.24325	2.89055	0.00384563	0.0132942	LG2	8756741	8759812	ENSONIG00000004315	Brain	ltc4s	LTC4S	Leukotriene C4 synthase
48.941	3.57936	0.495224	7.22775	4.91046e-13	1.71755e-11	LG1	7888689	7888808	ENSONIG00000030708	Brain
17.2344	3.57058	0.898165	3.97542	7.02549e-05	0.000437472	LG4	16102680	16147075	ENSONIG00000031761	Brain	ELFN2	ELFN2	Extracellular leucine-rich repeat and fibronectin type III domain containing 2
137.985	3.56322	0.816813	4.36234	1.28677e-05	9.80632e-05	LG6	12101677	12110223	ENSONIG00000000181	Brain		PALB2	Partner and localizer of
4.63829	3.55064	1.47317	2.41021	0.0159433	0.0430625	LG15	25537346	25538495	ENSONIG00000033627	Brain		-	Transposase
6.64429	3.52872	1.27084	2.77669	0.00549159	0.0179226	LG14	1506625	1507687	ENSONIG00000028121	Brain
395.769	3.51903	0.445093	7.90628	2.65204e-15	1.33533e-13	LG4	33603027	33605469	ENSONIG00000027451	Brain
6.3934	3.49113	1.28358	2.71984	0.00653141	0.0206667	LG7	27272922	27273856	ENSONIG00000036948	Brain		-	Heat shock protein 30-like
8.60348	3.48251	1.06866	3.25875	0.00111902	0.00469534	LG13	1134580	1136956	ENSONIG00000025877	Brain		CD58	Lymphocyte function-associated antigen 3
4.31724	3.45186	1.60043	2.15683	0.0310189	0.0740125	LG8	16653331	16658337	ENSONIG00000011438	Brain	zgc:92040	PRODH2	Proline dehydrogenase
28.5735	3.45135	0.619246	5.57346	2.49722e-08	3.54421e-07	LG8	4347881	4365242	ENSONIG00000018112	Brain	grb7	GRB7	Growth factor receptor-bound protein
8.42327	3.44636	1.72929	1.99293	0.0462691	0.102242	LG9	27291679	27309430	ENSONIG00000003572	Brain		SERPINB6	Belongs to the serpin family
367.653	3.44578	0.414286	8.3174	8.99137e-17	5.40756e-15	LG6	8096878	8101108	ENSONIG00000031078	Brain		-	Reverse transcriptase (RNA-dependent DNA polymerase)
8.48083	3.43679	1.21963	2.81789	0.00483397	0.016114	LG3	48624325	48638720	ENSONIG00000026682	Brain		-	-
842.578	3.43177	0.155986	22.0005	2.84877e-107	1.02798e-103	LG14	31112292	31128448	ENSONIG00000005599	Brain	urb1	URB1	URB1 ribosome biogenesis 1 homolog (S. cerevisiae)
5.50862	3.42596	1.51005	2.26877	0.0232825	0.0585809	LG22	29965985	29967635	ENSONIG00000027937	Brain		-	-
29.8465	3.41253	1.2209	2.79509	0.00518858	0.0170986	LG6	12965485	12971584	ENSONIG00000034059	Brain	cyp3a65	CYP3A4	cytochrome P450
6.27956	3.39331	1.39726	2.42855	0.0151594	0.0413727	LG3	70348242	70349745	ENSONIG00000040553	Brain		-	Reverse transcriptase (RNA-dependent DNA polymerase)
61.9292	3.39253	1.01548	3.3408	0.000835373	0.00366944	LG1	28036213	28039239	ENSONIG00000039984	Brain		MAPK1IP1L	mitogen-activated protein kinase 1 interacting protein
261.673	3.38887	0.265875	12.7461	3.27692e-37	1.28997e-34	LG16	26774062	26827797	ENSONIG00000017020	Brain	neb	NEB	Nebulin repeat
8.13001	3.38667	1.48421	2.2818	0.0225014	0.0569531	MKQE02000320.1	9740	13694	ENSONIG00000012794	Brain		-	Si ch1073-385f13.3
32.89	3.37793	0.696466	4.85009	1.23403e-06	1.20623e-05	LG8	18844561	18865397	ENSONIG00000020020	Brain		ABLIM1	LIM protein
4.14269	3.37162	1.48637	2.26836	0.0233076	0.0586373	LG14	33443270	33444536	ENSONIG00000004036	Brain	b3gnt2l	B3GNT8	UDP-GlcNAc betaGal beta-1,3-N-acetylglucosaminyltransferase
752.046	3.36008	0.251892	13.3394	1.3657e-40	7.78124e-38	LG23	38118237	38126699	ENSONIG00000002855	Brain		-	Vacuolar protein
30.9783	3.35453	1.00713	3.33079	0.000866006	0.00377946	LG13	6920733	6923297	ENSONIG00000039782	Brain		-	Homeobox protein Hox-D4b-like
61.5551	3.34062	1.67689	1.99215	0.0463547	0.10239	LG20	19214286	19215471	ENSONIG00000012240	Brain	hoxc6a	HOXC6	homeobox protein
172.668	3.33465	0.510817	6.52807	6.66247e-11	1.57649e-09	LG18	26917660	26967634	ENSONIG00000015107	Brain	atp1a2a	ATP1A2	ATPase, Na K transporting, alpha 2a polypeptide
9.00602	3.33463	1.08582	3.07109	0.00213282	0.00816149	LG16	20895181	20902026	ENSONIG00000014225	Brain	tmem182a	TMEM182	Transmembrane protein 182
330.91	3.33416	0.346303	9.62789	6.09689e-22	6.94757e-20	LG7	34446848	34517756	ENSONIG00000012618	Brain		-	Fibronectin type 3 domain
21.1785	3.31683	0.813774	4.07586	4.58449e-05	0.000300148	LG1	17685720	17703623	ENSONIG00000003028	Brain	cdh15	CDH15	Cadherin 15, type 1, M-cadherin (myotubule)
17.4948	3.31173	0.845455	3.9171	8.96204e-05	0.000540794	LG20	9368988	9371774	ENSONIG00000016691	Brain	bin2a	bin2	Bridging integrator
18.6349	3.29132	0.711683	4.6247	3.7515e-06	3.26988e-05	LG19	9441491	9457059	ENSONIG00000040673	Brain	zgc:194887	-	Angiopoietin-related protein 1-like
3.69523	3.28513	1.52225	2.15808	0.030922	0.0738464	LG5	32006505	32033432	ENSONIG00000020270	Brain	mitfa	mitfa	Microphthalmia-associated transcription factor a
3.70911	3.282	1.58341	2.07274	0.0381962	0.0876044	LG3	69460710	69464637	ENSONIG00000037584	Brain		-	Reverse transcriptase (RNA-dependent DNA polymerase)
28.0649	3.28187	1.30901	2.50713	0.0121716	0.0346565	LG9	16121293	16124126	ENSONIG00000006024	Brain	chmp4c	CHMP4C	Charged multivesicular body protein
68.7225	3.28183	0.658359	4.98487	6.20036e-07	6.50197e-06	LG20	12364863	12371437	ENSONIG00000027632	Brain		SELE	Domain abundant in complement control proteins; SUSHI repeat; short complement-like repeat (SCR)
9.49009	3.27909	1.3228	2.47889	0.0131791	0.0369901	LG3	57546611	57557566	ENSONIG00000006256	Brain		NLRP12	NLRC3-like
63.7819	3.27289	0.492157	6.65009	2.92909e-11	7.44339e-10	LG20	18549863	18551483	ENSONIG00000020541	Brain	phlda3	phlda3	Pleckstrin homology-like domain, family A, member 3
11.1627	3.26241	0.986438	3.30727	0.000942112	0.00405682	LG8	2160412	2180423	ENSONIG00000019110	Brain	asah2	ASAH2	N-acylsphingosine amidohydrolase 2
242.718	3.2516	1.11799	2.90843	0.00363252	0.0126667	LG2	11289786	11301011	ENSONIG00000005019	Brain	tlx2	TLX2	T-cell leukemia, homeobox
17.9743	3.24613	0.704094	4.61036	4.01966e-06	3.4784e-05	LG19	20831587	20832808	ENSONIG00000039890	Brain		sell	AhpC/TSA antioxidant enzyme
13.9726	3.23507	0.833313	3.88218	0.000103524	0.000614252	LG23	15857353	15869823	ENSONIG00000027596	Brain
31.103	3.23016	0.587168	5.50126	3.77097e-08	5.19702e-07	LG12	11913490	11929792	ENSONIG00000010808	Brain	NPC1L1	NPC1L1	NPC1 (Niemann-Pick disease, type C1, gene)-like 1
11.6568	3.229	1.07609	3.00067	0.00269388	0.0099125	LG19	13642962	13651450	ENSONIG00000027148	Brain		GNLY	Antimicrobial peptide NK-lysin-like
135.484	3.22837	0.456729	7.06847	1.56655e-12	5.01735e-11	LG5	14679839	14685646	ENSONIG00000004435	Brain	pck1	PCK1	Phosphoenolpyruvate carboxykinase
3.78682	3.22032	1.59066	2.02452	0.0429162	0.0962181	MKQE02000646.1	243990	246591	ENSONIG00000038580	Brain		-	Reverse transcriptase (RNA-dependent DNA polymerase)
44.52	3.20208	0.51372	6.23313	4.57204e-10	9.21688e-09	LG5	24977244	24978733	ENSONIG00000019278	Brain		CHIA	Chitinase, acidic
22.491	3.20206	0.659181	4.85763	1.188e-06	1.17022e-05	LG6	19245708	19246779	ENSONIG00000017608	Brain	fabp2	FABP2	Belongs to the calycin superfamily. Fatty-acid binding protein (FABP) family
6.66236	3.19465	1.22869	2.60005	0.00932111	0.0278092	LG3	47247642	47247735	ENSONIG00000031610	Brain
100.466	3.19446	0.430241	7.42481	1.12942e-13	4.42988e-12	LG12	17540482	17544117	ENSONIG00000013672	Brain	akr1a1a	-	Aldo-keto reductase family 1, member A1a (aldehyde reductase)
132.512	3.18769	0.411433	7.74778	9.35165e-15	4.20068e-13	LG1	22661418	22666974	ENSONIG00000027516	Brain	nrn1lb	NRN1L	Neuritin 1-like b
10.7005	3.17517	1.32815	2.39068	0.0168173	0.0450409	LG4	34974937	34978453	ENSONIG00000009253	Brain		CSF3	Colony stimulating factor 3 (granulocyte)
8.76673	3.17341	1.0801	2.93807	0.00330261	0.0117259	LG13	19536206	19537681	ENSONIG00000029640	Brain		GSTA4	Glutathione S-transferase
5.58405	3.16877	1.39778	2.26699	0.0233907	0.0588055	LG1	16404868	16412304	ENSONIG00000003194	Brain	adprhl1	ADPRHL1	ADP-ribosylhydrolase like 1
318.222	3.16719	0.319105	9.92523	3.2337e-23	4.26908e-21	LG20	14744235	14750569	ENSONIG00000017271	Brain		-	Transcriptional regulatory protein LGE1
274.252	3.16574	0.33568	9.43081	4.06917e-21	4.33998e-19	LG22	1729941	1732325	ENSONIG00000036212	Brain
5.51523	3.16016	1.39434	2.26642	0.0234257	0.0588667	LG20	28386728	28389337	ENSONIG00000009286	Brain	angptl7	ANGPTL7	Angiopoietin-like 7
431.635	3.15727	0.229112	13.7805	3.33996e-43	2.33269e-40	LG17	24218853	24228487	ENSONIG00000007782	Brain
447.724	3.14556	0.245547	12.8104	1.43355e-37	5.8562e-35	LG1	28106309	28110456	ENSONIG00000002557	Brain	wdr76	WDR76	WD repeat domain 76
48.5601	3.13927	0.581351	5.39995	6.66576e-08	8.68877e-07	LG7	37845475	37854002	ENSONIG00000012589	Brain	dbnla	-	Actin depolymerisation factor/cofilin -like domains
5.17643	3.13263	1.30867	2.39376	0.0166766	0.044725	LG4	14293556	14303166	ENSONIG00000019370	Brain	eps8l1a	eps8l1	Epidermal growth factor receptor kinase substrate 8-like protein
53.0404	3.13076	0.750425	4.17198	3.01965e-05	0.000208477	LG11	12010512	12014363	ENSONIG00000007267	Brain		SIGLEC1	Sialic acid binding Ig-like lectin 1, sialoadhesin
58.2744	3.12903	0.648646	4.82394	1.40752e-06	1.35441e-05	LG12	16552049	16606492	ENSONIG00000015920	Brain		VCAN	hyaluronic acid binding
58.2744	3.12903	0.648646	4.82394	1.40752e-06	1.35441e-05	LG12	16552049	16606492	ENSONIG00000015920	Brain		-	Versican
13.8105	3.12648	0.827763	3.77703	0.000158712	0.000890458	LG1	32044299	32049986	ENSONIG00000030451	Brain		-	Zinc finger protein
21.9736	3.12474	0.829299	3.76794	0.000164603	0.000918389	LG20	27996515	28005346	ENSONIG00000009299	Brain	ampd1	AMPD1	Adenosine monophosphate deaminase 1 (isoform M)
29.1811	3.12336	0.572547	5.45522	4.89135e-08	6.55339e-07	LG9	17816457	17821141	ENSONIG00000005865	Brain	cpb1	CPB1	Carboxypeptidase B1 (tissue)
97.5249	3.12248	0.384518	8.12048	4.6433e-16	2.55158e-14	LG8	6427412	6441817	ENSONIG00000018260	Brain	dusp3a	DUSP3	Belongs to the protein-tyrosine phosphatase family. Non-receptor class dual specificity subfamily
16.9745	3.09874	0.781176	3.96676	7.28556e-05	0.000450942	LG19	11788296	11793345	ENSONIG00000020122	Brain	dhrs7	DHRS7	Dehydrogenase reductase SDR family member
4.77518	3.09869	1.37233	2.25798	0.0239468	0.0599667	LG4	14946304	14947529	ENSONIG00000033960	Brain	ighv10-1	-	Immunoglobulin V-Type
4.94456	3.08905	1.35527	2.27928	0.0226502	0.0572897	LG4	3947038	3948368	ENSONIG00000006308	Brain		-	Heat shock protein
8.24778	3.08667	0.986343	3.12941	0.00175159	0.00689084	LG10	5525339	5527625	ENSONIG00000041787	Brain		-	Ribonuclease H protein
95.7145	3.08537	0.389021	7.93112	2.17179e-15	1.1012e-13	LG23	32431047	32454284	ENSONIG00000019297	Brain	espnla	ESPNL	Espin-like
26.2403	3.08306	0.986845	3.12416	0.00178316	0.00699154	LG23	28218959	28225661	ENSONIG00000009384	Brain	cdk15	CDK15	Cyclin-dependent kinase
18.0958	3.08078	0.696981	4.42018	9.86199e-06	7.76853e-05	LG6	30802502	30803944	ENSONIG00000038182	Brain	nxnl1	NXNL1	Nucleoredoxin-like
9.32343	3.06976	1.043	2.94321	0.00324823	0.0115651	LG15	11880885	11881320	ENSONIG00000013311	Brain	msgn1	MSGN1	Mesogenin 1
564.697	3.06802	0.193352	15.8675	1.06374e-56	1.27951e-53	LG17	23121184	23129445	ENSONIG00000007578	Brain	svopl	SVOPL	SVOP-like
15.1255	3.0666	0.868134	3.5324	0.000411803	0.00201718	LG5	18829255	18830357	ENSONIG00000030996	Brain		-	Myb/SANT-like DNA-binding domain
17.0644	3.06115	0.79505	3.85027	0.00011799	0.000687645	LG3	29557463	29568970	ENSONIG00000000292	Brain	lpcat4	LPCAT4	acyltransferase
4.851	3.05568	1.38048	2.2135	0.0268635	0.0658092	LG4	23482029	23494470	ENSONIG00000030466	Brain		MYH1	Myosin, heavy chain
486.666	3.04636	0.228811	13.3139	1.9229e-40	1.0675e-37	LG17	27694551	27698694	ENSONIG00000036006	Brain	bmb	-	Brambleberry
4.59188	3.04301	1.36029	2.23704	0.025284	0.0626488	LG7	1483328	1484516	ENSONIG00000040531	Brain		SCN4A	Sodium channel protein type 4 subunit alpha B-like
41.0508	3.04016	0.777741	3.90897	9.26922e-05	0.000556848	LG4	15398237	15400237	ENSONIG00000034909	Brain
8.22682	3.03805	1.06624	2.84933	0.0043812	0.0148238	LG19	10648279	10652300	ENSONIG00000040387	Brain		-	C-type lectin (CTL) or carbohydrate-recognition domain (CRD)
17.8598	3.03578	0.70001	4.33677	1.44594e-05	0.000108664	LG18	25922810	25927386	ENSONIG00000033890	Brain	si:rp71-1g18.13	-	Apolipoprotein L, 1
19.4181	3.03239	0.696949	4.35094	1.35555e-05	0.000102727	LG3	27616603	27620246	ENSONIG00000007863	Brain		-	Formin Homology 2 Domain
366.664	3.03205	0.266659	11.3705	5.86395e-30	1.38e-27	LG17	17570875	17577685	ENSONIG00000043218	Brain		bcl2l14	Apoptosis facilitator
63.638	3.02787	1.02058	2.9668	0.00300915	0.0108386	LG3	81537340	81542541	ENSONIG00000038549	Brain
14.3391	3.0101	0.854723	3.52172	0.000428758	0.00208436	LG9	12043547	12048542	ENSONIG00000006468	Brain	apodb	APOD	Apolipoprotein
32.5769	3.00588	1.17576	2.55654	0.0105719	0.0308855	LG1	2784844	2786444	ENSONIG00000030957	Brain		pde6h	Phosphodiesterase 6H, cGMP-specific, cone, gamma
11.6702	2.99354	1.22474	2.44423	0.0145162	0.03991	LG12	25636538	25641005	ENSONIG00000030835	Brain		-	K02A2.6-like
96.7684	2.98524	0.345947	8.62919	6.17866e-18	4.48907e-16	LG20	8872415	8872475	ENSONIG00000021755	Brain
20.4172	2.98128	0.82645	3.60733	0.000309364	0.00157749	LG3	28227467	28266471	ENSONIG00000023782	Brain		-	zinc ion binding
13.9117	2.97861	0.979729	3.04024	0.00236393	0.00889493	LG9	28196429	28199996	ENSONIG00000028372	Brain	GJD4	GJD4	One gap junction consists of a cluster of closely packed pairs of transmembrane channels, the connexons, through which materials of low MW diffuse from one cell to a neighboring cell
39.9804	2.97186	0.592396	5.01667	5.2574e-07	5.60729e-06	LG11	18613480	18615038	ENSONIG00000002970	Brain	snx10b	SNX10	Sorting nexin 10b
5.47213	2.9709	1.41789	2.0953	0.0361445	0.0837146	LG4	11367148	11370607	ENSONIG00000030666	Brain
128.351	2.96928	0.319855	9.28321	1.64452e-20	1.64081e-18	LG4	22951095	22953746	ENSONIG00000001930	Brain	tnfsf14	-	Tumor necrosis factor (ligand) superfamily, member
4.87864	2.96761	1.38591	2.14127	0.0322524	0.0762582	LG11	27019663	27019720	ENSONIG00000036259	Brain
13.3899	2.96535	0.969962	3.05718	0.00223429	0.00849124	LG3	36260165	36260646	ENSONIG00000032109	Brain		HIST1H2BA	Histone H2B
180.73	2.95706	0.430586	6.86751	6.5333e-12	1.8539e-10	LG20	24835382	24840914	ENSONIG00000029629	Brain		IL17RB	receptor, b
5.67303	2.95246	1.47165	2.00622	0.0448326	0.0996787	LG3	27015957	27018101	ENSONIG00000037842	Brain		-	ADP-D-ribose binding
157.196	2.94985	0.334958	8.80662	1.28975e-18	1.01914e-16	LG18	9501155	9509558	ENSONIG00000018591	Brain	ddr2b	DDR2	Discoidin domain receptor tyrosine kinase 2b
1428.88	2.94668	1.2763	2.30876	0.0209568	0.0538239	LG22	36045450	36060658	ENSONIG00000028962	Brain
64.1226	2.94209	0.3795	7.75252	9.00842e-15	4.07184e-13	LG8	2522615	2523641	ENSONIG00000040590	Brain		-	Reverse transcriptase (RNA-dependent DNA polymerase)
13.1597	2.93821	1.12648	2.60832	0.00909885	0.027289	LG7	52931891	52943624	ENSONIG00000015209	Brain		ALPK3	Alpha-kinase 3a
23.2014	2.92862	0.657406	4.45481	8.39687e-06	6.72837e-05	LG15	11208444	11213555	ENSONIG00000013402	Brain	si:dkey-17e16.9	ALOX12B	Hydroperoxide isomerase ALOXE3-like
26.5778	2.92845	0.791452	3.7001	0.000215513	0.0011558	LG11	17984298	17992430	ENSONIG00000002824	Brain	cyp21a2	CYP21A2	Cytochrome P450, family 21, subfamily A, polypeptide 2
17.0051	2.92687	0.766701	3.81748	0.000134821	0.000772632	LG1	16657255	16657313	ENSONIG00000021937	Brain
5.86828	2.92499	1.13731	2.57184	0.0101159	0.02975	LG16	6883133	6897032	ENSONIG00000041708	Brain
18.5064	2.91771	0.804081	3.62863	0.000284925	0.00147019	LG14	9109012	9111920	ENSONIG00000036239	Brain		TBX10	DNA-binding transcription factor activity
27.9086	2.90669	0.53543	5.42869	5.67687e-08	7.49451e-07	LG11	38398878	38408210	ENSONIG00000001466	Brain		-	Major histocompatibility complex class
50.9861	2.90634	0.754569	3.85166	0.000117319	0.00068447	MKQE02000364.1	203078	230530	ENSONIG00000016489	Brain		CCDC141	coreceptor activity involved in Wnt signaling pathway, planar cell polarity pathway
48.9518	2.9042	0.447141	6.49503	8.30164e-11	1.92853e-09	LG7	1906630	1908076	ENSONIG00000034987	Brain
180.627	2.90111	0.27765	10.4488	1.48419e-25	2.61254e-23	LG15	22294589	22319180	ENSONIG00000018664	Brain	vash2	VASH2	Vasohibin 2
7.60283	2.89785	1.04889	2.76277	0.00573139	0.0185959	LG12	29678759	29680817	ENSONIG00000041018	Brain	zgc:112294	-	Zgc 112294
725.881	2.89626	0.216233	13.3941	6.54214e-41	4.04697e-38	LG5	24476453	24489072	ENSONIG00000019201	Brain	timeless	TIMELESS	timeless homolog
16.7775	2.89124	0.771056	3.74972	0.000177032	0.00097679	LG18	14094245	14101954	ENSONIG00000010081	Brain	chrng	CHRNG	Cholinergic receptor, nicotinic, gamma
12.8064	2.87391	0.946023	3.03789	0.00238244	0.00895371	LG17	13199780	13214681	ENSONIG00000011468	Brain	si:dkey-159a18.1	-	VPS10
27.9316	2.86493	0.565385	5.06722	4.03669e-07	4.41852e-06	LG23	19790420	19875611	ENSONIG00000041277	Brain	ahr1b	ahr-1	Aryl hydrocarbon
7.40188	2.86481	1.13885	2.51552	0.0118855	0.0340298	LG4	34810110	34814383	ENSONIG00000038669	Brain
39.5804	2.86411	0.544857	5.25664	1.46713e-07	1.77161e-06	LG2	20296534	20297134	ENSONIG00000039346	Brain	si:ch211-145o7.3	-	Si ch211-145o7.3
18.7301	2.86335	0.703065	4.07266	4.64786e-05	0.000304021	LG13	28781458	28785523	ENSONIG00000029244	Brain		-	Reverse transcriptase (RNA-dependent DNA polymerase)
53.6776	2.85969	0.841956	3.39649	0.000682571	0.00310078	LG12	12493400	12495648	ENSONIG00000010674	Brain	SDS	SDS	dehydratase
13.9994	2.85008	1.19388	2.38725	0.016975	0.0453693	MKQE02002356.1	2806	6731	ENSONIG00000041563	Brain
78.9288	2.84687	0.431891	6.59163	4.35018e-11	1.07029e-09	LG19	10557991	10621099	ENSONIG00000040533	Brain		-	C-type lectin (CTL) or carbohydrate-recognition domain (CRD)
2091.6	2.8459	0.189849	14.9904	8.48876e-51	9.18951e-48	LG23	765743	767587	ENSONIG00000039846	Brain	fam117ba	FAM117B	Family with sequence similarity 117 member B
24.4489	2.83859	0.576953	4.91997	8.65572e-07	8.78187e-06	LG20	27116451	27117092	ENSONIG00000034173	Brain		SMIM1	Small integral membrane protein
4.08926	2.83688	1.40663	2.01679	0.0437177	0.0976089	LG16	20970092	20974672	ENSONIG00000042852	Brain	fhl2a	FHL2	four and a half LIM domains
168.709	2.83635	1.4331	1.97918	0.047796	0.104846	LG23	45259921	45260795	ENSONIG00000031095	Brain		UTS2B	Urotensin II
21.1011	2.83531	0.81157	3.49361	0.000476532	0.00228514	LG16	33153860	33154985	ENSONIG00000029745	Brain		-	Reverse transcriptase (RNA-dependent DNA polymerase)
9.77991	2.83466	0.921454	3.07629	0.00209593	0.00803737	LG1	39342649	39342713	ENSONIG00000032209	Brain
15.2809	2.83228	0.813549	3.48138	0.000498832	0.00237785	LG6	27978476	27984177	ENSONIG00000032608	Brain		CD209	CD209 antigen-like protein
8.79205	2.82612	1.11377	2.53743	0.0111669	0.0323401	LG18	22151371	22160661	ENSONIG00000021417	Brain		-	Serpentine type 7TM GPCR chemoreceptor Srsx
110.415	2.81849	0.341761	8.24694	1.62501e-16	9.38216e-15	LG3	6190617	6191244	ENSONIG00000018379	Brain	si:ch211-15b10.6	TIFA	TRAF-interacting protein with
11.2755	2.81421	1.11669	2.52013	0.0117311	0.033659	LG4	5657956	5660677	ENSONIG00000031940	Brain		-	Reverse transcriptase (RNA-dependent DNA polymerase)
39.7183	2.81135	0.552364	5.08967	3.58684e-07	3.97638e-06	LG5	16729519	16735781	ENSONIG00000004143	Brain	ptgis	PTGIS	Belongs to the cytochrome P450 family
90.7911	2.79946	0.390033	7.17749	7.10047e-13	2.39086e-11	LG23	26028967	26040571	ENSONIG00000009011	Brain	si:ch211-132f19.7	acy-4	Adenylate cyclase type 8-like
4740.08	2.79098	0.137455	20.3047	1.16862e-91	3.61455e-88	LG6	3780100	3799221	ENSONIG00000018158	Brain	kdm2aa	KDM2A	demethylase
5.6052	2.78777	1.16516	2.39261	0.0167288	0.0448373	LG23	39793850	39799668	ENSONIG00000002548	Brain	stap2b	STAP2	Signal transducing adaptor family member
50.3048	2.78707	0.432468	6.44458	1.15919e-10	2.60618e-09	LG3	52165067	52173658	ENSONIG00000013683	Brain	cyp17a2	cyp17a2	Cytochrome P450, family 17, subfamily A, polypeptide 2
165.903	2.78612	0.335818	8.2965	1.07222e-16	6.37763e-15	LG23	39333612	39337100	ENSONIG00000041544	Brain	cyp2n13	-	cytochrome P450
14.1382	2.78341	1.09098	2.55129	0.0107324	0.031232	LG3	34049905	34052320	ENSONIG00000038605	Brain		MOG	biological adhesion
5.95646	2.78339	1.36997	2.03171	0.0421825	0.0948877	LG3	34105942	34116259	ENSONIG00000000037	Brain	ovol1a	OVOL1	Ovo-like 1
22.5635	2.78297	0.889204	3.12973	0.00174967	0.00688517	LG11	20820470	20820851	ENSONIG00000006290	Brain	s100t	S100A4	S100 calcium binding protein T
20.2823	2.7792	0.749827	3.70645	0.000210185	0.00113202	LG20	20714461	20719967	ENSONIG00000011870	Brain	mkrn4	-	Makorin, ring finger protein, 4
276.97	2.77788	0.975488	2.84768	0.00440392	0.0148789	LG17	2446125	2450592	ENSONIG00000010015	Brain	ptgs2b	PTGS2	synthase
112.574	2.77606	0.810497	3.42514	0.000614493	0.00283978	LG18	15324773	15326669	ENSONIG00000009958	Brain	otol1a	OTOL1	Otolin 1a
339.004	2.76923	0.262492	10.5498	5.09105e-26	9.26271e-24	LG7	49763871	49775707	ENSONIG00000008410	Brain	ube2q2	UBE2Q2	Belongs to the ubiquitin-conjugating enzyme family
1233.95	2.76771	0.938643	2.94863	0.00319182	0.0113886	LG6	24842133	24844201	ENSONIG00000018076	Brain	HMOX1	HMOX1	Heme oxygenase (decycling)
23.9022	2.76501	0.739939	3.7368	0.000186373	0.00102053	LG12	8654330	8655950	ENSONIG00000011163	Brain	CRYBB3	CRYBB3	Belongs to the beta gamma-crystallin family
595.827	2.76283	0.31605	8.74175	2.29518e-18	1.76843e-16	LG22	27791910	27795397	ENSONIG00000004726	Brain	heyl	HEYL	Hairy enhancer-of-split related with YRPW motif-like
5.2911	2.7482	1.20928	2.2726	0.0230505	0.0581053	LG20	13793040	13796069	ENSONIG00000040172	Brain	ALAS1	ALAS1	Aminolevulinate, delta-, synthetase 1
11.8302	2.74321	1.21811	2.25202	0.0243207	0.0607275	LG3	32083251	32084969	ENSONIG00000009714	Brain		GPR110	G-protein coupled receptor
14.5311	2.74318	0.802598	3.41788	0.000631105	0.002898	LG1	20488523	20500632	ENSONIG00000006039	Brain	ampd3a	AMPD3	Belongs to the metallo-dependent hydrolases superfamily. Adenosine and AMP deaminases family
21.4316	2.74142	0.654425	4.18904	2.80131e-05	0.000195208	LG10	25710871	25735772	ENSONIG00000009508	Brain	tecta	TECTA	Tectorin alpha
18.3894	2.74111	0.82454	3.3244	0.000886077	0.00385307	LG12	37270548	37272561	ENSONIG00000029155	Brain		-	Reverse transcriptase (RNA-dependent DNA polymerase)
20.8706	2.73448	0.755784	3.61808	0.000296802	0.0015224	LG1	38363359	38365651	ENSONIG00000029126	Brain
352.113	2.73332	0.375144	7.28605	3.19183e-13	1.15369e-11	LG11	22264321	22265542	ENSONIG00000036835	Brain		-	Zgc 174888
22.1785	2.73232	0.79988	3.41591	0.000635691	0.0029155	LG10	7044330	7062868	ENSONIG00000037491	Brain	mlxipl	MLXIPL	protein-like
141.296	2.72608	0.485686	5.61284	1.99032e-08	2.86329e-07	LG5	17667817	17676445	ENSONIG00000003968	Brain	zmynd10	ZMYND10	zinc finger
6.76157	2.7232	1.06824	2.54924	0.0107959	0.0313831	LG6	24628166	24632696	ENSONIG00000018063	Brain	si:zfos-323e3.4	LRRC8E	Leucine rich repeat containing 8 family, member E
10.0375	2.7184	0.972735	2.79459	0.00519657	0.0171171	MKQE02000296.1	67978	69361	ENSONIG00000040190	Brain		-	Reverse transcriptase (RNA-dependent DNA polymerase)
39.601	2.71586	0.539509	5.03395	4.80479e-07	5.18587e-06	LG14	39812367	39817353	ENSONIG00000017263	Brain		-	coagulation factor
12.716	2.70349	1.03924	2.6014	0.00928429	0.0277223	LG18	19783233	19788020	ENSONIG00000009406	Brain	gata6	GATA6	GATA-binding protein 6
9.07119	2.70171	0.882645	3.06093	0.0022065	0.00839888	LG18	31801753	31804729	ENSONIG00000036589	Brain		-	NACHT, LRR and PYD domains-containing protein
12.3965	2.7004	0.929183	2.90621	0.00365834	0.0127363	LG10	32985316	32987836	ENSONIG00000038113	Brain
38.0817	2.68876	0.55567	4.83877	1.30643e-06	1.27012e-05	LG13	2641104	2658369	ENSONIG00000036309	Brain
22.6503	2.68708	0.710776	3.78049	0.00015652	0.000880669	LG23	44786613	44788987	ENSONIG00000001803	Brain		TMPRSS9	Transmembrane protease serine
1441.81	2.66648	0.144406	18.4652	3.93648e-76	1.06536e-72	LG9	20555638	20589793	ENSONIG00000014326	Brain	rttn	RTTN	Rotatin, an armadillo repeat protein, centriole functioning
15.9911	2.66509	0.851436	3.13012	0.00174737	0.0068784	LG17	21655748	21683763	ENSONIG00000028041	Brain		HLA-DPB1	class II histocompatibility antigen
2397.75	2.66438	0.16149	16.4987	3.74819e-61	6.24247e-58	LG8	1836485	1851096	ENSONIG00000019095	Brain	heatr1	HEATR1	HEAT repeat containing 1
1393.93	2.64655	0.383389	6.90302	5.0908e-12	1.46489e-10	LG6	39635089	39636936	ENSONIG00000022976	Brain		-	-
33.598	2.64587	0.571141	4.63261	3.61087e-06	3.15747e-05	LG7	32386462	32388157	ENSONIG00000031412	Brain		-	Tripartite motif containing 47
507.471	2.64567	0.451158	5.86418	4.51358e-09	7.40892e-08	LG5	24453913	24456841	ENSONIG00000019199	Brain	mmp19	MMP19	Matrix metallopeptidase 19
8.94274	2.63858	0.960609	2.74678	0.00601836	0.0193218	LG23	13061728	13089512	ENSONIG00000015271	Brain	SATB2	SATB2	Special AT-rich sequence-binding protein
6.04486	2.63559	1.29323	2.03799	0.0415505	0.0937388	LG23	17477767	17477828	ENSONIG00000037072	Brain
113.454	2.63529	0.534355	4.93172	8.15075e-07	8.33988e-06	LG12	18194056	18194509	ENSONIG00000028326	Brain	isg15	ISG15	ISG15 ubiquitin-like modifier
39.9134	2.62609	0.585409	4.4859	7.26057e-06	5.90306e-05	LG16	35874060	35875936	ENSONIG00000027218	Brain
37.5086	2.6215	0.555875	4.71599	2.40542e-06	2.18547e-05	LG6	32947931	33013449	ENSONIG00000018810	Brain	krt98	-	Keratin 23 (histone deacetylase inducible)
728.706	2.60133	0.30633	8.49193	2.03234e-17	1.36652e-15	LG4	7303314	7334745	ENSONIG00000033998	Brain		FTL	Stores iron in a soluble, non-toxic, readily available form. Important for iron homeostasis. Iron is taken up in the ferrous form and deposited as ferric hydroxides after oxidation
728.706	2.60133	0.30633	8.49193	2.03234e-17	1.36652e-15	LG4	7303314	7334745	ENSONIG00000033998	Brain		fth1	Stores iron in a soluble, non-toxic, readily available form. Important for iron homeostasis. Iron is taken up in the ferrous form and deposited as ferric hydroxides after oxidation
8.76008	2.59799	1.02374	2.53776	0.0111566	0.0323146	LG14	28189985	28194373	ENSONIG00000037658	Brain	DHRS11	DHRS11	Dehydrogenase reductase SDR family member
49.63	2.59675	0.791695	3.27999	0.00103811	0.00440447	LG14	16191062	16194567	ENSONIG00000034293	Brain
21.9703	2.59202	1.19165	2.17515	0.0296186	0.0713342	LG12	11976361	11978391	ENSONIG00000039479	Brain	star	STAR	Steroidogenic acute regulatory protein
24271.9	2.57835	0.207748	12.4109	2.27939e-35	7.71112e-33	LG22	20189750	20294200	ENSONIG00000002652	Brain
37.5891	2.57492	0.474918	5.42182	5.89964e-08	7.76966e-07	LG8	16402950	16406113	ENSONIG00000030961	Brain	paqr4b	paqr4	Progestin and adipoQ receptor family member
128.127	2.56945	0.469583	5.47176	4.45582e-08	6.0371e-07	LG1	24534188	24835594	ENSONIG00000005500	Brain	CSMD1	CSMD1	CUB and sushi
1821.89	2.56854	0.851374	3.01694	0.0025534	0.00950055	LG7	31950451	31959322	ENSONIG00000012780	Brain	c7b	C7	Complement component
10.5098	2.5664	0.850238	3.01845	0.00254069	0.00945975	LG5	24984150	24990515	ENSONIG00000019279	Brain	slc6a14	SLC6A14	Solute carrier family 6 (amino acid transporter), member 14
26.3615	2.56605	0.587545	4.36741	1.2573e-05	9.60541e-05	LG3	32822832	32824221	ENSONIG00000036430	Brain		TRIM35	Tripartite
65.2806	2.56235	0.614173	4.17203	3.01898e-05	0.000208477	LG7	43607898	43611516	ENSONIG00000015624	Brain	rlbp1b	RLBP1	Retinaldehyde binding protein 1b
72.5766	2.56109	0.488761	5.23996	1.60608e-07	1.9265e-06	LG20	23956499	23970404	ENSONIG00000002097	Brain		-	Belongs to the GPAT DAPAT family
51.5517	2.56015	0.736274	3.47717	0.000506744	0.00241026	LG14	20106680	20108058	ENSONIG00000034505	Brain	chchd2	CHCHD2	Coiled-coil-helix-coiled-coil-helix domain containing 2
393.751	2.5577	0.185867	13.7609	4.38224e-43	2.96499e-40	LG17	19623047	19626133	ENSONIG00000039071	Brain		MDM2	Transformed 3T3 cell double minute 2 homolog (mouse)
18.7749	2.55555	0.880211	2.90334	0.00369203	0.012837	MKQE02000631.1	348672	391567	ENSONIG00000040011	Brain		-	NACHT domain
18.7749	2.55555	0.880211	2.90334	0.00369203	0.012837	MKQE02000631.1	348672	391567	ENSONIG00000040011	Brain		-	Ribonuclease H protein
109.047	2.55525	0.539149	4.73941	2.14339e-06	1.97223e-05	LG11	36543881	36644402	ENSONIG00000027994	Brain		NLRP1	NACHT, LRR and PYD domains-containing protein
9.95031	2.54529	1.22734	2.07383	0.038095	0.0874185	LG19	27555548	27561519	ENSONIG00000032664	Brain	tmem54a	tmem54	Transmembrane protein 54
11.75	2.54488	0.944545	2.69429	0.00705382	0.0220645	LG20	22200156	22206303	ENSONIG00000038161	Brain	si:ch211-129o18.4	C1orf127	Chromosome 1 open reading frame 127
7.57266	2.54486	1.16866	2.17759	0.0294366	0.0709646	LG6	30670578	30687156	ENSONIG00000016337	Brain	SRL	-	Belongs to the TRAFAC class dynamin-like GTPase superfamily. Dynamin Fzo YdjA family
16.8457	2.53891	0.676244	3.75443	0.000173735	0.000960504	LG22	30372193	30401023	ENSONIG00000007727	Brain	Fndc5	FNDC5	Fibronectin type III
21.9779	2.53762	0.64985	3.90494	9.42499e-05	0.000565108	LG7	43378015	43382385	ENSONIG00000015580	Brain		-	Patatin-like phospholipase domain-containing protein
404.394	2.5342	0.199671	12.6919	6.55682e-37	2.53503e-34	LG8	3050779	3057635	ENSONIG00000019150	Brain		-	Si ch1073-416j23.1
9.78298	2.52563	0.936661	2.69642	0.00700889	0.021945	LG10	21987180	21988335	ENSONIG00000030646	Brain		-	Reverse transcriptase (RNA-dependent DNA polymerase)
13.3481	2.51612	0.835449	3.0117	0.00259789	0.00963626	LG2	5609936	5610947	ENSONIG00000034676	Brain		-	DDE superfamily endonuclease
115.819	2.51406	0.476143	5.28005	1.29149e-07	1.57889e-06	LG4	27901967	27922077	ENSONIG00000042435	Brain	si:ch211-198m17.1	-	Si ch211-198m17.1
47.2926	2.51341	1.16742	2.15296	0.0313218	0.07453	LG8	22480932	22485288	ENSONIG00000031087	Brain	chadlb	CHADL	Chondroadherin-like
35.3651	2.51069	0.503543	4.98604	6.16283e-07	6.47412e-06	LG18	22479999	22481109	ENSONIG00000021247	Brain	ackr4a	ACKR4	Atypical chemokine receptor
299.905	2.50477	0.993846	2.52028	0.011726	0.0336532	LG4	8558149	8560033	ENSONIG00000036898	Brain	hmox1a	HMOX1	Heme oxygenase (decycling) 1a
17.8554	2.50261	0.845717	2.95915	0.00308486	0.011058	LG3	81647165	81661418	ENSONIG00000033967	Brain		-	NACHT domain
26.445	2.50024	0.898713	2.78202	0.00540212	0.0176839	LG20	9976559	9983480	ENSONIG00000016759	Brain	slc52a3	SLC52A3	Solute carrier family 52 (riboflavin transporter), member
240.896	2.49604	0.387487	6.44162	1.18202e-10	2.65201e-09	LG7	26764068	26771977	ENSONIG00000004086	Brain	slc46a2	SLC46A2	Solute carrier family 46 member 2
14.1126	2.49575	0.943314	2.64573	0.00815159	0.0248552	LG22	23451699	23452644	ENSONIG00000031485	Brain		CLEC6A	Lactose-binding lectin l-2-like
6.52806	2.49284	1.17641	2.11903	0.0340878	0.0797594	LG9	3772189	3776776	ENSONIG00000017339	Brain	cavin4b	MURC	Muscle-related coiled-coil
7.60353	2.49262	1.0107	2.46624	0.0136541	0.0380665	LG6	33620010	33625016	ENSONIG00000018859	Brain	tmc5	TMC5	Transmembrane channel-like
236.925	2.48798	0.271598	9.1605	5.16556e-20	4.73896e-18	LG16	14874686	14879788	ENSONIG00000008975	Brain	GALNT5	GALNT5	Polypeptide N-acetylgalactosaminyltransferase 5
5.45135	2.48509	1.25951	1.97305	0.0484894	0.106007	LG19	30794448	30796377	ENSONIG00000028112	Brain
85.0406	2.48385	0.374173	6.63826	3.17407e-11	8.02824e-10	LG9	3095930	3128089	ENSONIG00000035507	Brain		-	ATP binding
12.8898	2.48308	0.833904	2.97766	0.00290458	0.0105492	LG8	29957988	29959593	ENSONIG00000036709	Brain		-	Ribonuclease H protein
14.5151	2.47418	0.755777	3.27369	0.00106152	0.00448885	LG8	2523955	2525393	ENSONIG00000019139	Brain		-
26.1885	2.47035	0.585947	4.216	2.48676e-05	0.000176585	LG17	10420316	10465778	ENSONIG00000027284	Brain		WNK1	WNK lysine deficient protein kinase
49.3783	2.47027	0.614084	4.02268	5.75388e-05	0.000367484	LG3	12478056	12485325	ENSONIG00000007614	Brain	myoz2a	MYOZ2	Myozenin
536.813	2.46777	0.190712	12.9398	2.68377e-38	1.18584e-35	LG17	19628933	19629802	ENSONIG00000029533	Brain		MDM2	Transformed 3T3 cell double minute 2 homolog (mouse)
7.43023	2.46362	1.22828	2.00575	0.0448825	0.0997383	LG3	78734446	78739748	ENSONIG00000033656	Brain
16.1168	2.46229	0.689999	3.56854	0.00035897	0.00178997	LG7	23242717	23290924	ENSONIG00000003632	Brain	slc5a1	SLC5A1	Solute carrier family 5 (sodium glucose cotransporter), member 1
23.9568	2.46148	0.687424	3.58073	0.000342638	0.00172122	LG2	18647714	18671400	ENSONIG00000002594	Brain	vimr2	-	Belongs to the intermediate filament family
9.99581	2.45737	0.871883	2.81846	0.00482549	0.0160907	LG17	25518185	25526103	ENSONIG00000019475	Brain		-	Alanine aminotransferase 2-like
68.5668	2.45717	0.374942	6.55347	5.62167e-11	1.35089e-09	LG9	3409247	3409730	ENSONIG00000030297	Brain		NUB1	Negative regulator of ubiquitin-like proteins 1
89.5411	2.45697	0.858782	2.86099	0.00422316	0.0143631	LG13	19145100	19149493	ENSONIG00000009581	Brain	drgx	DRGX	Dorsal root ganglia homeobox
947.214	2.45643	0.194255	12.6453	1.187e-36	4.50873e-34	LG13	22387479	22399328	ENSONIG00000009950	Brain	tmem63ba	tmem63b	Transmembrane protein 63Ba
55.2138	2.44904	0.540921	4.52753	5.96757e-06	4.94088e-05	MKQE02000247.1	16355	47731	ENSONIG00000035682	Brain		-	Sacsin-like
69.2851	2.44845	0.466149	5.2525	1.50049e-07	1.80987e-06	LG4	18396509	18397724	ENSONIG00000031675	Brain		-	Reverse transcriptase (RNA-dependent DNA polymerase)
25.1849	2.44604	1.08902	2.2461	0.0246973	0.0614824	LG16	24230342	24567965	ENSONIG00000027634	Brain		-	plasmacytoid dendritic cell antigen processing and presentation
25.1849	2.44604	1.08902	2.2461	0.0246973	0.0614824	LG16	24230342	24567965	ENSONIG00000027634	Brain		-	C-type lectin (CTL) or carbohydrate-recognition domain (CRD)
25.1849	2.44604	1.08902	2.2461	0.0246973	0.0614824	LG16	24230342	24567965	ENSONIG00000027634	Brain		-	C-type lectin domain family 4 member
25.1849	2.44604	1.08902	2.2461	0.0246973	0.0614824	LG16	24230342	24567965	ENSONIG00000027634	Brain		-	carbohydrate binding
43.7797	2.44418	0.417294	5.85721	4.70698e-09	7.68559e-08	LG17	23927411	23964348	ENSONIG00000007717	Brain		NFIC	Recognizes and binds the palindromic sequence 5'- TTGGCNNNNNGCCAA-3' present in viral and cellular promoters and in the origin of replication of adenovirus type 2. These proteins are individually capable of activating transcription and replication
10.2578	2.44351	0.920682	2.65402	0.00795399	0.0243581	LG3	41843661	41898744	ENSONIG00000032282	Brain		-	-
30.9959	2.44162	1.02866	2.37359	0.017616	0.0466728	LG10	31528094	31531646	ENSONIG00000031987	Brain		Ifggb1	Interferon-inducible GTPase 5-like
689.724	2.43594	0.145499	16.7419	6.48512e-63	1.17008e-59	LG7	33310914	33319890	ENSONIG00000024316	Brain	wu:fj64h06	TAF1C	factor RNA polymerase I
22.055	2.43589	0.845065	2.88249	0.00394544	0.0135894	LG18	21699480	21722384	ENSONIG00000009179	Brain	mrc1b	-	Macrophage mannose receptor 1-like
194.937	2.4322	0.359444	6.76654	1.31894e-11	3.56065e-10	LG22	6474434	6483018	ENSONIG00000030148	Brain	si:ch211-232m10.6	-	Germ cell-specific gene 1-like
66.6328	2.42941	0.673613	3.60654	0.000310305	0.00158187	LG8	1542261	1544699	ENSONIG00000019076	Brain	OXER1	-	Hydroxycarboxylic acid receptor
354.461	2.42851	0.600518	4.04403	5.25402e-05	0.00033924	LG11	28296879	28297778	ENSONIG00000039512	Brain		hamp	Hepcidin
20.3781	2.42496	0.98446	2.46324	0.0137686	0.0383082	LG8	16325497	16328074	ENSONIG00000011532	Brain	mylpfb	MYLPF	structural constituent of muscle
20.3781	2.42496	0.98446	2.46324	0.0137686	0.0383082	LG8	16325497	16328074	ENSONIG00000011532	Brain	mylpfb	MYLPF	Myosin light chain, phosphorylatable, fast skeletal muscle
16.9622	2.42179	0.7628	3.17487	0.00149905	0.00602935	LG19	27590180	27591403	ENSONIG00000021065	Brain	cx34.4	GJB5	One gap junction consists of a cluster of closely packed pairs of transmembrane channels, the connexons, through which materials of low MW diffuse from one cell to a neighboring cell
42.2836	2.42154	0.5956	4.06571	4.78855e-05	0.000312374	LG23	45018764	45019581	ENSONIG00000028407	Brain
303.852	2.41956	0.315015	7.68076	1.58148e-14	6.95946e-13	LG8	18823551	18828934	ENSONIG00000020023	Brain	spsb3b	SPSB3	SPRY domain-containing SOCS box protein 3-like
6.72002	2.41945	1.22511	1.97488	0.0482815	0.105644	LG4	2918649	2924408	ENSONIG00000042799	Brain	hoxb1a	HOXB1	homeobox protein
80.8981	2.41839	0.377725	6.40251	1.52839e-10	3.36634e-09	LG20	20305724	20309819	ENSONIG00000011984	Brain	G6PD	G6PD	Catalyzes the rate-limiting step of the oxidative pentose-phosphate pathway, which represents a route for the dissimilation of carbohydrates besides glycolysis
20.6875	2.41145	0.670498	3.59651	0.000322521	0.00163469	LG3	24420776	25351018	ENSONIG00000033059	Brain		-	Fc receptor-like protein
155.279	2.41138	0.471259	5.11688	3.10626e-07	3.51194e-06	LG6	19290531	19407595	ENSONIG00000014513	Brain	mttp	MTTP	Microsomal triglyceride transfer protein
242.369	2.40987	0.25356	9.50415	2.01683e-21	2.22788e-19	LG9	18933858	18936627	ENSONIG00000014137	Brain	pdx1	PDX1	Pancreatic and duodenal homeobox 1
13.0128	2.40793	0.989004	2.43471	0.0149039	0.0408048	LG16	15366358	15375242	ENSONIG00000008907	Brain	fap	FAP	Fibroblast activation protein, alpha
12.9206	2.40765	0.778417	3.093	0.00198142	0.00766065	LG12	18319859	18321442	ENSONIG00000038937	Brain		tmem119	Transmembrane protein 119a
12.6192	2.40557	0.868431	2.77002	0.00560535	0.0182361	LG15	35821039	35827026	ENSONIG00000030597	Brain	tmem44	TMEM44	Transmembrane protein 44
26.0054	2.40336	0.691402	3.47606	0.00050884	0.00241758	LG6	26960728	26974158	ENSONIG00000018211	Brain	map2k7	MAP2K7	Mitogen-activated protein kinase kinase 7
5335.83	2.40311	0.181948	13.2077	7.92379e-40	4.28895e-37	LG22	14067730	14089972	ENSONIG00000013603	Brain	ago4	AGO4	Required for RNA-mediated gene silencing (RNAi). Binds to short RNAs such as microRNAs (miRNAs) and represses the translation of mRNAs which are complementary to them. Lacks endonuclease activity and does not appear to cleave target mRNAs
7.21349	2.40268	1.03035	2.33191	0.0197056	0.0511935	LG10	2312265	2326619	ENSONIG00000011336	Brain	mogat2	MOGAT2	O-acyltransferase 2
275.179	2.40254	0.259999	9.24059	2.4514e-20	2.39078e-18	LG19	29709598	29712737	ENSONIG00000011776	Brain		HAUS2	HAUS augmin-like complex subunit 2
11.3383	2.40145	0.859957	2.79252	0.00522985	0.0172079	LG1	37228740	37248881	ENSONIG00000003250	Brain	trpm1a	TRPM1	Transient receptor potential cation channel subfamily M member
14.2695	2.40107	0.72977	3.29017	0.00100127	0.0042767	LG6	30805773	30807338	ENSONIG00000032269	Brain	nxnl1	NXNL1	Nucleoredoxin-like
204.702	2.39558	0.221024	10.8385	2.2605e-27	4.44928e-25	LG6	14087276	14098992	ENSONIG00000010180	Brain	pdlim3	PDLIM3	PDZ and LIM domain
378.339	2.39547	0.184161	13.0075	1.10927e-38	5.00351e-36	LG13	22463830	22465401	ENSONIG00000010017	Brain	mgme1	MGME1	Metal-dependent single-stranded DNA (ssDNA) exonuclease involved in mitochondrial genome maintenance. Has preference for 5'-3' exonuclease activity. Necessary for maintenance of proper 7S DNA levels. Probably involved in mitochondrial DNA (mtDNA) repair
10.0909	2.39472	0.905689	2.64409	0.00819114	0.0249608	LG2	33828012	33831090	ENSONIG00000038615	Brain		-	Integrase core domain
195.383	2.38998	0.619236	3.85956	0.000113592	0.000664516	LG11	22222112	22234449	ENSONIG00000012754	Brain	rbfox1l	fox-1	RNA binding protein fox-1 homolog
7.74419	2.38813	0.989908	2.41247	0.0158447	0.0428495	LG16	35268163	35270905	ENSONIG00000042170	Brain
33.1729	2.38681	0.746195	3.19864	0.00138077	0.00562572	LG12	2219540	2223587	ENSONIG00000041333	Brain		-	-
18.5975	2.38657	0.907998	2.62839	0.00857907	0.0259696	LG6	3562047	3644679	ENSONIG00000018443	Brain		-	C-type lectin (CTL) or carbohydrate-recognition domain (CRD)
14.6525	2.38532	0.71008	3.35923	0.000781591	0.00346909	LG3	984939	986115	ENSONIG00000038704	Brain		-	Reverse transcriptase (RNA-dependent DNA polymerase)
467.733	2.3835	0.227878	10.4595	1.32517e-25	2.35175e-23	LG17	23563566	23574847	ENSONIG00000007659	Brain	rad54l	RAD54L	DNA repair and recombination protein RAD54-like
13.4715	2.38112	0.923692	2.57783	0.00994222	0.0293229	LG14	14412384	14418251	ENSONIG00000005521	Brain	vmn2r1	Vmn2r1	Vomeronasal 2 receptor, l1
12.8869	2.37876	0.720724	3.30051	0.000965097	0.0041459	LG7	51620807	51620906	ENSONIG00000021872	Brain
16.0703	2.37742	1.12461	2.11399	0.0345161	0.0805116	MKQE02000530.1	169645	185568	ENSONIG00000007522	Brain	si:dkey-243k1.3	K123	Endonuclease domain-containing 1 protein-like
153.943	2.37149	0.39469	6.00848	1.87267e-09	3.34256e-08	LG14	23812892	23815883	ENSONIG00000003662	Brain		-	Immunoglobulin
967.875	2.37099	0.475515	4.98614	6.15972e-07	6.47398e-06	LG3	56862086	57007494	ENSONIG00000034353	Brain		-	NACHT domain
967.875	2.37099	0.475515	4.98614	6.15972e-07	6.47398e-06	LG3	56862086	57007494	ENSONIG00000034353	Brain		-	Ribonuclease H protein
967.875	2.37099	0.475515	4.98614	6.15972e-07	6.47398e-06	LG3	56862086	57007494	ENSONIG00000034353	Brain		NLRP12	NACHT, LRR and PYD domains-containing protein
967.875	2.37099	0.475515	4.98614	6.15972e-07	6.47398e-06	LG3	56862086	57007494	ENSONIG00000034353	Brain		-	ATP binding
44.8072	2.36774	0.694906	3.40729	0.000656125	0.00299447	LG3	14086087	14090074	ENSONIG00000031616	Brain
13.2167	2.36692	0.802871	2.94807	0.00319768	0.0114039	LG16	32704566	32706339	ENSONIG00000013790	Brain	crygs2	CRYGS	Belongs to the beta gamma-crystallin family
25.1326	2.36428	0.537261	4.40062	1.0794e-05	8.41254e-05	LG23	44784613	44786488	ENSONIG00000001805	Brain		TMPRSS9	Transmembrane protease serine
76.3912	2.36325	0.451541	5.23374	1.66113e-07	1.98483e-06	LG2	34312014	34328977	ENSONIG00000015904	Brain	acsl1b	ACSL1	acyl-CoA synthetase long-chain family member
16.7248	2.36056	0.836629	2.82152	0.0047797	0.0159626	LG1	18688329	18743869	ENSONIG00000006253	Brain	igdcc3	IGDCC3	Immunoglobulin superfamily, DCC subclass, member
5885.45	2.35969	0.301717	7.82087	5.24599e-15	2.46915e-13	LG4	9433674	9437871	ENSONIG00000040777	Brain		-	Chromobox homolog 7a
12.6602	2.35958	1.18144	1.99721	0.0458024	0.101408	LG2	15286947	15289828	ENSONIG00000027622	Brain
11.1966	2.35815	0.974333	2.42027	0.0155088	0.0421413	LG17	26624394	26629769	ENSONIG00000006348	Brain	si:ch211-191a24.4	MARVELD3	MARVEL domain containing 3
667.867	2.35777	0.303872	7.75908	8.55469e-15	3.89932e-13	LG7	52165831	52167998	ENSONIG00000015325	Brain	DNAJA4	DNAJA4	homolog subfamily A member
59.7235	2.35622	0.997878	2.36123	0.0182143	0.0479539	LG17	22454067	22454938	ENSONIG00000040068	Brain		HIST3H3	Core histone H2A/H2B/H3/H4
122.928	2.35471	0.272779	8.63232	6.01218e-18	4.38282e-16	LG8	21013420	21016547	ENSONIG00000019802	Brain	noxo1b	NOXO1	NADPH oxidase organizer
8.34568	2.35386	0.974766	2.4148	0.0157439	0.0426248	LG6	4609105	4611194	ENSONIG00000042009	Brain		-	Helix-turn-helix of DDE superfamily endonuclease
23.0271	2.34865	0.6886	3.41076	0.000647817	0.00296217	LG17	15050811	15060461	ENSONIG00000000088	Brain		FAM180A	Family with sequence similarity 180, member A
6.20177	2.34751	1.04597	2.24433	0.0248112	0.061699	LG9	22903847	22905709	ENSONIG00000014496	Brain		-	Beta-1,4-galactosyltransferase 1-like
9.38512	2.34742	0.880765	2.6652	0.00769418	0.0236797	LG7	33428389	33436685	ENSONIG00000040103	Brain		SHROOM3	Shroom family member 3
23.2686	2.34548	1.17432	1.99731	0.0457916	0.101394	LG3	83830807	83860026	ENSONIG00000038206	Brain
76.0355	2.34546	0.52503	4.4673	7.92147e-06	6.37338e-05	LG5	5121181	5128231	ENSONIG00000005281	Brain		-	deoxyribonuclease I
80.4736	2.34099	0.531175	4.40719	1.04718e-05	8.19874e-05	LG10	11380778	11390025	ENSONIG00000004178	Brain	si:ch211-137i24.10	tm4sf5	Transmembrane 4 L6 family member
17.0414	2.34076	0.700282	3.34259	0.000829999	0.00365028	LG16	29355196	29361021	ENSONIG00000016156	Brain	tmem237a	TMEM237	Transmembrane protein 237a
10.9578	2.33685	1.08066	2.16242	0.0305857	0.0732534	LG3	57332125	57353827	ENSONIG00000036598	Brain		NLRP12	Fish-specific NACHT associated domain
14.4046	2.33268	0.707956	3.29495	0.000984394	0.00421791	LG22	34818101	34819244	ENSONIG00000031750	Brain		-	Reverse transcriptase (RNA-dependent DNA polymerase)
235.945	2.3305	0.334928	6.95819	3.44664e-12	1.02929e-10	LG10	14693536	14698368	ENSONIG00000004777	Brain	stoml3b	-	Erythrocyte band 7 integral membrane protein-like
12.1733	2.33043	0.927754	2.51191	0.0120081	0.0343082	LG13	21079154	21085840	ENSONIG00000031859	Brain		-	K02A2.6-like
107.242	2.32515	0.342455	6.78965	1.12405e-11	3.05655e-10	LG5	19787056	19792967	ENSONIG00000039857	Brain	frs3	FRS3	Fibroblast growth factor receptor substrate 3
25.2848	2.31503	0.914827	2.53057	0.0113879	0.0328352	LG7	52806374	52809856	ENSONIG00000015258	Brain	isl2a	ISL2	Insulin gene enhancer protein
169.797	2.31282	0.339581	6.8108	9.70602e-12	2.6702e-10	LG15	29081651	29154428	ENSONIG00000001606	Brain	bach2b	BACH2	BTB and CNC homology 1, basic leucine zipper transcription factor
8.24836	2.31146	0.996549	2.31946	0.0203701	0.0525665	LG17	25656179	25659188	ENSONIG00000034020	Brain		-	Reverse transcriptase (RNA-dependent DNA polymerase)
281.43	2.30919	0.408056	5.659	1.52257e-08	2.25172e-07	LG5	11817745	11822359	ENSONIG00000042578	Brain		-	Transcription factor HES-5-like
18.6437	2.30817	0.775798	2.97522	0.00292781	0.0106074	LG13	5566505	5569985	ENSONIG00000029343	Brain		-	Reverse transcriptase (RNA-dependent DNA polymerase)
169.905	2.30782	0.279571	8.25486	1.52085e-16	8.85158e-15	LG3	15943963	15949104	ENSONIG00000042429	Brain	si:dkey-19b23.12	-	-
434.661	2.30711	0.291892	7.904	2.70099e-15	1.35683e-13	LG9	30587291	30686874	ENSONIG00000015132	Brain	HECW1	HECW1	HECT, C2 and WW domain containing E3 ubiquitin protein ligase
1230.76	2.30451	0.30398	7.58113	3.4257e-14	1.4374e-12	LG12	34697910	34700862	ENSONIG00000014063	Brain		CCL19	C-C motif chemokine
11.5296	2.30451	0.971029	2.37327	0.0176315	0.0466921	LG19	17046822	17051228	ENSONIG00000031565	Brain
89.2818	2.30315	0.366102	6.29099	3.15438e-10	6.54799e-09	LG4	3109006	3119175	ENSONIG00000041551	Brain	nfe2l1a	-	Nuclear factor erythroid
17.9687	2.29664	0.642896	3.57233	0.00035382	0.00176592	LG20	6821701	6821837	ENSONIG00000021777	Brain
38.2732	2.2931	0.50841	4.51034	6.47253e-06	5.32232e-05	LG4	32337673	32365991	ENSONIG00000009489	Brain	myh11b	-	Myosin, heavy polypeptide 11, smooth muscle b
161.685	2.28668	0.734486	3.1133	0.00185005	0.0072198	LG16	19648695	19656839	ENSONIG00000036632	Brain
9.35146	2.28396	1.01451	2.2513	0.0243666	0.0608141	LG4	25374723	25377647	ENSONIG00000041527	Brain		-	Si dkey-43p13.5
34.201	2.28387	0.544862	4.19165	2.76939e-05	0.000193375	LG4	26334989	26337668	ENSONIG00000038059	Brain	si:ch73-141c7.1	-	Coenzyme Q-binding protein COQ10 homolog
10.4507	2.28367	0.872167	2.61839	0.0088347	0.0266206	LG10	32612348	32621096	ENSONIG00000007448	Brain	zgc:152891	ALOXE3	Arachidonate lipoxygenase 3
14.2324	2.28046	0.786157	2.90076	0.00372257	0.0129328	LG10	20383197	20386355	ENSONIG00000008463	Brain	endou2	-	Endonuclease, polyU-specific 2
65.6362	2.28004	0.406004	5.61581	1.95642e-08	2.82082e-07	LG20	18683984	18685700	ENSONIG00000012289	Brain	apobec2b	APOBEC2	Apolipoprotein B mRNA editing enzyme, catalytic polypeptide-like 2
9.41015	2.27833	0.91292	2.49566	0.0125725	0.0355779	LG15	13474887	13478826	ENSONIG00000006063	Brain	CRISP2	CRISP2	Cysteine-rich secretory protein
65.5687	2.27616	0.414142	5.49608	3.88327e-08	5.33172e-07	LG5	1156208	1159775	ENSONIG00000000252	Brain	zgc:109913	-	Zgc 109913
224.912	2.27579	0.34935	6.51437	7.29953e-11	1.71972e-09	LG14	39697605	39697878	ENSONIG00000021897	Brain
15.9803	2.27426	0.790082	2.87851	0.00399559	0.0137272	LG3	9087115	9088694	ENSONIG00000014614	Brain		CABP4	Calcium binding protein 4
98.6373	2.26948	0.793303	2.86079	0.00422583	0.0143699	LG15	23781362	23821665	ENSONIG00000018739	Brain		col12a1	collagen
125.79	2.26871	0.27922	8.12519	4.46671e-16	2.47248e-14	LG20	15134573	15142432	ENSONIG00000017329	Brain	cers5	CERS5	sphingosine N-acyltransferase activity
596.673	2.26762	0.302883	7.4868	7.05754e-14	2.8508e-12	LG3	23892942	23930435	ENSONIG00000013037	Brain	actn3a	ACTN3	Actinin alpha
5560.35	2.26285	0.288376	7.84688	4.26521e-15	2.04759e-13	LG4	6167535	6220746	ENSONIG00000006597	Brain		FTL	Stores iron in a soluble, non-toxic, readily available form. Important for iron homeostasis. Iron is taken up in the ferrous form and deposited as ferric hydroxides after oxidation
61.9222	2.26085	0.510157	4.43167	9.35062e-06	7.39686e-05	LG11	18029058	18054823	ENSONIG00000002863	Brain	c4b	-	Si dkey-8k3.2
129.159	2.26014	0.361347	6.25476	3.98131e-10	8.10883e-09	LG15	10364029	10367173	ENSONIG00000038001	Brain	alkal2	FAM150B	Family with sequence similarity 150, member
11.2747	2.25874	0.827862	2.7284	0.00636426	0.020203	LG2	10327059	10328157	ENSONIG00000001477	Brain		-	snRNA-activating protein complex subunit 1-like
512.696	2.25686	0.197459	11.4295	2.97761e-30	7.16315e-28	LG1	28015569	28020091	ENSONIG00000002547	Brain	cry5	-	Cryptochrome 5
78.5027	2.25264	0.338122	6.6622	2.6976e-11	6.92831e-10	LG2	20297913	20300667	ENSONIG00000040488	Brain
1060.95	2.25231	0.282742	7.96594	1.63975e-15	8.41285e-14	LG2	27171601	27173311	ENSONIG00000035754	Brain	si:ch211-153b23.5	-	Sb cb252
95.6259	2.2514	0.57946	3.88533	0.00010219	0.000607497	LG10	25823744	25839444	ENSONIG00000009514	Brain		-	Smoothelin-like protein
19.1806	2.2504	1.0653	2.11246	0.034647	0.0807656	LG7	62145950	62149279	ENSONIG00000035883	Brain		GALNT8	polypeptide N-acetylgalactosaminyltransferase
39.7264	2.24982	0.646807	3.47836	0.000504497	0.00240116	LG10	10447989	10454194	ENSONIG00000004443	Brain	cnga2b	CNGA2	Cyclic nucleotide gated channel alpha 5
12.4285	2.24901	0.80736	2.78564	0.00534228	0.0175092	LG23	31122361	31124080	ENSONIG00000038121	Brain	znf648	ZNF648	zinc finger protein
341.481	2.24399	0.425214	5.27732	1.3109e-07	1.5999e-06	LG14	36628450	36662983	ENSONIG00000001259	Brain	sb:cb81	ZFP36	Zinc finger protein 36, C3H1 type-like
888.418	2.24282	0.781447	2.87008	0.00410369	0.0140185	LG20	20983659	20987976	ENSONIG00000011812	Brain	mmp9	MMP9	Belongs to the peptidase M10A family
118.652	2.24279	0.345305	6.49509	8.29855e-11	1.92853e-09	LG17	10753125	10904982	ENSONIG00000011662	Brain
9.73363	2.24056	0.864798	2.59085	0.00957393	0.0284108	LG3	7241075	7243867	ENSONIG00000034556	Brain
74.5048	2.23731	0.484066	4.6219	3.80234e-06	3.30621e-05	LG22	21319894	21321344	ENSONIG00000042677	Brain		RTP4	Receptor-transporting protein 4-like
9.1048	2.23695	0.941109	2.37693	0.0174572	0.0463819	LG7	2701078	2711346	ENSONIG00000010695	Brain	tat	TAT	Tyrosine aminotransferase
22.8766	2.23283	0.561902	3.9737	7.07659e-05	0.000439768	LG12	3006804	3007764	ENSONIG00000011947	Brain		-	Galactosyltransferase
299.44	2.22879	0.22056	10.1051	5.2419e-24	7.4666e-22	LG12	11881830	11885485	ENSONIG00000010825	Brain		C5orf34	Chromosome 5 open reading frame 34
28.3035	2.22533	0.60272	3.69214	0.000222371	0.00118473	LG7	9979973	9996468	ENSONIG00000011525	Brain	grk5	GRK5	Belongs to the protein kinase superfamily. AGC Ser Thr protein kinase family. GPRK subfamily
124.734	2.21883	0.324675	6.83399	8.25833e-12	2.28063e-10	LG23	41869147	41877810	ENSONIG00000002314	Brain	malt2	-	lymphoid tissue lymphoma translocation
166.431	2.21577	0.628941	3.52302	0.000426655	0.00207661	LG4	2890519	2893728	ENSONIG00000036634	Brain	hoxb2a	HOXB2	Homeo box B2a
276.03	2.21385	0.317168	6.98006	2.9506e-12	8.98502e-11	LG10	26314563	26359240	ENSONIG00000009556	Brain	myo7ab	MYO7A	Belongs to the TRAFAC class myosin-kinesin ATPase superfamily. Myosin family
75.4518	2.21317	0.334752	6.61137	3.80773e-11	9.43263e-10	LG4	1885465	1926028	ENSONIG00000007864	Brain	rgs9a	-	regulator of G-protein signaling
1567.77	2.20972	0.303215	7.28764	3.15439e-13	1.14398e-11	LG17	2006887	2014657	ENSONIG00000036494	Brain	NR2F6	NR2F6	Nuclear receptor subfamily 2, group F, member
132.153	2.20705	0.438021	5.03868	4.68754e-07	5.08212e-06	LG7	15030	19539	ENSONIG00000018207	Brain		-	FAM3C-like
86.6101	2.20667	0.315327	6.99805	2.5955e-12	7.98227e-11	LG1	33072588	33130073	ENSONIG00000002961	Brain	igf1rb	IGF1R	Insulin-like growth factor
14.3769	2.20287	0.715176	3.08018	0.00206875	0.00794722	LG16	21810336	21810402	ENSONIG00000028722	Brain
213.656	2.20015	0.410516	5.35947	8.34667e-08	1.0624e-06	LG22	15398455	15408196	ENSONIG00000013533	Brain	slc30a8	SLC30A8	Solute carrier family 30 (zinc transporter), member 8
35.7672	2.198	0.558979	3.93217	8.41813e-05	0.000513266	LG22	24716336	24730591	ENSONIG00000010747	Brain	ago2	AGO2	Required for RNA-mediated gene silencing (RNAi) by the RNA-induced silencing complex (RISC). The 'minimal RISC' appears to include ago2 bound to a short guide RNA such as a microRNA (miRNA) or short interfering RNA (siRNA). These guide RNAs direct RISC to complementary mRNAs that are targets for RISC-mediated gene silencing. The precise mechanism of gene silencing depends on the degree of complem…
154.706	2.19724	0.792375	2.77298	0.00555455	0.0181008	LG4	6262729	6265741	ENSONIG00000006531	Brain		TAC4	Tachykinin 4 (hemokinin)
52.2069	2.19276	0.384586	5.70163	1.1867e-08	1.78674e-07	LG1	13014718	13020245	ENSONIG00000037887	Brain	slc24a5	SLC24A5	Belongs to the Ca(2 ) cation antiporter (CaCA) (TC 2.A.19) family
11.7067	2.19236	0.77269	2.83731	0.00454951	0.0152976	LG4	30427211	30428228	ENSONIG00000037941	Brain		-	DDE superfamily endonuclease
73.3911	2.18917	0.394368	5.55109	2.83902e-08	3.9914e-07	LG22	37043974	37054332	ENSONIG00000011611	Brain		-	positive regulation of GTPase activity
28.1406	2.18214	0.577478	3.77874	0.000157627	0.000885516	LG18	6961471	6967889	ENSONIG00000015547	Brain	rnf212b	RNF212B	RING finger protein
15.0219	2.18	0.833711	2.61481	0.00892759	0.0268572	LG6	22255660	22259972	ENSONIG00000008968	Brain	klf3	KLF3	factor 3
18.0357	2.17752	0.713522	3.05179	0.00227481	0.00861652	LG16	27077672	27090799	ENSONIG00000016997	Brain		IL1R1	receptor, type
10.1132	2.17707	0.970133	2.24409	0.0248263	0.0617265	LG10	31861040	31862495	ENSONIG00000036038	Brain		FAM200A	Family with sequence similarity 200, member A
88.2673	2.17577	0.585353	3.71703	0.000201579	0.00109219	LG14	5527235	5561376	ENSONIG00000010883	Brain	smtnl	SMTNL2	Smoothelin, like
62.4733	2.17539	0.418014	5.20411	1.94928e-07	2.30244e-06	LG12	30142755	30156160	ENSONIG00000010569	Brain	VSIG10	VSIG10	V-set and immunoglobulin
6.7897	2.17404	1.09199	1.99089	0.0464928	0.10258	LG15	32774555	32777012	ENSONIG00000037277	Brain	katna1	KATNA1	Catalytic subunit of a complex which severs microtubules in an ATP-dependent manner. Microtubule severing may promote rapid reorganization of cellular microtubule arrays and the release of microtubules from the centrosome following nucleation
15.3408	2.17323	0.847865	2.56318	0.0103717	0.0303638	LG7	1912065	1914753	ENSONIG00000033196	Brain
8.66751	2.17281	0.869578	2.49869	0.0124652	0.0353389	LG5	35339677	35342410	ENSONIG00000028492	Brain		-	Ribonuclease H protein
760.835	2.16908	0.256368	8.46082	2.65511e-17	1.75261e-15	LG22	14090284	14093534	ENSONIG00000041757	Brain
239.129	2.16746	0.230553	9.40114	5.3973e-21	5.67267e-19	LG19	11571856	11577965	ENSONIG00000020136	Brain	plk4	PLK4	Polo-like kinase 4 (Drosophila)
23.401	2.16466	0.577935	3.7455	0.000180033	0.000990317	LG23	12684329	12698783	ENSONIG00000031938	Brain		-	Inosine-uridine preferring nucleoside hydrolase-like
35.174	2.1618	0.460592	4.69352	2.68539e-06	2.41451e-05	LG5	24531544	24541143	ENSONIG00000019212	Brain	avil	AVIL	Advillin
111.861	2.16115	0.34092	6.33918	2.30984e-10	4.97016e-09	LG7	54755341	54760387	ENSONIG00000028951	Brain	si:ch1073-390k14.1	-	Si ch73-25i22.2
208.262	2.15122	0.568052	3.78701	0.00015247	0.000861914	LG12	31502563	31512342	ENSONIG00000008343	Brain		IL1B	Interleukin 1, beta
12.4622	2.14801	0.789501	2.72072	0.00651405	0.0206193	LG3	1527957	1558657	ENSONIG00000030225	Brain		NLRP12	NACHT, LRR and PYD domains-containing protein
501.03	2.14742	0.196582	10.9238	8.87386e-28	1.84738e-25	LG8	21318761	21323571	ENSONIG00000019780	Brain	aqp8a.1	AQP8	Belongs to the MIP aquaporin (TC 1.A.8) family
5.68774	2.14737	1.07099	2.00503	0.0449595	0.0998276	LG4	34852757	34855181	ENSONIG00000036874	Brain		-	Ribonuclease H protein
2283.2	2.14665	0.151455	14.1735	1.33684e-45	1.072e-42	LG7	50834916	50847745	ENSONIG00000015596	Brain	hps5	HPS5	Hermansky-Pudlak syndrome 5
20.4294	2.14113	0.646694	3.31089	0.00092999	0.0040174	LG22	13692214	13705275	ENSONIG00000013685	Brain		ZC3H12A	Ribonuclease ZC3H12A-like
1963.9	2.13979	0.188388	11.3585	6.73276e-30	1.55076e-27	LG22	8941164	8949081	ENSONIG00000039016	Brain		TUBB	Tubulin is the major constituent of microtubules. It binds two moles of GTP, one at an exchangeable site on the beta chain and one at a non-exchangeable site on the alpha chain
57.4303	2.13816	0.671073	3.18618	0.00144165	0.00583424	LG23	33088495	33146895	ENSONIG00000019325	Brain	tp63	TP63	tumor protein
30.1303	2.13725	0.845943	2.52647	0.0115216	0.0331546	LG6	3590808	3663251	ENSONIG00000018171	Brain		-	C-type lectin (CTL) or carbohydrate-recognition domain (CRD)
657.738	2.13668	0.213255	10.0193	1.25326e-23	1.7283e-21	LG15	22558630	22569280	ENSONIG00000041194	Brain	atf3	ATF3	Transcription factor
61.2431	2.13469	0.641489	3.32772	0.000875612	0.00381139	LG3	28146185	28157746	ENSONIG00000007845	Brain	btr12	-	Bloodthirsty-related gene family, member 12
25.2736	2.13323	0.757291	2.81692	0.00484865	0.0161554	LG23	35345067	35345122	ENSONIG00000040332	Brain
9.76429	2.13038	0.890297	2.39289	0.0167161	0.0448088	LG20	10176648	10179018	ENSONIG00000035643	Brain		-	Ribonuclease H protein
225.212	2.12716	0.32391	6.56714	5.12894e-11	1.23936e-09	LG5	17629869	17635026	ENSONIG00000036307	Brain	hyal1	HYAL1	Hyaluronoglucosaminidase 1
12.3149	2.12664	0.752097	2.82762	0.00468955	0.0156905	LG4	13387393	13387465	ENSONIG00000022161	Brain
661.548	2.12409	0.286582	7.41182	1.2458e-13	4.85996e-12	LG3	11265845	11269498	ENSONIG00000008770	Brain	plin2	PLIN2	Belongs to the perilipin family
173.87	2.12359	0.412062	5.15356	2.55582e-07	2.9356e-06	LG17	30966094	30969433	ENSONIG00000027371	Brain		RNF14	Ring finger protein 14
309.05	2.12047	0.3365	6.30153	2.94716e-10	6.16993e-09	LG14	17300442	17369699	ENSONIG00000005131	Brain	grm5b	GRM5	glutamate receptor
117.96	2.12018	0.737051	2.87658	0.00402012	0.0137961	LG16	26858437	26861815	ENSONIG00000027335	Brain		-	Integrase core domain
8.70785	2.11898	0.935039	2.26619	0.0234396	0.0588942	MKQE02000155.1	196987	198826	ENSONIG00000029606	Brain		-	Reverse transcriptase (RNA-dependent DNA polymerase)
1214.14	2.11666	0.210873	10.0376	1.04205e-23	1.44625e-21	LG10	2125020	2127865	ENSONIG00000013880	Brain	btg3	BTG3	B-cell translocation gene 3
95.1235	2.11562	0.347937	6.08046	1.19839e-09	2.22143e-08	LG5	14303600	14358646	ENSONIG00000040153	Brain
499.036	2.11524	0.228358	9.26284	1.99072e-20	1.95914e-18	LG14	18087007	18104177	ENSONIG00000005062	Brain	alkbh8	ALKBH8	alkB, alkylation repair homolog 8 (E. coli)
47.2072	2.11516	0.47901	4.4157	1.00686e-05	7.91557e-05	LG4	27058282	27060135	ENSONIG00000034387	Brain	zgc:91968	MREG	Melanoregulin
7.07962	2.11494	0.986632	2.14359	0.0320655	0.0759428	LG7	39821663	39838641	ENSONIG00000004045	Brain		-	Sodium- and chloride-dependent GABA transporter 3-like
13.9785	2.11439	0.977819	2.16235	0.0305909	0.0732577	LG4	33280355	33281696	ENSONIG00000035728	Brain		-	ENV polyprotein (coat polyprotein)
351.26	2.11247	0.373358	5.65803	1.5312e-08	2.26294e-07	LG2	20249316	20260611	ENSONIG00000005469	Brain	efemp2a	efemp2	fibulin-like extracellular matrix protein
1568.91	2.11088	0.321831	6.55898	5.41763e-11	1.3033e-09	LG13	1832309	1858168	ENSONIG00000038109	Brain	mmrn2a	MMRN2	Multimerin
2216.34	2.10945	0.408602	5.16261	2.4353e-07	2.8121e-06	LG17	2109212	2118150	ENSONIG00000010086	Brain	mknk2b	MKNK2	MAP kinase-interacting serine
24.1095	2.1075	0.621827	3.38922	0.00070093	0.00316757	LG13	20711076	20712867	ENSONIG00000009792	Brain		-	Belongs to the G-protein coupled receptor 1 family
22.0886	2.10717	0.60229	3.4986	0.000467705	0.00225128	LG12	8131266	8134746	ENSONIG00000029391	Brain		-	Reverse transcriptase (RNA-dependent DNA polymerase)
12.8544	2.10625	0.838552	2.51177	0.0120128	0.0343151	LG4	4224168	4225185	ENSONIG00000034800	Brain		-	DDE superfamily endonuclease
301.92	2.10486	0.235333	8.94417	3.7476e-19	3.20708e-17	LG20	18405779	18409605	ENSONIG00000041983	Brain	ube2t	UBE2T	Belongs to the ubiquitin-conjugating enzyme family
527.754	2.10017	0.24766	8.48007	2.25064e-17	1.49474e-15	LG16	6657618	6681048	ENSONIG00000007164	Brain	pms1	PMS1	PMS1 postmeiotic segregation increased 1 (S. cerevisiae)
8.96995	2.09666	0.870517	2.40852	0.0160172	0.0432136	LG11	26039174	26041550	ENSONIG00000028610	Brain	si:dkey-34d22.5	rab42	RAB42, member RAS oncogene family
85.923	2.09503	0.646442	3.24086	0.00119169	0.00494749	LG20	10550474	10551749	ENSONIG00000038210	Brain	fam110a	-	Family with sequence similarity 110 member A
67.0139	2.09313	0.471903	4.43551	9.18525e-06	7.29036e-05	LG12	16854841	16856207	ENSONIG00000016120	Brain	f2rl2	f2rl2	Coagulation factor II (thrombin) receptor-like 2
193.398	2.09296	0.45461	4.60385	4.14757e-06	3.5748e-05	LG11	21740056	21759235	ENSONIG00000006474	Brain	pklr	PKLR	Pyruvate kinase
9.67885	2.08911	1.01942	2.04932	0.0404313	0.0917683	LG19	30790874	30793691	ENSONIG00000036375	Brain
220.523	2.08783	0.285427	7.31477	2.57819e-13	9.50945e-12	LG22	28522928	28534157	ENSONIG00000028802	Brain		TOPAZ1	Testis- and ovary-specific PAZ domain-containing protein
7.89904	2.08489	0.929901	2.24206	0.0249578	0.0620036	LG15	33829696	33831541	ENSONIG00000012550	Brain	lim2.2	LIM2	Lens intrinsic membrane protein 2.2
15.8069	2.08202	0.779877	2.66968	0.00759234	0.0234262	LG2	20598176	20603669	ENSONIG00000005396	Brain	kcnk4a	KCNK4	mechanosensitived potassium channel activity
245.189	2.08152	1.05836	1.96673	0.0492139	0.107164	LG3	7252052	7258135	ENSONIG00000018428	Brain	cldn7a	CLDN7	Plays a major role in tight junction-specific obliteration of the intercellular space, through calcium- independent cell-adhesion activity
10.0749	2.07839	0.815397	2.54893	0.0108054	0.0314067	MKQE02000530.1	790006	918480	ENSONIG00000042022	Brain		NLRP12	NLRC3-like
71.6007	2.07536	0.330151	6.2861	3.25535e-10	6.74465e-09	LG5	5353582	5362544	ENSONIG00000005237	Brain		SHISA5	Shisa family member
8.23633	2.07487	0.861954	2.40717	0.0160765	0.043325	LG22	35532154	35532219	ENSONIG00000030967	Brain
210.138	2.07217	0.235067	8.81521	1.19463e-18	9.47436e-17	LG18	26733535	26809639	ENSONIG00000015138	Brain	kirrel1b	KIRREL	Kin of IRRE like
83.7763	2.07173	0.314582	6.58565	4.52912e-11	1.10927e-09	LG22	18746407	18846075	ENSONIG00000038056	Brain	trps1	TRPS1	Trichorhinophalangeal syndrome I
171.217	2.07053	0.46547	4.44825	8.65716e-06	6.91391e-05	LG7	26743596	26746556	ENSONIG00000029172	Brain		INIP	Ints3 and nabp interacting protein
1380.98	2.06908	0.308055	6.71661	1.86001e-11	4.92312e-10	LG6	11242668	11509614	ENSONIG00000042008	Brain		ICAM3	integrin binding
1255.1	2.06875	0.483384	4.27972	1.87131e-05	0.000136924	LG11	30134710	30196312	ENSONIG00000001554	Brain	mef2d	MEF2D	enhancer factor 2d
272.907	2.06487	0.36073	5.72416	1.03947e-08	1.58378e-07	LG2	24439346	24446728	ENSONIG00000038415	Brain
7.1047	2.06377	1.051	1.96362	0.0495742	0.107764	MKQE02001488.1	45637	55396	ENSONIG00000035827	Brain
312.52	2.06251	0.534957	3.85547	0.000115509	0.00067482	LG23	40774272	40777585	ENSONIG00000039200	Brain	fstl3	FSTL3	Follistatin-like 3 (secreted glycoprotein)
250.727	2.06004	0.324991	6.33876	2.31616e-10	4.97492e-09	LG13	22465577	22472106	ENSONIG00000028788	Brain	si:dkey-76k16.5	Glyatl3	Si dkey-76k16.5
250.727	2.06004	0.324991	6.33876	2.31616e-10	4.97492e-09	LG13	22465577	22472106	ENSONIG00000028788	Brain	si:dkey-76k16.5	GLYAT	Glycine N-acyltransferase-like
15.7397	2.05982	0.774042	2.66113	0.00778792	0.0239274	LG15	27831868	27965912	ENSONIG00000011283	Brain	opn5	OPN5	Belongs to the G-protein coupled receptor 1 family
2226.51	2.05841	0.171273	12.0183	2.84688e-33	8.56079e-31	LG7	48769320	48775969	ENSONIG00000008523	Brain	hbp1	HBP1	HMG-box transcription factor 1
274.931	2.05736	0.278164	7.39622	1.40111e-13	5.43645e-12	LG15	8276449	8389911	ENSONIG00000000428	Brain		-	Deleted in malignant brain tumors 1 protein-like
81.1776	2.05711	0.349739	5.88184	4.05738e-09	6.73668e-08	LG11	28789200	28814441	ENSONIG00000007481	Brain		PHLDB3	Pleckstrin homology-like domain family B member
28.3944	2.05676	0.651229	3.15827	0.00158708	0.00633514	LG3	36581	39696	ENSONIG00000038739	Brain		NLRP12	NACHT, LRR and PYD domains-containing protein
41.8892	2.05638	0.593939	3.46227	0.000535631	0.00252822	LG6	15168083	15168645	ENSONIG00000038675	Brain		APELA	Apelin receptor early endogenous
437.206	2.05368	0.165114	12.438	1.62593e-35	5.58778e-33	LG12	32106450	32141480	ENSONIG00000013820	Brain	cep120	CEP120	Centrosomal protein
26.2113	2.05304	0.595955	3.44496	0.000571143	0.00266907	MKQE02000825.1	44917	46828	ENSONIG00000030973	Brain		-	Ribonuclease H protein
7.79337	2.04517	0.930024	2.19905	0.0278742	0.0678629	LG10	24322471	24324099	ENSONIG00000017379	Brain		kcnj6	G protein-activated inward rectifier potassium channel
2679.27	2.04338	0.38409	5.32006	1.03733e-07	1.29224e-06	LG11	23631322	23639375	ENSONIG00000037886	Brain	si:ch73-86n18.1	clec-86	Si ch211-154o6.6
14.5214	2.03963	0.785788	2.59565	0.00944133	0.028094	LG10	12273404	12282855	ENSONIG00000005243	Brain		CAPN6	Belongs to the peptidase C2 family
60.1944	2.03812	0.400095	5.09409	3.50414e-07	3.90608e-06	LG19	3386368	3386662	ENSONIG00000034768	Brain		BACH2	BTB and CNC homology 1, basic leucine zipper transcription factor 2a
11.8085	2.03696	0.994809	2.04759	0.0406	0.0921222	LG3	69046586	69341562	ENSONIG00000029623	Brain		FCRLA	Immunoglobulin
11.8085	2.03696	0.994809	2.04759	0.0406	0.0921222	LG3	69046586	69341562	ENSONIG00000029623	Brain		-	Fc receptor-like protein
182.98	2.03392	0.434691	4.679	2.88272e-06	2.57483e-05	LG20	21804330	21817254	ENSONIG00000002399	Brain	plekhn1	PLEKHN1	family N member 1
416.229	2.03168	0.34901	5.82128	5.83976e-09	9.42151e-08	LG13	28134855	28166675	ENSONIG00000003014	Brain	plekhh2	PLEKHH2	Pleckstrin homology domain containing, family H (with MyTH4 domain) member 2
88.6615	2.03101	0.530443	3.82889	0.000128721	0.000742194	LG3	20133676	20295170	ENSONIG00000039305	Brain		-	ubiquitin carboxyl-terminal hydrolase
16.2197	2.02894	0.639495	3.17272	0.0015102	0.00606854	LG23	14161967	14162025	ENSONIG00000033245	Brain
65.177	2.02521	0.511836	3.95675	7.59759e-05	0.000467848	LG18	37916672	37927515	ENSONIG00000010135	Brain		cdh7	Cadherins are calcium-dependent cell adhesion proteins
160.365	2.02371	0.3963	5.10651	3.2817e-07	3.68527e-06	LG11	29230113	29242061	ENSONIG00000001479	Brain	lsr	LSR	Lipolysis stimulated lipoprotein receptor
404.395	2.02102	0.219288	9.21631	3.07513e-20	2.93303e-18	LG10	26778979	26821374	ENSONIG00000013306	Brain		ARHGEF12	Rho guanine nucleotide exchange factor
19.0905	2.01893	0.653011	3.09173	0.00198996	0.00768792	LG7	28004998	28006144	ENSONIG00000039438	Brain		-	Reverse transcriptase (RNA-dependent DNA polymerase)
91.8221	2.01878	0.36572	5.52001	3.38984e-08	4.70169e-07	LG1	26895849	26900159	ENSONIG00000036163	Brain		-	Interleukin 4 receptor
134.113	2.01739	0.655915	3.0757	0.00210012	0.00805058	LG3	79668039	79669235	ENSONIG00000039482	Brain		-	C-type natriuretic peptide 2-like
553.311	2.01674	0.218673	9.22263	2.89892e-20	2.78953e-18	LG14	23931268	23933303	ENSONIG00000036353	Brain	trim59	TRIM59	zinc ion binding
56.2027	2.01656	0.437717	4.60698	4.0856e-06	3.52605e-05	LG13	2288760	2290641	ENSONIG00000007095	Brain	CST7	CST7	Belongs to the cystatin family
4347.51	2.01125	0.255722	7.865	3.69092e-15	1.80797e-13	LG11	25751004	25756450	ENSONIG00000027502	Brain		APOC1	Apolipoprotein C-I
26.3779	2.00953	0.569196	3.53048	0.000414813	0.00202917	LG12	28632489	28638285	ENSONIG00000016904	Brain	RAB27B	RAB27B	RAB27B, member RAS oncogene family
326.414	2.00941	0.42356	4.7441	2.09432e-06	1.932e-05	LG20	16147	20264	ENSONIG00000032569	Brain		SOX18	SRY (sex determining region Y)-box 18
10.8701	2.00809	0.861059	2.33212	0.0196943	0.0511764	LG3	24266299	24294199	ENSONIG00000037041	Brain
22.9156	2.00734	0.699499	2.86968	0.00410893	0.0140306	MKQE02000247.1	59855	61964	ENSONIG00000040661	Brain		-	Sacsin-like
14.0911	2.00547	0.949354	2.11246	0.0346474	0.0807656	MKQE02000746.1	160067	162338	ENSONIG00000038257	Brain		-	Ribonuclease H protein
12.1375	2.00393	1.0148	1.9747	0.0483027	0.105658	LG22	15926084	15927955	ENSONIG00000019663	Brain	clec3bb	clec3b	C-type lectin domain family 3 member B
693.24	2.00362	0.214468	9.34229	9.42765e-21	9.62821e-19	LG9	18074066	18080079	ENSONIG00000005833	Brain	cry-dash	-	Cryptochrome
9.6747	1.99823	0.870884	2.29448	0.0217628	0.0554663	LG3	8091549	8096747	ENSONIG00000037475	Brain
117.27	1.99517	0.396058	5.03757	4.71491e-07	5.10668e-06	LG7	34868717	34869957	ENSONIG00000038791	Brain		TNF	Tumor necrosis
465.63	1.99388	0.320303	6.22496	4.81668e-10	9.64716e-09	LG14	37527807	37548080	ENSONIG00000001208	Brain	dlc	dll3	Delta-like protein
15.5915	1.99356	1.00806	1.97761	0.0479725	0.105169	LG20	2699720	2716999	ENSONIG00000014719	Brain		-	Belongs to the DNase I family
576.033	1.99094	0.30573	6.5121	7.41093e-11	1.74407e-09	LG12	33331882	33347518	ENSONIG00000013984	Brain	slc25a25a	SLC25A25	Solute carrier family 25 (mitochondrial carrier)
8.97594	1.98957	0.978119	2.03407	0.0419442	0.0944791	LG7	35436012	35440525	ENSONIG00000035576	Brain
384.579	1.98913	0.3129	6.35709	2.05615e-10	4.44733e-09	LG10	25777419	25814118	ENSONIG00000009512	Brain	tlcd3a	FAM57A	Family with sequence similarity 57, member A
36.9736	1.98523	0.494595	4.01385	5.97363e-05	0.000379727	LG20	7088973	7096462	ENSONIG00000016508	Brain	ccn5	wisp2	WNT1 inducible signaling pathway protein 2
142.264	1.98311	0.318342	6.22949	4.67951e-10	9.38982e-09	LG11	38376323	38380137	ENSONIG00000001467	Brain	TXNIP	TXNIP	Thioredoxin interacting protein
63.5377	1.98279	0.541271	3.66321	0.000249079	0.00130671	LG4	18300078	18305227	ENSONIG00000040519	Brain	tmed6	TMED6	Transmembrane emp24 protein transport domain containing 6
18.1862	1.97931	0.696023	2.84375	0.00445867	0.0150295	LG9	27110086	27112368	ENSONIG00000027305	Brain		FITM1	Fat storage-inducing transmembrane protein
1274.61	1.97913	0.185873	10.6478	1.78616e-26	3.36279e-24	LG7	25127713	25137122	ENSONIG00000038172	Brain	rcl1	RCL1	RNA terminal phosphate cyclase-like 1
11.388	1.97558	0.773172	2.55516	0.0106138	0.030966	LG11	36383682	36385436	ENSONIG00000039907	Brain	rnf183	RNF225	RING finger protein
105467	1.97485	0.199054	9.92119	3.36728e-23	4.41849e-21	MT	7225	7916	ENSONIG00000036904	Brain	COX2	COX2	Cytochrome c oxidase is the component of the respiratory chain that catalyzes the reduction of oxygen to water. Subunits 1- 3 form the functional core of the enzyme complex. Subunit 2 transfers the electrons from cytochrome c via its binuclear copper A center to the bimetallic center of the catalytic subunit 1
115.584	1.97465	0.57283	3.44718	0.000566462	0.00264949	LG22	24332360	24335395	ENSONIG00000037672	Brain	tfpi2	TFPI2	Tissue factor pathway inhibitor
31.0521	1.97404	0.551283	3.58081	0.000342532	0.00172109	LG3	2118177	2124134	ENSONIG00000035663	Brain		-	K02A2.6-like
27.2399	1.97246	0.567668	3.47466	0.000511496	0.00242822	LG3	21590144	21598774	ENSONIG00000042692	Brain	si:ch211-216p19.5	-	Leishmanolysin
52.1554	1.97031	0.405802	4.85535	1.20177e-06	1.18056e-05	LG3	41122363	41127163	ENSONIG00000042833	Brain		ENDOD1	Endonuclease domain containing 1
169.762	1.96967	0.57301	3.43741	0.000587296	0.00273629	MKQE02000442.1	8395	51905	ENSONIG00000040016	Brain		NLRP12	ATP binding
135.251	1.96862	0.563296	3.49482	0.000474382	0.00227735	LG10	3584073	3587485	ENSONIG00000015836	Brain	ckma	CKM	Belongs to the ATP guanido phosphotransferase family
174.83	1.96793	0.480565	4.09504	4.22103e-05	0.000278882	LG20	1198413	1218856	ENSONIG00000014836	Brain	dnmt3bb.2	-	C-5 cytosine-specific DNA methylase
94.5057	1.967	0.575063	3.4205	0.00062507	0.00287638	LG23	544683	553949	ENSONIG00000018326	Brain	SLC15A1	SLC15A1	Solute carrier family 15 (oligopeptide transporter), member
[truncated: 9,649 more rows]

## Sheet: Gill
baseMean	log2FoldChange	lfcSE	stat	pvalue	padj	chr	start	end	gene	tissue	Gene.name	eggnog_Preferred_name	eggnog_Description
[truncated: 9,950 more rows]
