# Supplementary material for: Integrative epigenomic and transcriptomic profiling reveals organ-specific and coordinated cold stress responses in the brain and gill of Nile tilapia
Source: Stress Biol. 2026 Jan 11;6(1):4. doi: 10.1007/s44154-025-00277-y (PMC12790559; doi:10.1007/s44154-025-00277-y)
Supplement: Supplementary file 2 — Supplementary Material 2. [file 44154_2025_277_MOESM2_ESM.zip › Supplementary Tables/Table S6R1.xlsx]

## Sheet: Brain
Motif.Name	Consensus	P.value	Log.P.value	q.value..Benjamini.	X..of.Target.Sequences.with.Motif.of.3830.	X..of.Target.Sequences.with.Motif	X..of.Background.Sequences.with.Motif.of.45130.	X..of.Background.Sequences.with.Motif	Cluster
CTCF(Zf)/CD4+-CTCF-ChIP-Seq(Barski_et_al.)/Homer	AYAGTGCCMYCTRGTGGCCA	1e-31	-72.31	0	72	0.0805	644.6	0.0138	C1
BORIS(Zf)/K562-CTCFL-ChIP-Seq(GSE32465)/Homer	CNNBRGCGCCCCCTGSTGGC	1e-25	-58.86	0	78	0.0872	947.5	0.0203	C1
KLF14(Zf)/HEK293-KLF14.GFP-ChIP-Seq(GSE58341)/Homer	RGKGGGCGKGGC	1e-10	-23.81	0	219	0.245	7481.8	0.1602	C1
NFY(CCAAT)/Promoter/Homer	RGCCAATSRG	1e-10	-23.08	0	120	0.1342	3391.3	0.0726	C1
Sp2(Zf)/HEK293-Sp2.eGFP-ChIP-Seq(Encode)/Homer	YGGCCCCGCCCC	1e-08	-20.26	0	176	0.1969	5893.9	0.1262	C1
Sp5(Zf)/mES-Sp5.Flag-ChIP-Seq(GSE72989)/Homer	RGKGGGCGGAGC	1e-05	-12.96	0.0004	126	0.1409	4347.2	0.0931	C1
Fra2(bZIP)/Striatum-Fra2-ChIP-Seq(GSE43429)/Homer	GGATGACTCATC	1e-05	-12.85	0.0004	66	0.0738	1878.8	0.0402	C1
Fos(bZIP)/TSC-Fos-ChIP-Seq(GSE110950)/Homer	NDATGASTCAYN	1e-05	-12.56	0.0004	77	0.0861	2329.4	0.0499	C1
NPAS(bHLH)/Liver-NPAS-ChIP-Seq(GSE39860)/Homer	NVCACGTG	1e-05	-12.35	0.0005	228	0.255	9047.8	0.1937	C1
Jun-AP1(bZIP)/K562-cJun-ChIP-Seq(GSE31477)/Homer	GATGASTCATCN	1e-05	-11.99	0.0006	40	0.0447	959	0.0205	C1
Maz(Zf)/HepG2-Maz-ChIP-Seq(GSE31477)/Homer	GGGGGGGG	1e-05	-11.79	0.0007	149	0.1667	5474	0.1172	C1
Sp1(Zf)/Promoter/Homer	GGCCCCGCCCCC	0.0001	-11.44	0.0009	34	0.038	773.9	0.0166	C1
AP-1(bZIP)/ThioMac-PU.1-ChIP-Seq(GSE21512)/Homer	VTGACTCATC	0.0001	-10.95	0.0014	91	0.1018	3023.5	0.0647	C1
KLF6(Zf)/PDAC-KLF6-ChIP-Seq(GSE64557)/Homer	MKGGGYGTGGCC	0.0001	-10.75	0.0015	106	0.1186	3681.9	0.0788	C1
Fra1(bZIP)/BT549-Fra1-ChIP-Seq(GSE46166)/Homer	NNATGASTCATH	0.0001	-10.69	0.0015	70	0.0783	2174.3	0.0466	C1
Fosl2(bZIP)/3T3L1-Fosl2-ChIP-Seq(GSE56872)/Homer	NATGASTCABNN	0.0001	-10.45	0.0018	47	0.0526	1286.5	0.0275	C1
KLF5(Zf)/LoVo-KLF5-ChIP-Seq(GSE49402)/Homer	DGGGYGKGGC	0.0001	-10.23	0.0021	131	0.1465	4833.9	0.1035	C1
KLF10(Zf)/HEK293-KLF10.GFP-ChIP-Seq(GSE58341)/Homer	GGGGGTGTGTCC	0.0001	-10.05	0.0024	157	0.1756	6032.9	0.1292	C1
FRS9(ND)/col-FRS9-DAP-Seq(GSE60143)/Homer	RGAGAGAGAAAG	0.0001	-10.04	0.0024	73	0.0817	2344.8	0.0502	C1
KLF1(Zf)/HUDEP2-KLF1-CutnRun(GSE136251)/Homer	VDGGGYGGGGCY	0.0001	-9.836	0.0027	100	0.1119	3506.3	0.0751	C1
JunB(bZIP)/DendriticCells-Junb-ChIP-Seq(GSE36099)/Homer	RATGASTCAT	0.0001	-9.819	0.0027	67	0.0749	2114.5	0.0453	C1
Atf3(bZIP)/GBM-ATF3-ChIP-Seq(GSE33912)/Homer	DATGASTCATHN	0.0001	-9.539	0.0033	80	0.0895	2676.4	0.0573	C1
E2F(E2F)/Hela-CellCycle-Expression/Homer	TTSGCGCGAAAA	0.0001	-9.483	0.0033	14	0.0157	210.7	0.0045	C1
Fli1(ETS)/CD8-FLI-ChIP-Seq(GSE20898)/Homer	NRYTTCCGGH	0.001	-9.206	0.0042	150	0.1678	5814.7	0.1245	C1
MNT(bHLH)/HepG2-MNT-ChIP-Seq(Encode)/Homer	DGCACACGTG	0.001	-9	0.005	146	0.1633	5656.7	0.1211	C1
BIM2(bHLH)/col-BIM2-DAP-Seq(GSE60143)/Homer	NNNNCACGTGNN	0.001	-8.912	0.0052	123	0.1376	4620.1	0.0989	C1
BATF(bZIP)/Th17-BATF-ChIP-Seq(GSE39756)/Homer	DATGASTCAT	0.001	-8.878	0.0052	73	0.0817	2436.3	0.0522	C1
HIF-1b(HLH)/T47D-HIF1b-ChIP-Seq(GSE59937)/Homer	RTACGTGC	0.001	-8.717	0.0059	212	0.2371	8795.9	0.1883	C1
Rfx1(HTH)/NPC-H3K4me1-ChIP-Seq(GSE16256)/Homer	KGTTGCCATGGCAA	0.001	-8.714	0.0059	32	0.0358	818.3	0.0175	C1
bHLH34(bHLH)/colamp-bHLH34-DAP-Seq(GSE60143)/Homer	HGWGRHWGACACGTG	0.001	-8.674	0.0059	47	0.0526	1389.6	0.0298	C1
Atf7(bZIP)/3T3L1-Atf7-ChIP-Seq(GSE56872)/Homer	NGRTGACGTCAY	0.001	-8.455	0.0069	84	0.094	2943.5	0.063	C1
X-box(HTH)/NPC-H3K4me1-ChIP-Seq(GSE16256)/Homer	GGTTGCCATGGCAA	0.001	-8.351	0.0074	22	0.0246	484.1	0.0104	C1
PIF5ox(bHLH)/Arabidopsis-PIF5ox-ChIP-Seq(GSE35062)/Homer	BCACGTGVDN	0.001	-8.091	0.0093	131	0.1465	5082.2	0.1088	C1
Cbf1(bHLH)/Yeast-Cbf1-ChIP-Seq(GSE29506)/Homer	TCACGTGAYH	0.001	-7.792	0.0122	48	0.0537	1487.9	0.0319	C1
USF1(bHLH)/GM12878-Usf1-ChIP-Seq(GSE32465)/Homer	SGTCACGTGR	0.001	-7.686	0.0132	65	0.0727	2199.2	0.0471	C1
Knotted(Homeobox)/Corn-KN1-ChIP-Seq(GSE39161)/Homer	GAYGNGACRGGN	0.001	-7.676	0.0132	191	0.2136	7954.9	0.1703	C1
Rfx2(HTH)/LoVo-RFX2-ChIP-Seq(GSE49402)/Homer	GTTGCCATGGCAACM	0.001	-7.571	0.014	23	0.0257	548.3	0.0117	C1
At2g03500(G2like)/col-At2g03500-DAP-Seq(GSE60143)/Homer	WWAGAATATTCT	0.001	-7.554	0.014	20	0.0224	447	0.0096	C1
BMAL1(bHLH)/Liver-Bmal1-ChIP-Seq(GSE39860)/Homer	GNCACGTG	0.001	-7.445	0.0151	235	0.2629	10118.7	0.2166	C1
PIF4(bHLH)/Seedling-PIF4-ChIP-Seq(GSE35315)/Homer	NNBCACGTGN	0.001	-7.404	0.0153	152	0.17	6149.5	0.1317	C1
E2F3(E2F)/MEF-E2F3-ChIP-Seq(GSE71376)/Homer	BTKGGCGGGAAA	0.001	-7.365	0.0155	59	0.066	1973.6	0.0423	C1
E-box/Arabidopsis-Promoters/Homer	GCCACGTG	0.001	-7.271	0.0167	70	0.0783	2450.7	0.0525	C1
bHLHE40(bHLH)/HepG2-BHLHE40-ChIP-Seq(GSE31477)/Homer	KCACGTGMCN	0.001	-7.133	0.0187	53	0.0593	1741.6	0.0373	C1
ETS1(ETS)/Jurkat-ETS1-ChIP-Seq(GSE17954)/Homer	ACAGGAAGTG	0.001	-7.119	0.0187	137	0.1532	5489.1	0.1175	C1
SPCH(bHLH)/Seedling-SPCH-ChIP-Seq(GSE57497)/Homer	WNBCACGTGA	0.001	-7.085	0.0187	153	0.1711	6243.2	0.1337	C1
n-Myc(bHLH)/mES-nMyc-ChIP-Seq(GSE11431)/Homer	VRCCACGTGG	0.001	-7.062	0.0187	87	0.0973	3216.7	0.0689	C1
PHA-4(Forkhead)/cElegans-Embryos-PHA4-ChIP-Seq(modEncode)/Homer	KTGTTTGC	0.001	-6.996	0.0196	435	0.4866	20280.4	0.4342	C1
NFIL3(bZIP)/HepG2-NFIL3-ChIP-Seq(Encode)/Homer	VTTACGTAAYNNNNN	0.001	-6.963	0.0198	76	0.085	2741.1	0.0587	C1
GAGA-repeat/SacCer-Promoters/Homer	CTYTCTYTCTCTCTC	0.01	-6.806	0.0227	409	0.4575	18983.3	0.4064	C1
PIF7(bHLH)/col-PIF7-DAP-Seq(GSE60143)/Homer	CCACGTGGNH	0.01	-6.797	0.0227	26	0.0291	691.7	0.0148	C1
bHLH74(bHLH)/col-bHLH74-DAP-Seq(GSE60143)/Homer	DRATCACGTGAB	0.01	-6.796	0.0227	37	0.0414	1114.9	0.0239	C1
VRN1(ABI3VP1)/col-VRN1-DAP-Seq(GSE60143)/Homer	TTTTTTTTTT	0.01	-6.752	0.0227	20	0.0224	477.5	0.0102	C1
SeqBias: GA-repeat	GAGAGAGAGA	0.01	-6.658	0.0244	589	0.6588	28467	0.6095	C1
TF3A(C2H2)/col-TF3A-DAP-Seq(GSE60143)/Homer	NNDDGAGGAGGWNNN	0.01	-6.649	0.0244	190	0.2125	8077.8	0.1729	C1
Max(bHLH)/K562-Max-ChIP-Seq(GSE31477)/Homer	RCCACGTGGYYN	0.01	-6.611	0.0246	83	0.0928	3088.1	0.0661	C1
CREB5(bZIP)/LNCaP-CREB5.V5-ChIP-Seq(GSE137775)/Homer	VVATGACGTCAT	0.01	-6.479	0.0276	57	0.0638	1965.7	0.0421	C1
E2F4(E2F)/K562-E2F4-ChIP-Seq(GSE31477)/Homer	GGCGGGAAAH	0.01	-6.443	0.0281	55	0.0615	1883.7	0.0403	C1
Klf9(Zf)/GBM-Klf9-ChIP-Seq(GSE62211)/Homer	GCCACRCCCACY	0.01	-6.364	0.0299	46	0.0515	1511.2	0.0324	C1
CLOCK(bHLH)/Liver-Clock-ChIP-Seq(GSE39860)/Homer	GHCACGTG	0.01	-6.334	0.0303	81	0.0906	3030.5	0.0649	C1
ETV1(ETS)/GIST48-ETV1-ChIP-Seq(GSE22441)/Homer	AACCGGAAGT	0.01	-6.285	0.0312	155	0.1734	6463.6	0.1384	C1
Elk1(ETS)/Hela-Elk1-ChIP-Seq(GSE31477)/Homer	HACTTCCGGY	0.01	-6.141	0.0355	78	0.0872	2918.3	0.0625	C1
IRF8(IRF)/BMDM-IRF8-ChIP-Seq(GSE77884)/Homer	GRAASTGAAAST	0.01	-6.136	0.0355	35	0.0391	1079	0.0231	C1
c-Myc(bHLH)/LNCAP-cMyc-ChIP-Seq(Unpublished)/Homer	VCCACGTG	0.01	-6.121	0.0355	69	0.0772	2521.6	0.054	C1
En1(Homeobox)/SUM149-EN1-ChIP-Seq(GSE120957)/Homer	NDCTAATTAS	0.01	-6.112	0.0355	187	0.2092	8028.8	0.1719	C1
c-Myc(bHLH)/mES-cMyc-ChIP-Seq(GSE11431)/Homer	VVCCACGTGG	0.01	-6.041	0.0368	59	0.066	2092.3	0.0448	C1
GAGA-repeat/Arabidopsis-Promoters/Homer	CTCTCTCTCY	0.01	-6.029	0.0368	201	0.2248	8723.7	0.1868	C1
ELF5(ETS)/T47D-ELF5-ChIP-Seq(GSE30407)/Homer	ACVAGGAAGT	0.01	-5.952	0.0391	74	0.0828	2761.9	0.0591	C1
RBFox2(?)/Heart-RBFox2-CLIP-Seq(GSE57926)/Homer	TGCATGCA	0.01	-5.837	0.0432	252	0.2819	11269.4	0.2413	C1
ATHB20(Homeobox)/colamp-ATHB20-DAP-Seq(GSE60143)/Homer	CAATHATT	0.01	-5.837	0.0432	32	0.0358	978.7	0.021	C1
RFX(HTH)/K562-RFX3-ChIP-Seq(SRA012198)/Homer	CGGTTGCCATGGCAAC	0.01	-5.754	0.0456	20	0.0224	521.9	0.0112	C1
ETV4(ETS)/HepG2-ETV4-ChIP-Seq(ENCODE)/Homer	ACCGGAAGTG	0.01	-5.705	0.0472	138	0.1544	5751.7	0.1231	C1
At1g78700(BZR)/col-At1g78700-DAP-Seq(GSE60143)/Homer	NNNNCACGTGNNNNN	0.01	-5.615	0.0509	47	0.0526	1616.2	0.0346	C1
MITF(bHLH)/MastCells-MITF-ChIP-Seq(GSE48085)/Homer	RTCATGTGAC	0.01	-5.598	0.0511	108	0.1208	4358.3	0.0933	C1
Trl(Zf)/S2-GAGAfactor-ChIP-Seq(GSE40646)/Homer	RGAGAGAG	0.01	-5.526	0.0541	334	0.3736	15457.6	0.3309	C1
Klf4(Zf)/mES-Klf4-ChIP-Seq(GSE11431)/Homer	GCCACACCCA	0.01	-5.443	0.058	42	0.047	1419.1	0.0304	C1
E2F7(E2F)/Hela-E2F7-ChIP-Seq(GSE32673)/Homer	VDTTTCCCGCCA	0.01	-5.392	0.0603	12	0.0134	256.5	0.0055	C1
Znf263(Zf)/K562-Znf263-ChIP-Seq(GSE31477)/Homer	CVGTSCTCCC	0.01	-5.376	0.0605	244	0.2729	10973	0.2349	C1
Atf1(bZIP)/K562-ATF1-ChIP-Seq(GSE31477)/Homer	GATGACGTCA	0.01	-5.318	0.0633	102	0.1141	4120.9	0.0882	C1
Elk4(ETS)/Hela-Elk4-ChIP-Seq(GSE31477)/Homer	NRYTTCCGGY	0.01	-5.108	0.077	79	0.0884	3090	0.0662	C1
At4g36780(BZR)/col-At4g36780-DAP-Seq(GSE60143)/Homer	NNNNNNCACGTGNNN	0.01	-5.084	0.0779	47	0.0526	1665.2	0.0357	C1
Pho2(bHLH)/Yeast-Pho2-ChIP-Seq(GSE29506)/Homer	CCCACGTGCT	0.01	-5.07	0.078	52	0.0582	1884.7	0.0403	C1
AZF1(C2H2)/colamp-AZF1-DAP-Seq(GSE60143)/Homer	DKSWCACT	0.01	-5.032	0.0801	573	0.6409	28021.6	0.5999	C1
Bach2(bZIP)/OCILy7-Bach2-ChIP-Seq(GSE44420)/Homer	TGCTGAGTCA	0.01	-4.95	0.0858	26	0.0291	797.8	0.0171	C1
NPAS2(bHLH)/Liver-NPAS2-ChIP-Seq(GSE39860)/Homer	KCCACGTGAC	0.01	-4.874	0.0915	131	0.1465	5560.4	0.119	C1
SUT1?/SacCer-Promoters/Homer	CCCCGCGC	0.01	-4.84	0.0936	643	0.7192	31828.7	0.6814	C1
TFE3(bHLH)/MEF-TFE3-ChIP-Seq(GSE75757)/Homer	GTCACGTGACYV	0.01	-4.834	0.0936	22	0.0246	646.4	0.0138	C1
FOXK1(Forkhead)/HEK293-FOXK1-ChIP-Seq(GSE51673)/Homer	NVWTGTTTAC	0.01	-4.771	0.098	116	0.1298	4864.3	0.1041	C1
Usf2(bHLH)/C2C12-Usf2-ChIP-Seq(GSE36030)/Homer	GTCACGTGGT	0.01	-4.754	0.0985	44	0.0492	1567.3	0.0336	C1
PIF4(bHLH)/Seedling-PIF4-ChIP-Seq(GSE35315)/Homer	NNBCACGTGN	1e-08	-18.53	0	462	0.1662	5877.4	0.1289	C2
Mef2a(MADS)/HL1-Mef2a.biotin-ChIP-Seq(GSE21529)/Homer	CYAAAAATAG	1e-08	-18.5	0	86	0.0309	720.1	0.0158	C2
NF1-halfsite(CTF)/LNCaP-NF1-ChIP-Seq(Unpublished)/Homer	YTGCCAAG	1e-07	-18.27	0	618	0.2223	8220	0.1803	C2
NPAS(bHLH)/Liver-NPAS-ChIP-Seq(GSE39860)/Homer	NVCACGTG	1e-07	-16.91	0	615	0.2212	8252.4	0.181	C2
IBL1(bHLH)/Seedling-IBL1-ChIP-Seq(GSE51120)/Homer	CACGTGCC	1e-06	-15.14	0.0001	618	0.2223	8405	0.1844	C2
Mef2b(MADS)/HEK293-Mef2b.V5-ChIP-Seq(GSE67450)/Homer	GCTATTTTTGGM	1e-06	-14.84	0.0001	162	0.0583	1765.8	0.0387	C2
HIC1(Zf)/Treg-ZBTB29-ChIP-Seq(GSE99889)/Homer	TGCCAGCB	1e-06	-14.61	0.0001	768	0.2763	10751.6	0.2358	C2
BMAL1(bHLH)/Liver-Bmal1-ChIP-Seq(GSE39860)/Homer	GNCACGTG	1e-05	-12.83	0.0003	689	0.2478	9653.4	0.2117	C2
Mef2d(MADS)/Retina-Mef2d-ChIP-Seq(GSE61391)/Homer	GCTATTTTTAGC	1e-05	-12.73	0.0003	44	0.0158	332.8	0.0073	C2
RBFox2(?)/Heart-RBFox2-CLIP-Seq(GSE57926)/Homer	TGCATGCA	1e-05	-12.38	0.0004	806	0.2899	11511.6	0.2525	C2
PIF5ox(bHLH)/Arabidopsis-PIF5ox-ChIP-Seq(GSE35062)/Homer	BCACGTGVDN	1e-05	-12.27	0.0004	371	0.1335	4855.2	0.1065	C2
MNT(bHLH)/HepG2-MNT-ChIP-Seq(Encode)/Homer	DGCACACGTG	1e-05	-12.03	0.0005	393	0.1414	5196.2	0.114	C2
GAGA-repeat/Arabidopsis-Promoters/Homer	CTCTCTCTCY	1e-05	-11.61	0.0007	620	0.223	8676.3	0.1903	C2
WT1(Zf)/Kidney-WT1-ChIP-Seq(GSE90016)/Homer	MCTCCCMCRCAB	0.0001	-11.46	0.0008	262	0.0942	3297.9	0.0723	C2
SeqBias: G/A bias	RRRRRRRRRR	0.0001	-10.61	0.0017	2778	0.9993	45334.9	0.9944	C2
CELF2(RRM)/JSL1-CELF2-CLIP-Seq(GSE71264)/Homer	RGTGTCAG	0.0001	-10.16	0.0024	192	0.0691	2350.8	0.0516	C2
Pitx1(Homeobox)/Chicken-Pitx1-ChIP-Seq(GSE38910)/Homer	TAATCCCN	0.0001	-9.818	0.0032	984	0.354	14555.4	0.3193	C2
Mef2c(MADS)/GM12878-Mef2c-ChIP-Seq(GSE32465)/Homer	DCYAAAAATAGM	0.0001	-9.373	0.0048	74	0.0266	757.3	0.0166	C2
FUS3(ABI3VP1)/col-FUS3-DAP-Seq(GSE60143)/Homer	DNNWTNTGCATGKNN	0.0001	-9.316	0.0048	424	0.1525	5838	0.1281	C2
SeqBias: GA-repeat	GAGAGAGAGA	0.001	-8.982	0.0063	1758	0.6324	27276.5	0.5983	C2
Trl(Zf)/S2-GAGAfactor-ChIP-Seq(GSE40646)/Homer	RGAGAGAG	0.001	-8.941	0.0063	1006	0.3619	14995.2	0.3289	C2
Foxo3(Forkhead)/U2OS-Foxo3-ChIP-Seq(E-MTAB-2701)/Homer	DGTAAACA	0.001	-8.45	0.0098	237	0.0853	3087.1	0.0677	C2
GBF3(bZIP)/Arabidopsis-GBF3-ChIP-Seq(GSE80564)/Homer	TGCCACGTSAYC	0.001	-8.319	0.0107	153	0.055	1876	0.0411	C2
c-Myc(bHLH)/mES-cMyc-ChIP-Seq(GSE11431)/Homer	VVCCACGTGG	0.001	-7.911	0.0154	164	0.059	2051.5	0.045	C2
n-Myc(bHLH)/mES-nMyc-ChIP-Seq(GSE11431)/Homer	VRCCACGTGG	0.001	-7.694	0.0183	228	0.082	2997.2	0.0657	C2
CRX(Homeobox)/Retina-Crx-ChIP-Seq(GSE20012)/Homer	GCTAATCC	0.001	-7.65	0.0184	582	0.2094	8411	0.1845	C2
Smad2(MAD)/ES-SMAD2-ChIP-Seq(GSE29422)/Homer	CTGTCTGG	0.001	-7.529	0.02	715	0.2572	10512.9	0.2306	C2
CUC2(NAC)/colamp-CUC2-DAP-Seq(GSE60143)/Homer	TRCKTGTNNNWCAMG	0.001	-7.378	0.0224	70	0.0252	759.5	0.0167	C2
NF1:FOXA1(CTF,Forkhead)/LNCAP-FOXA1-ChIP-Seq(GSE27824)/Homer	WNTGTTTRYTTTGGCA	0.001	-7.332	0.0227	20	0.0072	142.7	0.0031	C2
AT1G19040(NAC)/col-AT1G19040-DAP-Seq(GSE60143)/Homer	CTTGNDNHNCAAGYW	0.001	-7.284	0.023	23	0.0083	175.8	0.0039	C2
BIM2(bHLH)/col-BIM2-DAP-Seq(GSE60143)/Homer	NNNNCACGTGNN	0.001	-7.279	0.023	309	0.1112	4236.2	0.0929	C2
bZIP18(bZIP)/colamp-bZIP18-DAP-Seq(GSE60143)/Homer	KGMCAGCTND	0.001	-7.262	0.023	1853	0.6665	29058.3	0.6374	C2
NPAS2(bHLH)/Liver-NPAS2-ChIP-Seq(GSE39860)/Homer	KCCACGTGAC	0.001	-7.223	0.023	389	0.1399	5459.9	0.1198	C2
PHA-4(Forkhead)/cElegans-Embryos-PHA4-ChIP-Seq(modEncode)/Homer	KTGTTTGC	0.001	-7.205	0.023	1197	0.4306	18270.5	0.4008	C2
Lhx1(Homeobox)/EmbryoCarcinoma-Lhx1-ChIP-Seq(GSE70957)/Homer	NNYTAATTAR	0.001	-7.092	0.0239	247	0.0888	3317	0.0728	C2
PAX5(Paired,Homeobox)/GM12878-PAX5-ChIP-Seq(GSE32465)/Homer	GCAGCCAAGCRTGACH	0.001	-6.965	0.0264	163	0.0586	2083.7	0.0457	C2
SeqBias: C/A-bias	MMMMMMMMMM	0.01	-6.838	0.0291	2780	1	45476.1	0.9975	C2
ABF1(bZIP)/Arabidopsis-ABF1-ChIP-Seq(GSE80564)/Homer	CACGTGGC	0.01	-6.752	0.0309	273	0.0982	3729.7	0.0818	C2
Lhx3(Homeobox)/Neuron-Lhx3-ChIP-Seq(GSE31456)/Homer	ADBTAATTAR	0.01	-6.661	0.033	402	0.1446	5705.5	0.1252	C2
CUC3(NAC)/col-CUC3-DAP-Seq(GSE60143)/Homer	TRCKTGWNNNACAMG	0.01	-6.469	0.039	68	0.0245	760.1	0.0167	C2
GBF5(bZIP)/colamp-GBF5-DAP-Seq(GSE60143)/Homer	WKNWSACGTGGCAWN	0.01	-6.459	0.039	108	0.0388	1316.3	0.0289	C2
AT3G51470(DBP)/col-AT3G51470-DAP-Seq(GSE60143)/Homer	TTWHGGTGCACC	0.01	-6.406	0.0396	642	0.2309	9477.1	0.2079	C2
PAX6(Paired,Homeobox)/Forebrain-Pax6-ChIP-Seq(GSE66961)/Homer	NGTGTTCAVTSAAGCGKAAA	0.01	-6.385	0.0396	44	0.0158	445	0.0098	C2
REM19(REM)/colamp-REM19-DAP-Seq(GSE60143)/Homer	AAAAAAAA	0.01	-6.24	0.0446	100	0.036	1212.2	0.0266	C2
GAGA-repeat/SacCer-Promoters/Homer	CTYTCTYTCTCTCTC	0.01	-6.131	0.0486	1140	0.4101	17483.1	0.3835	C2
IRF:BATF(IRF:bZIP)/pDC-Irf8-ChIP-Seq(GSE66899)/Homer	CTTTCANTATGACTV	0.01	-6.055	0.0513	32	0.0115	301.1	0.0066	C2
Fox:Ebox(Forkhead,bHLH)/Panc1-Foxa2-ChIP-Seq(GSE47459)/Homer	NNNVCTGWGYAAACASN	0.01	-6.023	0.0518	369	0.1327	5251.8	0.1152	C2
FRS9(ND)/col-FRS9-DAP-Seq(GSE60143)/Homer	RGAGAGAGAAAG	0.01	-5.864	0.0595	166	0.0597	2187.9	0.048	C2
MYB3(MYB)/Arabidopsis-MYB3-ChIP-Seq(GSE80564)/Homer	GKTAGGTRGG	0.01	-5.829	0.0604	469	0.1687	6821.5	0.1496	C2
Tal1	CATCTG	0.01	-5.717	0.0662	581	0.209	8590.9	0.1884	C2
MYB116(MYB)/colamp-MYB116-DAP-Seq(GSE60143)/Homer	AGTTAGGCAN	0.01	-5.712	0.0662	161	0.0579	2122.2	0.0466	C2
SeqBias: GCW-triplet	GCWGCWGCWGCW	0.01	-5.652	0.0679	2778	0.9993	45429.8	0.9965	C2
Foxo1(Forkhead)/RAW-Foxo1-ChIP-Seq(Fan_et_al.)/Homer	CTGTTTAC	0.01	-5.552	0.0736	587	0.2112	8704	0.1909	C2
Smad4(MAD)/ESC-SMAD4-ChIP-Seq(GSE29422)/Homer	VBSYGTCTGG	0.01	-5.476	0.078	758	0.2727	11426.4	0.2506	C2
ANAC087(NAC)/col-ANAC087-DAP-Seq(GSE60143)/Homer	WVCKTGHNNNWCAMG	0.01	-5.44	0.0794	63	0.0227	726.3	0.0159	C2
SRS7(SRS)/colamp-SRS7-DAP-Seq(GSE60143)/Homer	HATAGGTTTH	0.01	-5.387	0.0822	683	0.2457	10243.5	0.2247	C2
AR-halfsite(NR)/LNCaP-AR-ChIP-Seq(GSE27824)/Homer	CCAGGAACAG	0.01	-5.359	0.083	1203	0.4327	18613.1	0.4083	C2
MYB62(MYB)/colamp-MYB62-DAP-Seq(GSE60143)/Homer	NTACCTAACT	0.01	-5.259	0.0902	303	0.109	4301.9	0.0944	C2
Max(bHLH)/K562-Max-ChIP-Seq(GSE31477)/Homer	RCCACGTGGYYN	0.01	-5.093	0.1046	208	0.0748	2865.2	0.0628	C2
EGL-5(Homeobox)/cElegans-L3-EGL5-ChIP-Seq(modEncode)/Homer	ATTTAATGGG	0.01	-5.086	0.1046	298	0.1072	4239.6	0.093	C2
Bach2(bZIP)/OCILy7-Bach2-ChIP-Seq(GSE44420)/Homer	TGCTGAGTCA	0.01	-5.067	0.1046	67	0.0241	795.1	0.0174	C2
Zic(Zf)/Cerebellum-ZIC1.2-ChIP-Seq(GSE60731)/Homer	CCTGCTGAGH	0.01	-5.046	0.1046	393	0.1414	5714.3	0.1253	C2
At1g75490(AP2EREBP)/colamp-At1g75490-DAP-Seq(GSE60143)/Homer	CACCGMCT	0.01	-4.965	0.1114	632	0.2273	9485.7	0.2081	C2
Tbx20(T-box)/Heart-Tbx20-ChIP-Seq(GSE29636)/Homer	GGTGYTGACAGS	0.01	-4.861	0.1217	110	0.0396	1421	0.0312	C2
PR(NR)/T47D-PR-ChIP-Seq(GSE31130)/Homer	VAGRACAKNCTGTBC	0.01	-4.77	0.1313	735	0.2644	11151.4	0.2446	C2
Lhx2(Homeobox)/HFSC-Lhx2-ChIP-Seq(GSE48068)/Homer	TAATTAGN	0.01	-4.745	0.1325	246	0.0885	3470.2	0.0761	C2
AT1G72740(MYBrelated)/colamp-AT1G72740-DAP-Seq(GSE60143)/Homer	NNWWAMCCTAAHWNN	0.01	-4.652	0.1432	164	0.059	2233.5	0.049	C2
ABI5(bZIP)/col-ABI5-DAP-Seq(GSE60143)/Homer	GCCACGTG	0.01	-4.622	0.1455	134	0.0482	1787.1	0.0392	C2
SeqBias: GA-repeat	GAGAGAGAGA	1e-06	-14.28	0.0006	492	0.6833	28238.6	0.5952	C3
X-box(HTH)/NPC-H3K4me1-ChIP-Seq(GSE16256)/Homer	GGTTGCCATGGCAA	1e-05	-12.53	0.0018	23	0.0319	495.3	0.0104	C3
NF1-halfsite(CTF)/LNCaP-NF1-ChIP-Seq(Unpublished)/Homer	YTGCCAAG	1e-05	-11.59	0.0031	172	0.2389	8309	0.1751	C3
PRDM1(Zf)/Hela-PRDM1-ChIP-Seq(GSE31477)/Homer	ACTTTCACTTTC	0.0001	-11.37	0.0031	51	0.0708	1757	0.037	C3
Rfx1(HTH)/NPC-H3K4me1-ChIP-Seq(GSE16256)/Homer	KGTTGCCATGGCAA	0.0001	-10.42	0.006	30	0.0417	855.9	0.018	C3
Egr1(Zf)/K562-Egr1-ChIP-Seq(GSE32465)/Homer	TGCGTGGGYG	0.0001	-9.994	0.0077	97	0.1347	4260.9	0.0898	C3
HIC1(Zf)/Treg-ZBTB29-ChIP-Seq(GSE99889)/Homer	TGCCAGCB	0.0001	-9.786	0.0081	213	0.2958	11042	0.2327	C3
RFX(HTH)/K562-RFX3-ChIP-Seq(SRA012198)/Homer	CGGTTGCCATGGCAAC	0.001	-9.16	0.0132	21	0.0292	536.6	0.0113	C3
PIF5ox(bHLH)/Arabidopsis-PIF5ox-ChIP-Seq(GSE35062)/Homer	BCACGTGVDN	0.001	-9.141	0.0132	112	0.1556	5200.7	0.1096	C3
ATHB53(HB)/col-ATHB53-DAP-Seq(GSE60143)/Homer	CAATAATT	0.001	-8.694	0.0169	30	0.0417	944.6	0.0199	C3
Rfx2(HTH)/LoVo-RFX2-ChIP-Seq(GSE49402)/Homer	GTTGCCATGGCAACM	0.001	-8.621	0.0169	21	0.0292	558.4	0.0118	C3
BPC6(BBRBPC)/col-BPC6-DAP-Seq(GSE60143)/Homer	YTYTCTCTCTCTCTA	0.001	-8.41	0.0187	23	0.0319	651.7	0.0137	C3
AT1G71450(AP2EREBP)/col-AT1G71450-DAP-Seq(GSE60143)/Homer	DHDWTGTCGGTG	0.001	-8.299	0.0193	164	0.2278	8354.9	0.1761	C3
NeuroD1(bHLH)/Islet-NeuroD1-ChIP-Seq(GSE30298)/Homer	GCCATCTGTT	0.001	-8.129	0.0212	121	0.1681	5857.2	0.1235	C3
Max(bHLH)/K562-Max-ChIP-Seq(GSE31477)/Homer	RCCACGTGGYYN	0.001	-7.737	0.0293	68	0.0944	2938	0.0619	C3
PIF4(bHLH)/Seedling-PIF4-ChIP-Seq(GSE35315)/Homer	NNBCACGTGN	0.001	-7.717	0.0293	127	0.1764	6270	0.1322	C3
c-Myc(bHLH)/mES-cMyc-ChIP-Seq(GSE11431)/Homer	VVCCACGTGG	0.001	-7.567	0.0306	52	0.0722	2107.5	0.0444	C3
ABF1(bZIP)/Arabidopsis-ABF1-ChIP-Seq(GSE80564)/Homer	CACGTGGC	0.001	-7.517	0.0306	82	0.1139	3731.3	0.0786	C3
AT5G61620(MYBrelated)/colamp-AT5G61620-DAP-Seq(GSE60143)/Homer	CTTATCCA	0.001	-7.307	0.0355	111	0.1542	5405.1	0.1139	C3
At5g47390(MYBrelated)/col-At5g47390-DAP-Seq(GSE60143)/Homer	CTTATCCA	0.001	-7.257	0.0355	101	0.1403	4838.2	0.102	C3
LMI1(HB)/colamp-LMI1-DAP-Seq(GSE60143)/Homer	AATTATTG	0.001	-7.029	0.0424	38	0.0528	1439.2	0.0303	C3
Zic(Zf)/Cerebellum-ZIC1.2-ChIP-Seq(GSE60731)/Homer	CCTGCTGAGH	0.001	-6.98	0.0425	121	0.1681	6039.2	0.1273	C3
Olig2(bHLH)/Neuron-Olig2-ChIP-Seq(GSE30882)/Homer	RCCATMTGTT	0.01	-6.903	0.0439	228	0.3167	12541.8	0.2644	C3
Pho2(bHLH)/Yeast-Pho2-ChIP-Seq(GSE29506)/Homer	CCCACGTGCT	0.01	-6.728	0.0502	43	0.0597	1719.5	0.0362	C3
RBFox2(?)/Heart-RBFox2-CLIP-Seq(GSE57926)/Homer	TGCATGCA	0.01	-6.447	0.0638	226	0.3139	12522.1	0.2639	C3
AT1G44830(AP2EREBP)/col-AT1G44830-DAP-Seq(GSE60143)/Homer	NCCACCGACA	0.01	-6.305	0.0707	46	0.0639	1916.3	0.0404	C3
Gli2(Zf)/GM2-Gli2-ChIP-Chip(GSE112702)/Homer	YSTGGGTGGTCT	0.01	-5.791	0.1139	27	0.0375	991	0.0209	C3
AT5G25475(ABI3VP1)/col-AT5G25475-DAP-Seq(GSE60143)/Homer	RNNRNCAAGCADNDB	0.01	-5.623	0.1298	99	0.1375	4983.8	0.105	C3
HLF(bZIP)/HSC-HLF.Flag-ChIP-Seq(GSE69817)/Homer	RTTATGYAAB	0.01	-5.567	0.1326	56	0.0778	2539.7	0.0535	C3
Trl(Zf)/S2-GAGAfactor-ChIP-Seq(GSE40646)/Homer	RGAGAGAG	0.01	-5.538	0.1326	274	0.3806	15787	0.3328	C3
ABI5(bZIP)/col-ABI5-DAP-Seq(GSE60143)/Homer	GCCACGTG	0.01	-5.504	0.1326	43	0.0597	1840.4	0.0388	C3
Tbx5(T-box)/HL1-Tbx5.biotin-ChIP-Seq(GSE21529)/Homer	AGGTGTCA	0.01	-5.469	0.1326	315	0.4375	18440.4	0.3887	C3
NPAS(bHLH)/Liver-NPAS-ChIP-Seq(GSE39860)/Homer	NVCACGTG	0.01	-5.454	0.1326	161	0.2236	8735.8	0.1841	C3
n-Myc(bHLH)/mES-nMyc-ChIP-Seq(GSE11431)/Homer	VRCCACGTGG	0.01	-5.346	0.141	66	0.0917	3127.1	0.0659	C3
DREB26(AP2EREBP)/col-DREB26-DAP-Seq(GSE60143)/Homer	CCACCGACAH	0.01	-5.333	0.141	33	0.0458	1331.7	0.0281	C3
BPC1(BBRBPC)/colamp-BPC1-DAP-Seq(GSE60143)/Homer	GARGAGAGAGAA	0.01	-5.237	0.1485	72	0.1	3484.7	0.0734	C3
FUS3(ABI3VP1)/col-FUS3-DAP-Seq(GSE60143)/Homer	DNNWTNTGCATGKNN	0.01	-5.095	0.1666	120	0.1667	6328.4	0.1334	C3
BMAL1(bHLH)/Liver-Bmal1-ChIP-Seq(GSE39860)/Homer	GNCACGTG	0.01	-5.033	0.1726	185	0.2569	10316.8	0.2175	C3
FRS9(ND)/col-FRS9-DAP-Seq(GSE60143)/Homer	RGAGAGAGAAAG	0.01	-4.987	0.1761	49	0.0681	2226.1	0.0469	C3
GAGA-repeat/SacCer-Promoters/Homer	CTYTCTYTCTCTCTC	0.01	-4.98	0.1761	309	0.4292	18198.5	0.3836	C3
GBF3(bZIP)/Arabidopsis-GBF3-ChIP-Seq(GSE80564)/Homer	TGCCACGTSAYC	0.01	-4.975	0.1761	45	0.0625	2008.6	0.0423	C3
Mef2c(MADS)/GM12878-Mef2c-ChIP-Seq(GSE32465)/Homer	DCYAAAAATAGM	0.01	-4.96	0.1761	20	0.0278	709	0.0149	C3
HNF1b(Homeobox)/PDAC-HNF1B-ChIP-Seq(GSE64557)/Homer	GTTAATNATTAA	0.01	-4.868	0.18	9	0.0125	222.1	0.0047	C3
TOD6?/SacCer-Promoters/Homer	GCGATGAGMT	0.01	-4.815	0.1854	27	0.0375	1069.7	0.0225	C3
KLF14(Zf)/HEK293-KLF14.GFP-ChIP-Seq(GSE58341)/Homer	RGKGGGCGKGGC	0.01	-4.645	0.2148	142	0.1972	7761.3	0.1636	C3
p63(p53)/Keratinocyte-p63-ChIP-Seq(GSE17611)/Homer	NNDRCATGYCYNRRCATGYH	0.01	-4.621	0.2152	39	0.0542	1723.1	0.0363	C3
CTCF(Zf)/CD4+-CTCF-ChIP-Seq(Barski_et_al.)/Homer	AYAGTGCCMYCTRGTGGCCA	1e-116	-268.6	0	278	0.0768	587.6	0.0133	C4
BORIS(Zf)/K562-CTCFL-ChIP-Seq(GSE32465)/Homer	CNNBRGCGCCCCCTGSTGGC	1e-86	-199.9	0	295	0.0815	892.2	0.0202	C4
KLF14(Zf)/HEK293-KLF14.GFP-ChIP-Seq(GSE58341)/Homer	RGKGGGCGKGGC	1e-18	-43.21	0	748	0.2067	6655	0.1509	C4
NFY(CCAAT)/Promoter/Homer	RGCCAATSRG	1e-18	-43.13	0	421	0.1164	3276.8	0.0743	C4
Sp5(Zf)/mES-Sp5.Flag-ChIP-Seq(GSE72989)/Homer	RGKGGGCGGAGC	1e-18	-42.51	0	506	0.1399	4141.9	0.0939	C4
n-Myc(bHLH)/mES-nMyc-ChIP-Seq(GSE11431)/Homer	VRCCACGTGG	1e-14	-33.64	0	376	0.1039	3025.9	0.0686	C4
IBL1(bHLH)/Seedling-IBL1-ChIP-Seq(GSE51120)/Homer	CACGTGCC	1e-12	-28.61	0	907	0.2507	8881.9	0.2015	C4
PIF5ox(bHLH)/Arabidopsis-PIF5ox-ChIP-Seq(GSE35062)/Homer	BCACGTGVDN	1e-12	-28.5	0	531	0.1468	4761.1	0.108	C4
CLOCK(bHLH)/Liver-Clock-ChIP-Seq(GSE39860)/Homer	GHCACGTG	1e-12	-27.66	0	357	0.0987	2970.7	0.0674	C4
PIF4(bHLH)/Seedling-PIF4-ChIP-Seq(GSE35315)/Homer	NNBCACGTGN	1e-11	-26.5	0	606	0.1675	5630.4	0.1277	C4
Sp2(Zf)/HEK293-Sp2.eGFP-ChIP-Seq(Encode)/Homer	YGGCCCCGCCCC	1e-11	-25.9	0	607	0.1678	5661.8	0.1284	C4
YY1(Zf)/Promoter/Homer	CAAGATGGCGGC	1e-10	-25.22	0	65	0.018	302.2	0.0069	C4
bHLH34(bHLH)/colamp-bHLH34-DAP-Seq(GSE60143)/Homer	HGWGRHWGACACGTG	1e-10	-25.21	0	191	0.0528	1387.3	0.0315	C4
BMAL1(bHLH)/Liver-Bmal1-ChIP-Seq(GSE39860)/Homer	GNCACGTG	1e-10	-24.54	0	946	0.2615	9490.4	0.2153	C4
BIM2(bHLH)/col-BIM2-DAP-Seq(GSE60143)/Homer	NNNNCACGTGNN	1e-10	-24.01	0	486	0.1343	4419.5	0.1002	C4
NPAS(bHLH)/Liver-NPAS-ChIP-Seq(GSE39860)/Homer	NVCACGTG	1e-10	-23.62	0	847	0.2341	8409.9	0.1907	C4
Usf2(bHLH)/C2C12-Usf2-ChIP-Seq(GSE36030)/Homer	GTCACGTGGT	1e-09	-22.89	0	201	0.0556	1524.9	0.0346	C4
NFIL3(bZIP)/HepG2-NFIL3-ChIP-Seq(Encode)/Homer	VTTACGTAAYNNNNN	1e-09	-22.38	0	305	0.0843	2570.6	0.0583	C4
E-box/Arabidopsis-Promoters/Homer	GCCACGTG	1e-09	-22.26	0	289	0.0799	2410	0.0547	C4
Sp1(Zf)/Promoter/Homer	GGCCCCGCCCCC	1e-09	-21.71	0	119	0.0329	781.1	0.0177	C4
bZIP50(bZIP)/colamp-bZIP50-DAP-Seq(GSE60143)/Homer	GATGACGTCA	1e-09	-21.52	0	647	0.1788	6260.6	0.142	C4
At1g75490(AP2EREBP)/colamp-At1g75490-DAP-Seq(GSE60143)/Homer	CACCGMCT	1e-09	-21.39	0	1030	0.2847	10597.1	0.2404	C4
SPCH(bHLH)/Seedling-SPCH-ChIP-Seq(GSE57497)/Homer	WNBCACGTGA	1e-09	-21.05	0	616	0.1703	5936.5	0.1346	C4
BATF(bZIP)/Th17-BATF-ChIP-Seq(GSE39756)/Homer	DATGASTCAT	1e-08	-20.57	0	258	0.0713	2137.6	0.0485	C4
bHLHE41(bHLH)/proB-Bhlhe41-ChIP-Seq(GSE93764)/Homer	KCACGTGMCN	1e-08	-20.47	0	673	0.186	6591.6	0.1495	C4
TGA6(bZIP)/colamp-TGA6-DAP-Seq(GSE60143)/Homer	TGACGTCABC	1e-08	-20.4	0	418	0.1155	3808.6	0.0864	C4
MNT(bHLH)/HepG2-MNT-ChIP-Seq(Encode)/Homer	DGCACACGTG	1e-08	-20.27	0	539	0.149	5120.4	0.1161	C4
TF3A(C2H2)/col-TF3A-DAP-Seq(GSE60143)/Homer	NNDDGAGGAGGWNNN	1e-08	-19.86	0	740	0.2045	7367.8	0.1671	C4
KLF1(Zf)/HUDEP2-KLF1-CutnRun(GSE136251)/Homer	VDGGGYGGGGCY	1e-08	-19.85	0	370	0.1023	3316.1	0.0752	C4
Max(bHLH)/K562-Max-ChIP-Seq(GSE31477)/Homer	RCCACGTGGYYN	1e-08	-19.84	0	327	0.0904	2865.8	0.065	C4
USF1(bHLH)/GM12878-Usf1-ChIP-Seq(GSE32465)/Homer	SGTCACGTGR	1e-08	-19.57	0	261	0.0721	2192.4	0.0497	C4
Atf3(bZIP)/GBM-ATF3-ChIP-Seq(GSE33912)/Homer	DATGASTCATHN	1e-08	-19.38	0	272	0.0752	2310	0.0524	C4
TGA2(bZIP)/colamp-TGA2-DAP-Seq(GSE60143)/Homer	ACGTCAYCHH	1e-08	-19.37	0	436	0.1205	4035.1	0.0915	C4
JunB(bZIP)/DendriticCells-Junb-ChIP-Seq(GSE36099)/Homer	RATGASTCAT	1e-08	-19.34	0	223	0.0616	1814.4	0.0412	C4
TGA5(bZIP)/col-TGA5-DAP-Seq(GSE60143)/Homer	NNGATGACGTCATCN	1e-08	-18.84	0	99	0.0274	643.9	0.0146	C4
ABF1(bZIP)/Arabidopsis-ABF1-ChIP-Seq(GSE80564)/Homer	CACGTGGC	1e-08	-18.67	0	424	0.1172	3930.6	0.0891	C4
Fra1(bZIP)/BT549-Fra1-ChIP-Seq(GSE46166)/Homer	NNATGASTCATH	1e-08	-18.67	0	229	0.0633	1890.4	0.0429	C4
SeqBias: CG bias	SSSSSSSSSS	1e-08	-18.66	0	3276	0.9055	38596.8	0.8754	C4
TGA3(bZIP)/colamp-TGA3-DAP-Seq(GSE60143)/Homer	WTGATGACGTCATCW	1e-08	-18.5	0	65	0.018	359.3	0.0081	C4
ETS(ETS)/Promoter/Homer	AACCGGAAGT	1e-07	-18.03	0	193	0.0533	1545.6	0.0351	C4
ELF1(ETS)/Jurkat-ELF1-ChIP-Seq(SRA014231)/Homer	AVCCGGAAGT	1e-07	-18.01	0	274	0.0757	2366.6	0.0537	C4
PHA-4(Forkhead)/cElegans-Embryos-PHA4-ChIP-Seq(modEncode)/Homer	KTGTTTGC	1e-07	-17.73	0	1691	0.4674	18605.2	0.422	C4
Foxo1(Forkhead)/RAW-Foxo1-ChIP-Seq(Fan_et_al.)/Homer	CTGTTTAC	1e-07	-17.71	0	887	0.2452	9140	0.2073	C4
ELF5(ETS)/T47D-ELF5-ChIP-Seq(GSE30407)/Homer	ACVAGGAAGT	1e-07	-17.66	0	295	0.0815	2594.6	0.0588	C4
NPAS2(bHLH)/Liver-NPAS2-ChIP-Seq(GSE39860)/Homer	KCCACGTGAC	1e-07	-17.62	0	543	0.1501	5267.4	0.1195	C4
Foxo3(Forkhead)/U2OS-Foxo3-ChIP-Seq(E-MTAB-2701)/Homer	DGTAAACA	1e-07	-17.44	0	393	0.1086	3639.5	0.0825	C4
c-Myc(bHLH)/mES-cMyc-ChIP-Seq(GSE11431)/Homer	VVCCACGTGG	1e-07	-17.3	0	232	0.0641	1954.2	0.0443	C4
c-Myc(bHLH)/LNCAP-cMyc-ChIP-Seq(Unpublished)/Homer	VCCACGTG	1e-07	-16.8	0	288	0.0796	2546.7	0.0578	C4
Atf1(bZIP)/K562-ATF1-ChIP-Seq(GSE31477)/Homer	GATGACGTCA	1e-07	-16.79	0	412	0.1139	3867.2	0.0877	C4
c-Jun-CRE(bZIP)/K562-cJun-ChIP-Seq(GSE31477)/Homer	ATGACGTCATCY	1e-07	-16.49	0	197	0.0544	1620.2	0.0367	C4
KLF10(Zf)/HEK293-KLF10.GFP-ChIP-Seq(GSE58341)/Homer	GGGGGTGTGTCC	1e-07	-16.21	0	552	0.1526	5426.1	0.1231	C4
MITF(bHLH)/MastCells-MITF-ChIP-Seq(GSE48085)/Homer	RTCATGTGAC	1e-06	-16.05	0	436	0.1205	4155	0.0942	C4
BIM1(bHLH)/colamp-BIM1-DAP-Seq(GSE60143)/Homer	NNNNNNVTCACGTGM	1e-06	-16.02	0	90	0.0249	602.1	0.0137	C4
At4g36780(BZR)/col-At4g36780-DAP-Seq(GSE60143)/Homer	NNNNNNCACGTGNNN	1e-06	-15.99	0	197	0.0544	1632.1	0.037	C4
Fosl2(bZIP)/3T3L1-Fosl2-ChIP-Seq(GSE56872)/Homer	NATGASTCABNN	1e-06	-15.48	0	144	0.0398	1118.1	0.0254	C4
ATAF1(NAC)/col-ATAF1-DAP-Seq(GSE60143)/Homer	YACGTMAY	1e-06	-15.45	0	1389	0.3839	15140.1	0.3434	C4
bHLHE40(bHLH)/HepG2-BHLHE40-ChIP-Seq(GSE31477)/Homer	KCACGTGMCN	1e-06	-15.44	0	202	0.0558	1696.5	0.0385	C4
SeqBias: G/A bias	RRRRRRRRRR	1e-06	-15.07	0	3617	0.9997	43870.6	0.995	C4
Tcfcp2l1(CP2)/mES-Tcfcp2l1-ChIP-Seq(GSE11431)/Homer	NRAACCRGTTYRAACCRGYT	1e-06	-15.06	0	76	0.021	491.7	0.0112	C4
ETV1(ETS)/GIST48-ETV1-ChIP-Seq(GSE22441)/Homer	AACCGGAAGT	1e-06	-14.86	0	600	0.1658	6023.8	0.1366	C4
MYB119(MYB)/colamp-MYB119-DAP-Seq(GSE60143)/Homer	YRACCGTTACDD	1e-06	-14.69	0	189	0.0522	1583.5	0.0359	C4
ETS:RUNX(ETS,Runt)/Jurkat-RUNX1-ChIP-Seq(GSE17954)/Homer	RCAGGATGTGGT	1e-06	-14.66	0	47	0.013	252.2	0.0057	C4
Fra2(bZIP)/Striatum-Fra2-ChIP-Seq(GSE43429)/Homer	GGATGACTCATC	1e-06	-14.64	0	194	0.0536	1635.8	0.0371	C4
Trl(Zf)/S2-GAGAfactor-ChIP-Seq(GSE40646)/Homer	RGAGAGAG	1e-06	-14.51	0	1295	0.3579	14088	0.3195	C4
Fos(bZIP)/TSC-Fos-ChIP-Seq(GSE110950)/Homer	NDATGASTCAYN	1e-06	-14.47	0	229	0.0633	1999.7	0.0454	C4
Ronin(THAP)/ES-Thap11-ChIP-Seq(GSE51522)/Homer	RACTACAACTCCCAGVAKGC	1e-06	-14.4	0	20	0.0055	63.3	0.0014	C4
BIM3(bHLH)/col-BIM3-DAP-Seq(GSE60143)/Homer	TWVTCACGTGAB	1e-06	-14.39	0	94	0.026	663	0.015	C4
CRE(bZIP)/Promoter/Homer	CSGTGACGTCAC	1e-06	-14.33	0	199	0.055	1694.4	0.0384	C4
Elk1(ETS)/Hela-Elk1-ChIP-Seq(GSE31477)/Homer	HACTTCCGGY	1e-06	-14.24	0	310	0.0857	2860.5	0.0649	C4
AP-1(bZIP)/ThioMac-PU.1-ChIP-Seq(GSE21512)/Homer	VTGACTCATC	1e-06	-14.19	0	291	0.0804	2659.1	0.0603	C4
Klf9(Zf)/GBM-Klf9-ChIP-Seq(GSE62211)/Homer	GCCACRCCCACY	1e-06	-14.14	0	172	0.0475	1425.4	0.0323	C4
REM19(REM)/colamp-REM19-DAP-Seq(GSE60143)/Homer	AAAAAAAA	1e-06	-13.84	0	218	0.0603	1903.2	0.0432	C4
GFY-Staf(?,Zf)/Promoter/Homer	RACTACAATTCCCAGAAKGC	1e-05	-13.79	0	30	0.0083	131.1	0.003	C4
TGA10(bZIP)/colamp-TGA10-DAP-Seq(GSE60143)/Homer	ATGACGTC	1e-05	-13.76	0	368	0.1017	3503.2	0.0795	C4
Cbf1(bHLH)/Yeast-Cbf1-ChIP-Seq(GSE29506)/Homer	TCACGTGAYH	1e-05	-13.62	0	181	0.05	1529.2	0.0347	C4
Atf2(bZIP)/3T3L1-Atf2-ChIP-Seq(GSE56872)/Homer	NRRTGACGTCAT	1e-05	-13.46	0	218	0.0603	1914.5	0.0434	C4
Mef2d(MADS)/Retina-Mef2d-ChIP-Seq(GSE61391)/Homer	GCTATTTTTAGC	1e-05	-13.39	0	67	0.0185	434.5	0.0099	C4
ARE(NR)/LNCAP-AR-ChIP-Seq(GSE27824)/Homer	RGRACASNSTGTYCYB	1e-05	-13.38	0	121	0.0334	937.7	0.0213	C4
NAM(NAC)/col-NAM-DAP-Seq(GSE60143)/Homer	RGTTRCGTRW	1e-05	-13.26	0	672	0.1857	6918.4	0.1569	C4
FOXP1(Forkhead)/H9-FOXP1-ChIP-Seq(GSE31006)/Homer	NYYTGTTTACHN	1e-05	-13.26	0	250	0.0691	2255.4	0.0512	C4
HLF(bZIP)/HSC-HLF.Flag-ChIP-Seq(GSE69817)/Homer	RTTATGYAAB	1e-05	-13.25	0	297	0.0821	2755.2	0.0625	C4
FEA4(bZIP)/Corn-FEA4-ChIP-Seq(GSE61954)/Homer	TGACGTCACS	1e-05	-13.02	0	671	0.1855	6920.1	0.157	C4
MYB3R1(MYB)/col-MYB3R1-DAP-Seq(GSE60143)/Homer	WWDTDACCGTTR	1e-05	-12.96	0	180	0.0498	1536.4	0.0348	C4
GABPA(ETS)/Jurkat-GABPa-ChIP-Seq(GSE17954)/Homer	RACCGGAAGT	1e-05	-12.92	0	422	0.1166	4129.6	0.0937	C4
HY5(bZIP)/colamp-HY5-DAP-Seq(GSE60143)/Homer	RRTSACGTSD	1e-05	-12.82	0	527	0.1457	5302.6	0.1203	C4
KLF3(Zf)/MEF-Klf3-ChIP-Seq(GSE44748)/Homer	NRGCCCCRCCCHBNN	1e-05	-12.77	0	208	0.0575	1830	0.0415	C4
TFE3(bHLH)/MEF-TFE3-ChIP-Seq(GSE75757)/Homer	GTCACGTGACYV	1e-05	-12.63	0	90	0.0249	655.3	0.0149	C4
KLF5(Zf)/LoVo-KLF5-ChIP-Seq(GSE49402)/Homer	DGGGYGKGGC	1e-05	-12.52	0	459	0.1269	4557.6	0.1034	C4
Elk4(ETS)/Hela-Elk4-ChIP-Seq(GSE31477)/Homer	NRYTTCCGGY	1e-05	-12.45	0	322	0.089	3054.3	0.0693	C4
Fli1(ETS)/CD8-FLI-ChIP-Seq(GSE20898)/Homer	NRYTTCCGGH	1e-05	-12.44	0	544	0.1504	5512.8	0.125	C4
SUT1?/SacCer-Promoters/Homer	CCCCGCGC	1e-05	-12.33	0	2619	0.7239	30418.9	0.6899	C4
NRF1(NRF)/MCF7-NRF1-ChIP-Seq(Unpublished)/Homer	CTGCGCATGCGC	1e-05	-12.23	0.0001	59	0.0163	379.4	0.0086	C4
Atf7(bZIP)/3T3L1-Atf7-ChIP-Seq(GSE56872)/Homer	NGRTGACGTCAY	1e-05	-12.16	0.0001	286	0.079	2676.5	0.0607	C4
ETS1(ETS)/Jurkat-ETS1-ChIP-Seq(GSE17954)/Homer	ACAGGAAGTG	1e-05	-12.14	0.0001	492	0.136	4943.8	0.1121	C4
Maz(Zf)/HepG2-Maz-ChIP-Seq(GSE31477)/Homer	GGGGGGGG	1e-05	-12.12	0.0001	505	0.1396	5090.6	0.1155	C4
Jun-AP1(bZIP)/K562-cJun-ChIP-Seq(GSE31477)/Homer	GATGASTCATCN	1e-05	-11.97	0.0001	105	0.029	810.1	0.0184	C4
FOXK2(Forkhead)/U2OS-FOXK2-ChIP-Seq(E-MTAB-2204)/Homer	SCHTGTTTACAT	1e-05	-11.97	0.0001	317	0.0876	3018.8	0.0685	C4
GAGA-repeat/SacCer-Promoters/Homer	CTYTCTYTCTCTCTC	1e-05	-11.95	0.0001	1537	0.4248	17158.8	0.3892	C4
RFX(HTH)/K562-RFX3-ChIP-Seq(SRA012198)/Homer	CGGTTGCCATGGCAAC	1e-05	-11.81	0.0001	75	0.0207	529.9	0.012	C4
E-box(bHLH)/Promoter/Homer	SSGGTCACGTGA	1e-05	-11.77	0.0001	71	0.0196	493.4	0.0112	C4
CTCF-SatelliteElement(Zf?)/CD4+-CTCF-ChIP-Seq(Barski_et_al.)/Homer	TGCAGTTCCMVNWRTGGCCA	1e-05	-11.68	0.0001	17	0.0047	57.7	0.0013	C4
FOXK1(Forkhead)/HEK293-FOXK1-ChIP-Seq(GSE51673)/Homer	NVWTGTTTAC	0.0001	-11.44	0.0001	480	0.1327	4843.1	0.1098	C4
SeqBias: GCW-triplet	GCWGCWGCWGCW	0.0001	-11.42	0.0001	3617	0.9997	43918	0.9961	C4
Pho4(bHLH)/Yeast-Pho4-ChIP-Seq(GSE29506)/Homer	AAGCACGTGBGD	0.0001	-11.41	0.0001	111	0.0307	880.2	0.02	C4
TGA1(bZIP)/colamp-TGA1-DAP-Seq(GSE60143)/Homer	TGACGTCAKC	0.0001	-11.28	0.0001	275	0.076	2590.9	0.0588	C4
VRN1(ABI3VP1)/col-VRN1-DAP-Seq(GSE60143)/Homer	TTTTTTTTTT	0.0001	-11.27	0.0001	66	0.0182	455.1	0.0103	C4
Pho2(bHLH)/Yeast-Pho2-ChIP-Seq(GSE29506)/Homer	CCCACGTGCT	0.0001	-10.99	0.0002	214	0.0591	1948.8	0.0442	C4
Mef2c(MADS)/GM12878-Mef2c-ChIP-Seq(GSE32465)/Homer	DCYAAAAATAGM	0.0001	-10.88	0.0002	118	0.0326	961.6	0.0218	C4
At1g78700(BZR)/col-At1g78700-DAP-Seq(GSE60143)/Homer	NNNNCACGTGNNNNN	0.0001	-10.87	0.0002	181	0.05	1605.4	0.0364	C4
MYB65(MYB)/colamp-MYB65-DAP-Seq(GSE60143)/Homer	RACNGTTA	0.0001	-10.67	0.0002	550	0.152	5674.7	0.1287	C4
CREB5(bZIP)/LNCaP-CREB5.V5-ChIP-Seq(GSE137775)/Homer	VVATGACGTCAT	0.0001	-10.52	0.0002	197	0.0544	1784.7	0.0405	C4
MYB101(MYB)/colamp-MYB101-DAP-Seq(GSE60143)/Homer	TAACNRMY	0.0001	-10.49	0.0003	897	0.2479	9685.6	0.2197	C4
TGA4(bZIP)/colamp-TGA4-DAP-Seq(GSE60143)/Homer	RTGACGTCAKCW	0.0001	-10.27	0.0003	207	0.0572	1898.6	0.0431	C4
ETV4(ETS)/HepG2-ETV4-ChIP-Seq(ENCODE)/Homer	ACCGGAAGTG	0.0001	-10.24	0.0003	527	0.1457	5437.3	0.1233	C4
JunD(bZIP)/K562-JunD-ChIP-Seq/Homer	ATGACGTCATCN	0.0001	-10.21	0.0003	79	0.0218	594.2	0.0135	C4
Rfx2(HTH)/LoVo-RFX2-ChIP-Seq(GSE49402)/Homer	GTTGCCATGGCAACM	0.0001	-10.05	0.0004	77	0.0213	578.6	0.0131	C4
PIF7(bHLH)/col-PIF7-DAP-Seq(GSE60143)/Homer	CCACGTGGNH	0.0001	-9.961	0.0004	90	0.0249	706	0.016	C4
bZIP68(bZIP)/col-bZIP68-DAP-Seq(GSE60143)/Homer	WGCCACGTGK	0.0001	-9.739	0.0005	184	0.0509	1672.6	0.0379	C4
At3g60580(C2H2)/col-At3g60580-DAP-Seq(GSE60143)/Homer	WTTYTACT	0.0001	-9.737	0.0005	1988	0.5495	22811.2	0.5174	C4
Foxf1(Forkhead)/Lung-Foxf1-ChIP-Seq(GSE77951)/Homer	WWATRTAAACAN	0.0001	-9.397	0.0007	391	0.1081	3949	0.0896	C4
p53(p53)/Saos-p53-ChIP-Seq(GSE15780)/Homer	RRCATGYCYRGRCATGYYYN	0.0001	-9.356	0.0007	44	0.0122	285.6	0.0065	C4
p53(p53)/Saos-p53-ChIP-Seq/Homer	RRCATGYCYRGRCATGYYYN	0.0001	-9.356	0.0007	44	0.0122	285.6	0.0065	C4
bHLH74(bHLH)/col-bHLH74-DAP-Seq(GSE60143)/Homer	DRATCACGTGAB	0.0001	-9.288	0.0008	132	0.0365	1143.3	0.0259	C4
FoxL2(Forkhead)/Ovary-FoxL2-ChIP-Seq(GSE60858)/Homer	WWTRTAAACAVG	0.001	-9.14	0.0009	349	0.0965	3494	0.0792	C4
SPDEF(ETS)/VCaP-SPDEF-ChIP-Seq(SRA014231)/Homer	ASWTCCTGBT	0.001	-8.832	0.0012	414	0.1144	4237.7	0.0961	C4
SeqBias: polyA-repeat	AAAAAAAAAA	0.001	-8.711	0.0013	3602	0.9956	43653.9	0.9901	C4
Rfx1(HTH)/NPC-H3K4me1-ChIP-Seq(GSE16256)/Homer	KGTTGCCATGGCAA	0.001	-8.624	0.0014	96	0.0265	794	0.018	C4
MYB3R4(MYB)/col-MYB3R4-DAP-Seq(GSE60143)/Homer	AWWTAACCGTTR	0.001	-8.615	0.0014	111	0.0307	946.7	0.0215	C4
X-box(HTH)/NPC-H3K4me1-ChIP-Seq(GSE16256)/Homer	GGTTGCCATGGCAA	0.001	-8.501	0.0016	63	0.0174	473.5	0.0107	C4
GFX(?)/Promoter/Homer	ATTCTCGCGAGA	0.001	-8.463	0.0016	9	0.0025	24.3	0.0006	C4
HRE(HSF)/Striatum-HSF1-ChIP-Seq(GSE38000)/Homer	TTCTAGAABNTTCTA	0.001	-8.29	0.0019	39	0.0108	255.1	0.0058	C4
STAT1(Stat)/HelaS3-STAT1-ChIP-Seq(GSE12782)/Homer	NATTTCCNGGAAAT	0.001	-8.223	0.002	66	0.0182	507.7	0.0115	C4
KLF6(Zf)/PDAC-KLF6-ChIP-Seq(GSE64557)/Homer	MKGGGYGTGGCC	0.001	-8.115	0.0023	350	0.0967	3556.4	0.0807	C4
Elf4(ETS)/BMDM-Elf4-ChIP-Seq(GSE88699)/Homer	ACTTCCKGKT	0.001	-8.077	0.0023	437	0.1208	4540.5	0.103	C4
MYB56(MYB)/colamp-MYB56-DAP-Seq(GSE60143)/Homer	HTAACGRMHY	0.001	-7.821	0.003	371	0.1025	3808.8	0.0864	C4
GRE(NR),IR3/A549-GR-ChIP-Seq(GSE32465)/Homer	NRGVACABNVTGTYCY	0.001	-7.783	0.0031	69	0.0191	546	0.0124	C4
GFY(?)/Promoter/Homer	ACTACAATTCCC	0.001	-7.62	0.0036	25	0.0069	143	0.0032	C4
EWS:FLI1-fusion(ETS)/SK_N_MC-EWS:FLI1-ChIP-Seq(SRA014231)/Homer	VACAGGAAAT	0.001	-7.606	0.0036	275	0.076	2745.6	0.0623	C4
Etv2(ETS)/ES-ER71-ChIP-Seq(GSE59402)/Homer	NNAYTTCCTGHN	0.001	-7.59	0.0037	400	0.1106	4149.4	0.0941	C4
SeqBias: GA-repeat	GAGAGAGAGA	0.001	-7.589	0.0037	2254	0.623	26283.7	0.5961	C4
Zic(Zf)/Cerebellum-ZIC1.2-ChIP-Seq(GSE60731)/Homer	CCTGCTGAGH	0.001	-7.469	0.0041	480	0.1327	5068.3	0.115	C4
At4g18890(BZR)/col-At4g18890-DAP-Seq(GSE60143)/Homer	NDBRCACGTGYR	0.001	-7.459	0.0041	121	0.0334	1082.9	0.0246	C4
MYB98(MYB)/col-MYB98-DAP-Seq(GSE60143)/Homer	NWDCCGTTAC	0.001	-7.448	0.0041	146	0.0404	1346.9	0.0305	C4
NRF(NRF)/Promoter/Homer	STGCGCATGCGC	0.001	-7.286	0.0048	103	0.0285	900.2	0.0204	C4
Rfx5(HTH)/GM12878-Rfx5-ChIP-Seq(GSE31477)/Homer	SCCTAGCAACAG	0.001	-7.108	0.0057	137	0.0379	1262.4	0.0286	C4
SeqBias: CA-repeat	CACACACACA	0.001	-7.105	0.0057	2369	0.6548	27753.3	0.6295	C4
NAP(NAC)/col-NAP-DAP-Seq(GSE60143)/Homer	ARGTTACGTRTN	0.001	-7.084	0.0057	529	0.1462	5657.6	0.1283	C4
BZR1(BZR)/col-BZR1-DAP-Seq(GSE60143)/Homer	NNCRCACGTGCG	0.001	-7.082	0.0057	72	0.0199	590.6	0.0134	C4
AT2G01818(PLATZ)/col-AT2G01818-DAP-Seq(GSE60143)/Homer	TCTAGAABSTTC	0.001	-7.072	0.0057	36	0.01	245.7	0.0056	C4
WT1(Zf)/Kidney-WT1-ChIP-Seq(GSE90016)/Homer	MCTCCCMCRCAB	0.001	-6.981	0.0062	292	0.0807	2966.1	0.0673	C4
TGA9(bZIP)/colamp-TGA9-DAP-Seq(GSE60143)/Homer	VTGACGTC	0.001	-6.912	0.0066	652	0.1802	7095	0.1609	C4
ZBTB33(Zf)/GM12878-ZBTB33-ChIP-Seq(GSE32465)/Homer	GGVTCTCGCGAGAAC	0.01	-6.848	0.007	18	0.005	94.4	0.0021	C4
HSFA1E(HSF)/col-HSFA1E-DAP-Seq(GSE60143)/Homer	TTCTAGAAGCTTCTA	0.01	-6.756	0.0077	17	0.0047	87.6	0.002	C4
AT3G57600(AP2EREBP)/col-AT3G57600-DAP-Seq(GSE60143)/Homer	GGCGGTGG	0.01	-6.746	0.0077	315	0.0871	3237.5	0.0734	C4
MYB118(MYB)/colamp-MYB118-DAP-Seq(GSE60143)/Homer	TAWCCGTTAC	0.01	-6.742	0.0077	154	0.0426	1457.7	0.0331	C4
FRS9(ND)/col-FRS9-DAP-Seq(GSE60143)/Homer	RGAGAGAGAAAG	0.01	-6.722	0.0078	205	0.0567	2013.7	0.0457	C4
Stat3+il21(Stat)/CD4-Stat3-ChIP-Seq(GSE19198)/Homer	SVYTTCCNGGAARB	0.01	-6.721	0.0078	176	0.0486	1696.2	0.0385	C4
Znf263(Zf)/K562-Znf263-ChIP-Seq(GSE31477)/Homer	CVGTSCTCCC	0.01	-6.715	0.0078	921	0.2546	10269.9	0.2329	C4
SpiB(ETS)/OCILY3-SPIB-ChIP-Seq(GSE56857)/Homer	AAAGRGGAAGTG	0.01	-6.7	0.0078	98	0.0271	865.7	0.0196	C4
Ets1-distal(ETS)/CD4+-PolII-ChIP-Seq(Barski_et_al.)/Homer	MACAGGAAGT	0.01	-6.666	0.008	170	0.047	1633.5	0.037	C4
ARF16(ARF)/col-ARF16-DAP-Seq(GSE60143)/Homer	ATTTTACGAT	0.01	-6.645	0.0081	99	0.0274	877.9	0.0199	C4
HuR(?)/HEK293-HuR-CLIP-Seq(GSE87887)/Homer	BTTTGGTTTG	0.01	-6.644	0.0081	1241	0.343	14082.4	0.3194	C4
ELF3(ETS)/PDAC-ELF3-ChIP-Seq(GSE64557)/Homer	ANCAGGAAGT	0.01	-6.593	0.0085	284	0.0785	2897.3	0.0657	C4
Foxa2(Forkhead)/Liver-Foxa2-ChIP-Seq(GSE25694)/Homer	CYTGTTTACWYW	0.01	-6.423	0.01	345	0.0954	3595.4	0.0815	C4
Stat3(Stat)/mES-Stat3-ChIP-Seq(GSE11431)/Homer	CTTCCGGGAA	0.01	-6.384	0.0103	123	0.034	1138.8	0.0258	C4
SeqBias: TA-repeat	TATATATATA	0.01	-6.369	0.0104	664	0.1835	7279	0.1651	C4
MYB33(MYB)/col-MYB33-DAP-Seq(GSE60143)/Homer	DDTYNGTTAN	0.01	-6.321	0.0108	667	0.1844	7318.6	0.166	C4
ZNF143|STAF(Zf)/CUTLL-ZNF143-ChIP-Seq(GSE29600)/Homer	ATTTCCCAGVAKSCY	0.01	-6.3	0.011	110	0.0304	1004	0.0228	C4
AT1G23810(Orphan)/col-AT1G23810-DAP-Seq(GSE60143)/Homer	TTCTAGAAGSTTCTA	0.01	-6.165	0.0125	10	0.0028	40.7	0.0009	C4
bZIP53(bZIP)/colamp-bZIP53-DAP-Seq(GSE60143)/Homer	NDNHSACGTGKMNNN	0.01	-6.116	0.0131	168	0.0464	1634.8	0.0371	C4
Zfp281(Zf)/ES-Zfp281-ChIP-Seq(GSE81042)/Homer	CCCCTCCCCCAC	0.01	-6.107	0.0131	54	0.0149	433.8	0.0098	C4
bZIP3(bZIP)/col-bZIP3-DAP-Seq(GSE60143)/Homer	DWKNHSACGTGGCAD	0.01	-6.101	0.0131	236	0.0652	2386.4	0.0541	C4
MYB105(MYB)/colamp-MYB105-DAP-Seq(GSE60143)/Homer	RATWCCGTTA	0.01	-6.09	0.0132	273	0.0755	2801.8	0.0635	C4
AT3G10030(Trihelix)/colamp-AT3G10030-DAP-Seq(GSE60143)/Homer	GCCGTTAA	0.01	-6.068	0.0134	340	0.094	3560.5	0.0808	C4
GT3a(Trihelix)/col-GT3a-DAP-Seq(GSE60143)/Homer	WNACACGTGTYWWAW	0.01	-6.061	0.0134	91	0.0252	811.1	0.0184	C4
DREB19(AP2EREBP)/colamp-DREB19-DAP-Seq(GSE60143)/Homer	AATGTCGGTK	0.01	-6.019	0.0139	256	0.0708	2614.7	0.0593	C4
SPL15(SBP)/colamp-SPL15-DAP-Seq(GSE60143)/Homer	WDWMMGTACADW	0.01	-6.009	0.014	606	0.1675	6632.4	0.1504	C4
DREB2(AP2EREBP)/col-DREB2-DAP-Seq(GSE60143)/Homer	TMACCGACATWA	0.01	-5.731	0.0183	209	0.0578	2104.6	0.0477	C4
Hoxa11(Homeobox)/ChickenMSG-Hoxa11.Flag-ChIP-Seq(GSE86088)/Homer	TTTTATGGCM	0.01	-5.704	0.0187	809	0.2236	9042	0.2051	C4
ZNF467(Zf)/HEK293-ZNF467.GFP-ChIP-Seq(GSE58341)/Homer	TGGGGAAGGGCM	0.01	-5.562	0.0215	262	0.0724	2707.9	0.0614	C4
ABI5(bZIP)/col-ABI5-DAP-Seq(GSE60143)/Homer	GCCACGTG	0.01	-5.547	0.0217	199	0.055	2002.3	0.0454	C4
DEAR2(AP2EREBP)/colamp-DEAR2-DAP-Seq(GSE60143)/Homer	HCACCGACAWHD	0.01	-5.461	0.0235	525	0.1451	5734.2	0.1301	C4
Mef2b(MADS)/HEK293-Mef2b.V5-ChIP-Seq(GSE67450)/Homer	GCTATTTTTGGM	0.01	-5.418	0.0244	203	0.0561	2053.5	0.0466	C4
BPC1(BBRBPC)/colamp-BPC1-DAP-Seq(GSE60143)/Homer	GARGAGAGAGAA	0.01	-5.391	0.0249	284	0.0785	2966.8	0.0673	C4
AtHB32(ZFHD)/col200-AtHB32-DAP-Seq(GSE60143)/Homer	CGAATTAT	0.01	-5.354	0.0257	380	0.105	4065.1	0.0922	C4
Rap210(AP2EREBP)/col-Rap210-DAP-Seq(GSE60143)/Homer	TGTCGGCA	0.01	-5.352	0.0257	320	0.0884	3378.4	0.0766	C4
EHF(ETS)/LoVo-EHF-ChIP-Seq(GSE49402)/Homer	AVCAGGAAGT	0.01	-5.185	0.0301	479	0.1324	5222	0.1184	C4
At5g18450(AP2EREBP)/col-At5g18450-DAP-Seq(GSE60143)/Homer	CACCGCTT	0.01	-5.128	0.0317	784	0.2167	8804.7	0.1997	C4
CEJ1(AP2EREBP)/col-CEJ1-DAP-Seq(GSE60143)/Homer	WWTGTCGGTG	0.01	-5.071	0.0334	480	0.1327	5243.6	0.1189	C4
Hoxd11(Homeobox)/ChickenMSG-Hoxd11.Flag-ChIP-Seq(GSE86088)/Homer	VGCCATAAAA	0.01	-5.034	0.0345	818	0.2261	9216.1	0.209	C4
WRKY17(WRKY)/colamp-WRKY17-DAP-Seq(GSE60143)/Homer	GCGTTGACTTTT	0.01	-4.993	0.0357	6	0.0017	20.6	0.0005	C4
GBF6(bZIP)/colamp-GBF6-DAP-Seq(GSE60143)/Homer	WWTGMCACGTCABCW	0.01	-4.99	0.0357	117	0.0323	1125.7	0.0255	C4
AT2G15740(C2H2)/col-AT2G15740-DAP-Seq(GSE60143)/Homer	DHNDWATCGATD	0.01	-4.982	0.0358	372	0.1028	4000.4	0.0907	C4
BAM8(BES1)/col-BAM8-DAP-Seq(GSE60143)/Homer	NNWSACACGTGTSWN	0.01	-4.97	0.036	94	0.026	879	0.0199	C4
ERG(ETS)/VCaP-ERG-ChIP-Seq(GSE14097)/Homer	ACAGGAAGTG	0.01	-4.956	0.0363	594	0.1642	6584.3	0.1493	C4
HIC1(Zf)/Treg-ZBTB29-ChIP-Seq(GSE99889)/Homer	TGCCAGCB	0.01	-4.946	0.0365	783	0.2164	8811.4	0.1999	C4
PGR(NR)/EndoStromal-PGR-ChIP-Seq(GSE69539)/Homer	AAGAACATWHTGTTC	0.01	-4.937	0.0367	98	0.0271	922.5	0.0209	C4
AREB3(bZIP)/col-AREB3-DAP-Seq(GSE60143)/Homer	NKGMCACGTGDCMNN	0.01	-4.851	0.0397	158	0.0437	1581.5	0.0359	C4
bZIP28(bZIP)/col-bZIP28-DAP-Seq(GSE60143)/Homer	TGCCACGTSABH	0.01	-4.812	0.0411	137	0.0379	1351.9	0.0307	C4
bZIP16(bZIP)/colamp-bZIP16-DAP-Seq(GSE60143)/Homer	TGCCACGTGD	0.01	-4.768	0.0428	138	0.0381	1364.6	0.0309	C4
HRE(HSF)/HepG2-HSF1-ChIP-Seq(GSE31477)/Homer	BSTTCTRGAABVTTCYAGAA	0.01	-4.734	0.044	34	0.0094	265.6	0.006	C4
AtIDD11(C2H2)/colamp-AtIDD11-DAP-Seq(GSE60143)/Homer	TTTGTCGTTT	0.01	-4.702	0.0452	130	0.0359	1279.1	0.029	C4
p73(p53)/Trachea-p73-ChIP-Seq(PRJNA310161)/Homer	NRRRCAWGTCCDGRCATGYY	0.01	-4.698	0.0452	19	0.0053	125.9	0.0029	C4
PU.1(ETS)/ThioMac-PU.1-ChIP-Seq(GSE21512)/Homer	AGAGGAAGTG	0.01	-4.665	0.0465	205	0.0567	2116.7	0.048	C4

## Sheet: Gill
Motif.Name	Consensus	P.value	Log.P.value	q.value..Benjamini.	X..of.Target.Sequences.with.Motif.of.3830.	X..of.Target.Sequences.with.Motif	X..of.Background.Sequences.with.Motif.of.45130.	X..of.Background.Sequences.with.Motif	Cluster
NFY(CCAAT)/Promoter/Homer	RGCCAATSRG	1e-05	-11.69	0.0084	146	0.1137	3823.3	0.0791	C1
bHLH34(bHLH)/colamp-bHLH34-DAP-Seq(GSE60143)/Homer	HGWGRHWGACACGTG	0.0001	-9.575	0.0349	54	0.0421	1155	0.0239	C1
MYB94(MYB)/col-MYB94-DAP-Seq(GSE60143)/Homer	WGGTRGTTGGKA	0.001	-8.642	0.0592	69	0.0537	1641.6	0.034	C1
n-Myc(bHLH)/mES-nMyc-ChIP-Seq(GSE11431)/Homer	VRCCACGTGG	0.001	-8.584	0.0592	111	0.0864	2950.6	0.061	C1
Sp2(Zf)/HEK293-Sp2.eGFP-ChIP-Seq(Encode)/Homer	YGGCCCCGCCCC	0.001	-7.843	0.079	206	0.1604	6178.4	0.1278	C1
CTCF(Zf)/CD4+-CTCF-ChIP-Seq(Barski_et_al.)/Homer	AYAGTGCCMYCTRGTGGCCA	0.001	-7.761	0.079	37	0.0288	758.4	0.0157	C1
BORIS(Zf)/K562-CTCFL-ChIP-Seq(GSE32465)/Homer	CNNBRGCGCCCCCTGSTGGC	0.001	-7.654	0.079	49	0.0382	1104.5	0.0228	C1
WRKY40(WRKY)/colamp-WRKY40-DAP-Seq(GSE60143)/Homer	AHWAGTCAAC	0.001	-7.578	0.079	74	0.0576	1861.4	0.0385	C1
Max(bHLH)/K562-Max-ChIP-Seq(GSE31477)/Homer	RCCACGTGGYYN	0.001	-7.429	0.079	104	0.081	2821.3	0.0584	C1
bHLHE40(bHLH)/HepG2-BHLHE40-ChIP-Seq(GSE31477)/Homer	KCACGTGMCN	0.01	-6.711	0.1225	56	0.0436	1366.7	0.0283	C1
RAR:RXR(NR),DR0/ES-RAR-ChIP-Seq(GSE56893)/Homer	AGGTCAAGGTCA	0.01	-6.698	0.1225	21	0.0164	370.5	0.0077	C1
PQM-1(?)/cElegans-L3-ChIP-Seq(modEncode)/Homer	ACTGATAAGA	0.01	-6.537	0.1225	56	0.0436	1377.8	0.0285	C1
BZR1(BZR)/col-BZR1-DAP-Seq(GSE60143)/Homer	NNCRCACGTGCG	0.01	-6.317	0.1398	24	0.0187	461.9	0.0096	C1
c-Myc(bHLH)/mES-cMyc-ChIP-Seq(GSE11431)/Homer	VVCCACGTGG	0.01	-6.283	0.1398	73	0.0569	1924.8	0.0398	C1
bHLHE41(bHLH)/proB-Bhlhe41-ChIP-Seq(GSE93764)/Homer	KCACGTGMCN	0.01	-5.571	0.2552	188	0.1464	5856.8	0.1212	C1
SPCH(bHLH)/Seedling-SPCH-ChIP-Seq(GSE57497)/Homer	WNBCACGTGA	0.01	-5.534	0.2552	183	0.1425	5688.5	0.1177	C1
c-Myc(bHLH)/LNCAP-cMyc-ChIP-Seq(Unpublished)/Homer	VCCACGTG	0.01	-5.491	0.2552	74	0.0576	2021.2	0.0418	C1
p53(p53)/Saos-p53-ChIP-Seq(GSE15780)/Homer	RRCATGYCYRGRCATGYYYN	0.01	-5.448	0.2552	19	0.0148	359.5	0.0074	C1
p53(p53)/Saos-p53-ChIP-Seq/Homer	RRCATGYCYRGRCATGYYYN	0.01	-5.448	0.2552	19	0.0148	359.5	0.0074	C1
At4g18890(BZR)/col-At4g18890-DAP-Seq(GSE60143)/Homer	NDBRCACGTGYR	0.01	-5.411	0.2552	36	0.028	842.9	0.0174	C1
BMAL1(bHLH)/Liver-Bmal1-ChIP-Seq(GSE39860)/Homer	GNCACGTG	0.01	-5.398	0.2552	300	0.2336	9837.1	0.2035	C1
MYB83(MYB)/colamp-MYB83-DAP-Seq(GSE60143)/Homer	CACCAACCWH	0.01	-5.293	0.2552	252	0.1963	8146.2	0.1685	C1
At1g74840(MYBrelated)/col100-At1g74840-DAP-Seq(GSE60143)/Homer	YHTTATCCAWWT	0.01	-5.227	0.2552	88	0.0685	2502.1	0.0518	C1
GRE(NR),IR3/RAW264.7-GRE-ChIP-Seq(Unpublished)/Homer	VAGRACAKWCTGTYC	0.01	-5.226	0.2552	49	0.0382	1249.3	0.0258	C1
HIF-1b(HLH)/T47D-HIF1b-ChIP-Seq(GSE59937)/Homer	RTACGTGC	0.01	-5.213	0.2552	232	0.1807	7453	0.1542	C1
WRKY31(WRKY)/colamp-WRKY31-DAP-Seq(GSE60143)/Homer	NCGTTGACTWWK	0.01	-5.189	0.2552	86	0.067	2440.5	0.0505	C1
bHLH74(bHLH)/col-bHLH74-DAP-Seq(GSE60143)/Homer	DRATCACGTGAB	0.01	-4.999	0.2552	38	0.0296	926.8	0.0192	C1
Lhx2(Homeobox)/HFSC-Lhx2-ChIP-Seq(GSE48068)/Homer	TAATTAGN	0.01	-4.924	0.2612	125	0.0974	3777.5	0.0781	C1
LHX9(Homeobox)/Hct116-LHX9.V5-ChIP-Seq(GSE116822)/Homer	NGCTAATTAG	0.01	-4.908	0.2612	174	0.1355	5467.7	0.1131	C1
E-box/Arabidopsis-Promoters/Homer	GCCACGTG	0.01	-4.897	0.2612	73	0.0569	2042.7	0.0423	C1
At1g78700(BZR)/col-At1g78700-DAP-Seq(GSE60143)/Homer	NNNNCACGTGNNNNN	0.01	-4.85	0.2612	51	0.0397	1339.6	0.0277	C1
WRKY27(WRKY)/colamp-WRKY27-DAP-Seq(GSE60143)/Homer	NHGTTGACYTWD	0.01	-4.828	0.2612	101	0.0787	2977	0.0616	C1
MYB96(MYB)/colamp-MYB96-DAP-Seq(GSE60143)/Homer	WGGTRGTTGG	0.01	-4.808	0.2612	127	0.0989	3860.7	0.0799	C1
CLOCK(bHLH)/Liver-Clock-ChIP-Seq(GSE39860)/Homer	GHCACGTG	0.01	-4.779	0.2612	94	0.0732	2748.2	0.0569	C1
TBP3(MYBrelated)/col-TBP3-DAP-Seq(GSE60143)/Homer	VYTAGGGCAN	0.01	-4.775	0.2612	65	0.0506	1793.5	0.0371	C1
KLF14(Zf)/HEK293-KLF14.GFP-ChIP-Seq(GSE58341)/Homer	RGKGGGCGKGGC	0.01	-4.772	0.2612	233	0.1815	7563.1	0.1565	C1
Phox2a(Homeobox)/Neuron-Phox2a-ChIP-Seq(GSE31456)/Homer	YTAATYNRATTA	0.01	-4.755	0.2612	35	0.0273	850.1	0.0176	C1
GLI3(Zf)/Limb-GLI3-ChIP-Chip(GSE11077)/Homer	CGTGGGTGGTCC	0.01	-4.737	0.2612	20	0.0156	414	0.0086	C1
NPAS(bHLH)/Liver-NPAS-ChIP-Seq(GSE39860)/Homer	NVCACGTG	0.01	-4.708	0.2612	257	0.2002	8428.7	0.1744	C1
ZML2(C2C2gata)/col-ZML2-DAP-Seq(GSE60143)/Homer	CATCATCATC	0.01	-4.705	0.2612	74	0.0576	2093.5	0.0433	C1
En1(Homeobox)/SUM149-EN1-ChIP-Seq(GSE120957)/Homer	NDCTAATTAS	0.01	-4.641	0.2612	247	0.1924	8084.7	0.1672	C1
At4g36780(BZR)/col-At4g36780-DAP-Seq(GSE60143)/Homer	NNNNNNCACGTGNNN	0.01	-4.629	0.2612	51	0.0397	1356.4	0.0281	C1
HIF2a(bHLH)/785_O-HIF2a-ChIP-Seq(GSE34871)/Homer	GCACGTACCC	0.01	-4.625	0.2612	82	0.0639	2365.5	0.0489	C1
NFY(CCAAT)/Promoter/Homer	RGCCAATSRG	1e-09	-21.15	0	606	0.0975	3280.7	0.0763	C2
SeqBias: GCW-triplet	GCWGCWGCWGCW	1e-07	-18.22	0	6213	1	42895.9	0.9971	C2
BMAL1(bHLH)/Liver-Bmal1-ChIP-Seq(GSE39860)/Homer	GNCACGTG	1e-07	-17.95	0	1510	0.243	9196.1	0.2138	C2
TBP3(MYBrelated)/col-TBP3-DAP-Seq(GSE60143)/Homer	VYTAGGGCAN	1e-06	-15.15	0.0001	320	0.0515	1660.8	0.0386	C2
Trl(Zf)/S2-GAGAfactor-ChIP-Seq(GSE40646)/Homer	RGAGAGAG	1e-06	-14.61	0.0001	2223	0.3578	14122.1	0.3283	C2
NPAS(bHLH)/Liver-NPAS-ChIP-Seq(GSE39860)/Homer	NVCACGTG	1e-06	-14.26	0.0001	1288	0.2073	7877.2	0.1831	C2
GAGA-repeat/SacCer-Promoters/Homer	CTYTCTYTCTCTCTC	1e-05	-13.03	0.0003	2630	0.4233	16978.7	0.3947	C2
bcd(Homeobox)/Embryo-Bcd-ChIP-Seq(GSE86966)/Homer	VNNGGATTADNN	1e-05	-12.92	0.0003	617	0.0993	3563.9	0.0828	C2
PIF4(bHLH)/Seedling-PIF4-ChIP-Seq(GSE35315)/Homer	NNBCACGTGN	1e-05	-12.65	0.0004	938	0.151	5644.4	0.1312	C2
GAGA-repeat/Arabidopsis-Promoters/Homer	CTCTCTCTCY	1e-05	-12.62	0.0004	1315	0.2117	8126.8	0.1889	C2
En1(Homeobox)/SUM149-EN1-ChIP-Seq(GSE120957)/Homer	NDCTAATTAS	1e-05	-12.45	0.0004	1188	0.1912	7293.5	0.1695	C2
KLF14(Zf)/HEK293-KLF14.GFP-ChIP-Seq(GSE58341)/Homer	RGKGGGCGKGGC	1e-05	-12.45	0.0004	1139	0.1833	6970.5	0.162	C2
MNT(bHLH)/HepG2-MNT-ChIP-Seq(Encode)/Homer	DGCACACGTG	1e-05	-12.32	0.0004	843	0.1357	5038.7	0.1171	C2
SeqBias: G/A bias	RRRRRRRRRR	0.0001	-11.19	0.001	6208	0.9992	42868.3	0.9964	C2
NF1-halfsite(CTF)/LNCaP-NF1-ChIP-Seq(Unpublished)/Homer	YTGCCAAG	0.0001	-10.98	0.0011	1204	0.1938	7466	0.1735	C2
SPL15(SBP)/colamp-SPL15-DAP-Seq(GSE60143)/Homer	WDWMMGTACADW	0.0001	-10.62	0.0015	987	0.1589	6048.4	0.1406	C2
SeqBias: GA-repeat	GAGAGAGAGA	0.0001	-10.32	0.002	3942	0.6345	26234.9	0.6098	C2
AT1G72740(MYBrelated)/colamp-AT1G72740-DAP-Seq(GSE60143)/Homer	NNWWAMCCTAAHWNN	0.0001	-9.894	0.0028	413	0.0665	2359.4	0.0548	C2
PHA-4(Forkhead)/cElegans-Embryos-PHA4-ChIP-Seq(modEncode)/Homer	KTGTTTGC	0.0001	-9.871	0.0028	2679	0.4312	17503.2	0.4068	C2
Smad4(MAD)/ESC-SMAD4-ChIP-Seq(GSE29422)/Homer	VBSYGTCTGG	0.0001	-9.775	0.0029	1623	0.2612	10328	0.2401	C2
Nkx6.1(Homeobox)/Islet-Nkx6.1-ChIP-Seq(GSE40975)/Homer	GKTAATGR	0.0001	-9.633	0.0031	1590	0.2559	10113.3	0.2351	C2
ATAF1(NAC)/col-ATAF1-DAP-Seq(GSE60143)/Homer	YACGTMAY	0.0001	-9.361	0.0039	1930	0.3106	12425.9	0.2888	C2
Lhx2(Homeobox)/HFSC-Lhx2-ChIP-Seq(GSE48068)/Homer	TAATTAGN	0.0001	-9.224	0.0043	587	0.0945	3494.6	0.0812	C2
FRS9(ND)/col-FRS9-DAP-Seq(GSE60143)/Homer	RGAGAGAGAAAG	0.001	-9.196	0.0043	364	0.0586	2070.2	0.0481	C2
KLF10(Zf)/HEK293-KLF10.GFP-ChIP-Seq(GSE58341)/Homer	GGGGGTGTGTCC	0.001	-9.122	0.0044	857	0.1379	5259.2	0.1222	C2
Fox:Ebox(Forkhead,bHLH)/Panc1-Foxa2-ChIP-Seq(GSE47459)/Homer	NNNVCTGWGYAAACASN	0.001	-8.963	0.005	820	0.132	5023.8	0.1168	C2
RBFox2(?)/Heart-RBFox2-CLIP-Seq(GSE57926)/Homer	TGCATGCA	0.001	-8.768	0.0058	1717	0.2764	11020	0.2562	C2
Znf263(Zf)/K562-Znf263-ChIP-Seq(GSE31477)/Homer	CVGTSCTCCC	0.001	-8.566	0.0068	1662	0.2675	10661.2	0.2478	C2
Egr2(Zf)/Thymocytes-Egr2-ChIP-Seq(GSE34254)/Homer	NGCGTGGGCGGR	0.001	-8.505	0.007	162	0.0261	839.3	0.0195	C2
Mef2d(MADS)/Retina-Mef2d-ChIP-Seq(GSE61391)/Homer	GCTATTTTTAGC	0.001	-8.474	0.007	78	0.0126	351.6	0.0082	C2
Unknown3/Drosophila-Promoters/Homer	ACVAKCTGGCAGCGC	0.001	-8.228	0.0087	78	0.0126	354.3	0.0082	C2
Smad2(MAD)/ES-SMAD2-ChIP-Seq(GSE29422)/Homer	CTGTCTGG	0.001	-8.141	0.0092	1477	0.2377	9440.7	0.2194	C2
Pitx1(Homeobox)/Chicken-Pitx1-ChIP-Seq(GSE38910)/Homer	TAATCCCN	0.001	-8.12	0.0092	2209	0.3555	14404.4	0.3348	C2
LHX9(Homeobox)/Hct116-LHX9.V5-ChIP-Seq(GSE116822)/Homer	NGCTAATTAG	0.001	-7.695	0.0135	804	0.1294	4976.2	0.1157	C2
Egr1(Zf)/K562-Egr1-ChIP-Seq(GSE32465)/Homer	TGCGTGGGYG	0.001	-7.665	0.0135	609	0.098	3698.8	0.086	C2
Isl1(Homeobox)/Neuron-Isl1-ChIP-Seq(GSE31456)/Homer	CTAATKGV	0.001	-7.605	0.0139	1028	0.1655	6465.4	0.1503	C2
BIM2(bHLH)/col-BIM2-DAP-Seq(GSE60143)/Homer	NNNNCACGTGNN	0.001	-7.577	0.0139	658	0.1059	4022.5	0.0935	C2
Lhx3(Homeobox)/Neuron-Lhx3-ChIP-Seq(GSE31456)/Homer	ADBTAATTAR	0.001	-7.539	0.0141	928	0.1494	5804.3	0.1349	C2
Hoxa10(Homeobox)/ChickenMSG-Hoxa10.Flag-ChIP-Seq(GSE86088)/Homer	GGYAATGAAA	0.001	-7.538	0.0141	302	0.0486	1728	0.0402	C2
WT1(Zf)/Kidney-WT1-ChIP-Seq(GSE90016)/Homer	MCTCCCMCRCAB	0.001	-7.49	0.0141	532	0.0856	3204.5	0.0745	C2
BPC1(BBRBPC)/colamp-BPC1-DAP-Seq(GSE60143)/Homer	GARGAGAGAGAA	0.001	-7.259	0.0173	559	0.09	3389.6	0.0788	C2
Mef2b(MADS)/HEK293-Mef2b.V5-ChIP-Seq(GSE67450)/Homer	GCTATTTTTGGM	0.001	-7.096	0.0198	313	0.0504	1811	0.0421	C2
PIF5ox(bHLH)/Arabidopsis-PIF5ox-ChIP-Seq(GSE35062)/Homer	BCACGTGVDN	0.001	-7.093	0.0198	750	0.1207	4649.4	0.1081	C2
SeqBias: C/A-bias	MMMMMMMMMM	0.01	-6.824	0.0249	6211	0.9997	42944.9	0.9982	C2
SeqBias: polyA-repeat	AAAAAAAAAA	0.01	-6.801	0.0249	6189	0.9961	42723.6	0.9931	C2
KANADI1(Myb)/Seedling-KAN1-ChIP-Seq(GSE48081)/Homer	ARGAATAWWN	0.01	-6.798	0.0249	488	0.0785	2946.6	0.0685	C2
p53(p53)/Saos-p53-ChIP-Seq(GSE15780)/Homer	RRCATGYCYRGRCATGYYYN	0.01	-6.745	0.0249	73	0.0117	345.8	0.008	C2
p53(p53)/Saos-p53-ChIP-Seq/Homer	RRCATGYCYRGRCATGYYYN	0.01	-6.745	0.0249	73	0.0117	345.8	0.008	C2
NRF1(NRF)/MCF7-NRF1-ChIP-Seq(Unpublished)/Homer	CTGCGCATGCGC	0.01	-6.732	0.0249	51	0.0082	222.6	0.0052	C2
FUS3(ABI3VP1)/col-FUS3-DAP-Seq(GSE60143)/Homer	DNNWTNTGCATGKNN	0.01	-6.722	0.0249	885	0.1424	5563	0.1293	C2
p53(p53)/mES-cMyc-ChIP-Seq(GSE11431)/Homer	ACATGCCCGGGCAT	0.01	-6.396	0.0329	10	0.0016	22.9	0.0005	C2
Fos(bZIP)/TSC-Fos-ChIP-Seq(GSE110950)/Homer	NDATGASTCAYN	0.01	-6.368	0.0332	372	0.0599	2212.7	0.0514	C2
Mef2a(MADS)/HL1-Mef2a.biotin-ChIP-Seq(GSE21529)/Homer	CYAAAAATAG	0.01	-6.29	0.0352	144	0.0232	775.4	0.018	C2
WRKY40(WRKY)/colamp-WRKY40-DAP-Seq(GSE60143)/Homer	AHWAGTCAAC	0.01	-6.193	0.0381	261	0.042	1508.9	0.0351	C2
IBL1(bHLH)/Seedling-IBL1-ChIP-Seq(GSE51120)/Homer	CACGTGCC	0.01	-6.138	0.0395	1155	0.1859	7401.5	0.172	C2
Otx2(Homeobox)/EpiLC-Otx2-ChIP-Seq(GSE56098)/Homer	NYTAATCCYB	0.01	-6.11	0.0399	386	0.0621	2312.7	0.0538	C2
AR-halfsite(NR)/LNCaP-AR-ChIP-Seq(GSE27824)/Homer	CCAGGAACAG	0.01	-6.11	0.0399	2611	0.4202	17313.8	0.4024	C2
STZ(C2H2)/colamp-STZ-DAP-Seq(GSE60143)/Homer	HNBTCACT	0.01	-6.109	0.0399	4297	0.6916	29027	0.6747	C2
ZNF415(Zf)/HEK293-ZNF415.GFP-ChIP-Seq(GSE58341)/Homer	GRTGMTRGAGCC	0.01	-6.02	0.0414	460	0.074	2796.8	0.065	C2
BPC6(BBRBPC)/col-BPC6-DAP-Seq(GSE60143)/Homer	YTYTCTCTCTCTCTA	0.01	-5.989	0.042	114	0.0183	599.7	0.0139	C2
PRDM14(Zf)/H1-PRDM14-ChIP-Seq(GSE22767)/Homer	RGGTCTCTAACY	0.01	-5.813	0.0493	152	0.0245	835.2	0.0194	C2
ZKSCAN1(Zf)/HepG2-ZKSCAN1-ChIP-Seq(Encode)/Homer	GCACAYAGTAGGKCY	0.01	-5.791	0.0496	18	0.0029	59.2	0.0014	C2
HIF-1b(HLH)/T47D-HIF1b-ChIP-Seq(GSE59937)/Homer	RTACGTGC	0.01	-5.784	0.0496	1044	0.168	6679.6	0.1553	C2
SeqBias: CA-repeat	CACACACACA	0.01	-5.63	0.0564	4031	0.6488	27203.9	0.6323	C2
Lhx1(Homeobox)/EmbryoCarcinoma-Lhx1-ChIP-Seq(GSE70957)/Homer	NNYTAATTAR	0.01	-5.629	0.0564	550	0.0885	3403.7	0.0791	C2
CLOCK(bHLH)/Liver-Clock-ChIP-Seq(GSE39860)/Homer	GHCACGTG	0.01	-5.626	0.0564	408	0.0657	2474.8	0.0575	C2
SPL5(SBP)/colamp-SPL5-DAP-Seq(GSE60143)/Homer	NNHGTACGGHNN	0.01	-5.585	0.0564	366	0.0589	2203.8	0.0512	C2
Hoxd11(Homeobox)/ChickenMSG-Hoxd11.Flag-ChIP-Seq(GSE86088)/Homer	VGCCATAAAA	0.01	-5.439	0.0643	1295	0.2084	8392.5	0.1951	C2
MYB98(MYB)/col-MYB98-DAP-Seq(GSE60143)/Homer	NWDCCGTTAC	0.01	-5.369	0.0679	201	0.0324	1153.2	0.0268	C2
MITF(bHLH)/MastCells-MITF-ChIP-Seq(GSE48085)/Homer	RTCATGTGAC	0.01	-5.296	0.072	643	0.1035	4034.5	0.0938	C2
Mef2c(MADS)/GM12878-Mef2c-ChIP-Seq(GSE32465)/Homer	DCYAAAAATAGM	0.01	-5.286	0.072	143	0.023	792.5	0.0184	C2
BAM8(BES1)/col-BAM8-DAP-Seq(GSE60143)/Homer	NNWSACACGTGTSWN	0.01	-5.249	0.0734	127	0.0204	694.3	0.0161	C2
PAX6(Paired,Homeobox)/Forebrain-Pax6-ChIP-Seq(GSE66961)/Homer	NGTGTTCAVTSAAGCGKAAA	0.01	-5.241	0.0734	82	0.0132	421.4	0.0098	C2
SPL14(SBP)/col-SPL14-DAP-Seq(GSE60143)/Homer	NNWHTGTACGGAHNH	0.01	-5.192	0.0756	125	0.0201	683.7	0.0159	C2
NFAT:AP1(RHD,bZIP)/Jurkat-NFATC1-ChIP-Seq(Jolma_et_al.)/Homer	SARTGGAAAAWRTGAGTCAB	0.01	-5.127	0.0796	85	0.0137	441.3	0.0103	C2
ZNF519(Zf)/HEK293-ZNF519.GFP-ChIP-Seq(GSE58341)/Homer	GAGSCCGAGC	0.01	-5.107	0.0802	141	0.0227	784.9	0.0182	C2
ARF2(ARF)/col-ARF2-DAP-Seq(GSE60143)/Homer	TTGTCGGMWN	0.01	-5.039	0.0846	2441	0.3929	16240.7	0.3775	C2
ZNF416(Zf)/HEK293-ZNF416.GFP-ChIP-Seq(GSE58341)/Homer	WDNCTGGGCA	0.01	-5.03	0.0846	607	0.0977	3810.8	0.0886	C2
Sp2(Zf)/HEK293-Sp2.eGFP-ChIP-Seq(Encode)/Homer	YGGCCCCGCCCC	0.01	-4.88	0.0967	889	0.1431	5699.6	0.1325	C2
REB1/SacCer-Promoters/Homer	KCCGGGTAAYRR	0.01	-4.846	0.0988	119	0.0192	654.4	0.0152	C2
ZNF41(Zf)/HEK293-ZNF41.GFP-ChIP-Seq(GSE58341)/Homer	CCTCATGGTGYCYTWYTCCCTTGTG	0.01	-4.837	0.0988	18	0.0029	65.8	0.0015	C2
ZNF7(Zf)/HepG2-ZNF7.Flag-ChIP-Seq(Encode)/Homer	CTGCCWVCTTTTRTA	0.01	-4.808	0.1001	302	0.0486	1820	0.0423	C2
HIC1(Zf)/Treg-ZBTB29-ChIP-Seq(GSE99889)/Homer	TGCCAGCB	0.01	-4.798	0.1001	1432	0.2305	9369.8	0.2178	C2
SUT1?/SacCer-Promoters/Homer	CCCCGCGC	0.01	-4.76	0.1026	4240	0.6824	28745.8	0.6682	C2
GATA11(C2C2gata)/col-GATA11-DAP-Seq(GSE60143)/Homer	DDHYYAGATCTR	0.01	-4.706	0.107	221	0.0356	1301.6	0.0303	C2
ERF9(AP2EREBP)/colamp-ERF9-DAP-Seq(GSE60143)/Homer	AWATGGCGGCGG	0.01	-4.706	0.107	136	0.0219	763.7	0.0178	C2
ANAC047(NAC)/colamp-ANAC047-DAP-Seq(GSE60143)/Homer	WACACGTAACTT	0.01	-4.696	0.107	508	0.0818	3173.8	0.0738	C2
MYB94(MYB)/col-MYB94-DAP-Seq(GSE60143)/Homer	WGGTRGTTGGKA	0.01	-4.653	0.1089	259	0.0417	1547.9	0.036	C2
GATA3(Zf),DR4/iTreg-Gata3-ChIP-Seq(GSE20898)/Homer	AGATGKDGAGATAAG	0.01	-4.637	0.1095	52	0.0084	254.9	0.0059	C2
HIF2a(bHLH)/785_O-HIF2a-ChIP-Seq(GSE34871)/Homer	GCACGTACCC	0.01	-4.608	0.1115	328	0.0528	1996.9	0.0464	C2
KLF10(Zf)/HEK293-KLF10.GFP-ChIP-Seq(GSE58341)/Homer	GGGGGTGTGTCC	1e-08	-18.57	0	301	0.2161	6982.3	0.1582	C3
ATHB6(Homeobox)/Arabidopsis-HB6-ChIP-Seq(GSE80564)/Homer	CAATNATTBN	0.0001	-9.955	0.0239	90	0.0646	1846.5	0.0418	C3
ATHB18(Homeobox)/colamp-ATHB18-DAP-Seq(GSE60143)/Homer	YCAATSATTG	0.0001	-9.887	0.0239	25	0.0179	320.3	0.0073	C3
Jun-AP1(bZIP)/K562-cJun-ChIP-Seq(GSE31477)/Homer	GATGASTCATCN	0.001	-8.634	0.0448	48	0.0345	864.8	0.0196	C3
GFX(?)/Promoter/Homer	ATTCTCGCGAGA	0.001	-8.441	0.0448	4	0.0029	9.5	0.0002	C3
Trl(Zf)/S2-GAGAfactor-ChIP-Seq(GSE40646)/Homer	RGAGAGAG	0.001	-8.348	0.0448	517	0.3711	14404.6	0.3264	C3
CTCF(Zf)/CD4+-CTCF-ChIP-Seq(Barski_et_al.)/Homer	AYAGTGCCMYCTRGTGGCCA	0.001	-8.1	0.0448	39	0.028	672.7	0.0152	C3
HAT1(Homeobox)/col-HAT1-DAP-Seq(GSE60143)/Homer	SCAATCATTGNN	0.001	-8.004	0.0448	23	0.0165	321.6	0.0073	C3
ATHB5(HB)/colamp-ATHB5-DAP-Seq(GSE60143)/Homer	AATGATTG	0.001	-8.003	0.0448	100	0.0718	2224.3	0.0504	C3
HAT2(Homeobox)/colamp-HAT2-DAP-Seq(GSE60143)/Homer	CYAATSATTR	0.001	-7.874	0.0448	104	0.0747	2340.2	0.053	C3
ATHB20(Homeobox)/colamp-ATHB20-DAP-Seq(GSE60143)/Homer	CAATHATT	0.001	-7.788	0.0448	42	0.0302	754.4	0.0171	C3
JunB(bZIP)/DendriticCells-Junb-ChIP-Seq(GSE36099)/Homer	RATGASTCAT	0.001	-7.661	0.0448	88	0.0632	1927.7	0.0437	C3
Fra2(bZIP)/Striatum-Fra2-ChIP-Seq(GSE43429)/Homer	GGATGACTCATC	0.001	-7.636	0.0448	81	0.0581	1744.1	0.0395	C3
FRS9(ND)/col-FRS9-DAP-Seq(GSE60143)/Homer	RGAGAGAGAAAG	0.001	-7.624	0.0448	98	0.0704	2196.2	0.0498	C3
Fra1(bZIP)/BT549-Fra1-ChIP-Seq(GSE46166)/Homer	NNATGASTCATH	0.001	-7.307	0.045	91	0.0653	2030.9	0.046	C3
GAGA-repeat/SacCer-Promoters/Homer	CTYTCTYTCTCTCTC	0.001	-6.945	0.0606	601	0.4314	17224.2	0.3903	C3
Atf3(bZIP)/GBM-ATF3-ChIP-Seq(GSE33912)/Homer	DATGASTCATHN	0.01	-6.816	0.0649	107	0.0768	2499.9	0.0567	C3
Tcf3(HMG)/mES-Tcf3-ChIP-Seq(GSE11724)/Homer	ASWTCAAAGG	0.01	-6.343	0.0983	40	0.0287	765.4	0.0173	C3
BATF(bZIP)/Th17-BATF-ChIP-Seq(GSE39756)/Homer	DATGASTCAT	0.01	-6.194	0.1081	96	0.0689	2246.3	0.0509	C3
ZNF519(Zf)/HEK293-ZNF519.GFP-ChIP-Seq(GSE58341)/Homer	GAGSCCGAGC	0.01	-6.133	0.1092	43	0.0309	849.2	0.0192	C3
Fos(bZIP)/TSC-Fos-ChIP-Seq(GSE110950)/Homer	NDATGASTCAYN	0.01	-6.012	0.1173	93	0.0668	2178	0.0494	C3
Rfx1(HTH)/NPC-H3K4me1-ChIP-Seq(GSE16256)/Homer	KGTTGCCATGGCAA	0.01	-5.923	0.1225	42	0.0302	835	0.0189	C3
AP-1(bZIP)/ThioMac-PU.1-ChIP-Seq(GSE21512)/Homer	VTGACTCATC	0.01	-5.681	0.1491	115	0.0826	2817.7	0.0639	C3
Duxbl(Homeobox)/NIH3T3-Duxbl.HA-ChIP-Seq(GSE119782)/Homer	TAAYCYAATCAA	0.01	-5.586	0.1573	13	0.0093	171.3	0.0039	C3
AT2G31460(REMB3)/col-AT2G31460-DAP-Seq(GSE60143)/Homer	WNWARWDGAAATGAT	0.01	-5.486	0.1668	40	0.0287	805.4	0.0183	C3
ATHB21(HB)/colamp-ATHB21-DAP-Seq(GSE60143)/Homer	YCAATWAT	0.01	-5.429	0.1698	62	0.0445	1381.8	0.0313	C3
HNF6(Homeobox)/Liver-Hnf6-ChIP-Seq(ERP000394)/Homer	NTATYGATCH	0.01	-5.21	0.2034	81	0.0581	1912.3	0.0433	C3
BPC1(BBRBPC)/colamp-BPC1-DAP-Seq(GSE60143)/Homer	GARGAGAGAGAA	0.01	-5.179	0.2034	131	0.094	3320.9	0.0753	C3
NFY(CCAAT)/Promoter/Homer	RGCCAATSRG	0.01	-5.107	0.21	130	0.0933	3299.6	0.0748	C3
RFX(HTH)/K562-RFX3-ChIP-Seq(SRA012198)/Homer	CGGTTGCCATGGCAAC	0.01	-5.06	0.2127	27	0.0194	502.6	0.0114	C3
Barx1(Homeobox)/Stomach-Barx1.3xFlag-ChIP-Seq(GSE69483)/Homer	AAACMATTAN	0.01	-5.033	0.2127	54	0.0388	1194.6	0.0271	C3
ATAF1(NAC)/col-ATAF1-DAP-Seq(GSE60143)/Homer	YACGTMAY	0.01	-5.032	0.2127	472	0.3388	13571.5	0.3076	C3
ATHB7(Homeobox)/col-ATHB7-DAP-Seq(GSE60143)/Homer	AATGATTG	0.01	-4.997	0.2127	91	0.0653	2207.2	0.05	C3
bHLH28(bHLH)/col-bHLH28-DAP-Seq(GSE60143)/Homer	NHHTGTACGGAH	0.01	-4.878	0.2252	59	0.0424	1338.2	0.0303	C3
Fosl2(bZIP)/3T3L1-Fosl2-ChIP-Seq(GSE56872)/Homer	NATGASTCABNN	0.01	-4.874	0.2252	55	0.0395	1231.6	0.0279	C3
X-box(HTH)/NPC-H3K4me1-ChIP-Seq(GSE16256)/Homer	GGTTGCCATGGCAA	0.01	-4.76	0.2392	26	0.0187	490.8	0.0111	C3
GAGA-repeat/Arabidopsis-Promoters/Homer	CTCTCTCTCY	0.01	-4.723	0.2417	302	0.2168	8434.3	0.1911	C3
PRDM15(Zf)/ESC-Prdm15-ChIP-Seq(GSE73694)/Homer	YCCDNTCCAGGTTTT	0.01	-4.69	0.2432	128	0.0919	3287.1	0.0745	C3
CTCF(Zf)/CD4+-CTCF-ChIP-Seq(Barski_et_al.)/Homer	AYAGTGCCMYCTRGTGGCCA	1e-21	-49.68	0	153	0.0361	642.5	0.0149	C4
BORIS(Zf)/K562-CTCFL-ChIP-Seq(GSE32465)/Homer	CNNBRGCGCCCCCTGSTGGC	1e-19	-44.64	0	183	0.0432	882.2	0.0204	C4
Sp5(Zf)/mES-Sp5.Flag-ChIP-Seq(GSE72989)/Homer	RGKGGGCGGAGC	1e-09	-21	0	522	0.1233	4095.8	0.0949	C4
NFY(CCAAT)/Promoter/Homer	RGCCAATSRG	1e-08	-20.5	0	416	0.0983	3158.7	0.0732	C4
Sp2(Zf)/HEK293-Sp2.eGFP-ChIP-Seq(Encode)/Homer	YGGCCCCGCCCC	1e-07	-18.3	0	678	0.1602	5622.8	0.1303	C4
KLF14(Zf)/HEK293-KLF14.GFP-ChIP-Seq(GSE58341)/Homer	RGKGGGCGKGGC	1e-07	-17.52	0	803	0.1897	6829.8	0.1583	C4
KLF10(Zf)/HEK293-KLF10.GFP-ChIP-Seq(GSE58341)/Homer	GGGGGTGTGTCC	1e-06	-15.66	0	706	0.1668	5990.2	0.1388	C4
NFIL3(bZIP)/HepG2-NFIL3-ChIP-Seq(Encode)/Homer	VTTACGTAAYNNNNN	1e-06	-15.32	0	322	0.0761	2465.7	0.0571	C4
Sp1(Zf)/Promoter/Homer	GGCCCCGCCCCC	1e-06	-15.08	0	110	0.026	669.2	0.0155	C4
GFX(?)/Promoter/Homer	ATTCTCGCGAGA	1e-06	-14.72	0	9	0.0021	9.1	0.0002	C4
ZNF143|STAF(Zf)/CUTLL-ZNF143-ChIP-Seq(GSE29600)/Homer	ATTTCCCAGVAKSCY	1e-06	-14.67	0	152	0.0359	1014.1	0.0235	C4
IBL1(bHLH)/Seedling-IBL1-ChIP-Seq(GSE51120)/Homer	CACGTGCC	1e-06	-14.65	0	964	0.2277	8502.1	0.197	C4
CLOCK(bHLH)/Liver-Clock-ChIP-Seq(GSE39860)/Homer	GHCACGTG	1e-06	-14.14	0.0001	365	0.0862	2886.6	0.0669	C4
bHLH34(bHLH)/colamp-bHLH34-DAP-Seq(GSE60143)/Homer	HGWGRHWGACACGTG	1e-06	-14.12	0.0001	185	0.0437	1301	0.0301	C4
YY1(Zf)/Promoter/Homer	CAAGATGGCGGC	1e-05	-13.75	0.0001	54	0.0128	266	0.0062	C4
SPDEF(ETS)/VCaP-SPDEF-ChIP-Seq(SRA014231)/Homer	ASWTCCTGBT	1e-05	-12.44	0.0002	512	0.121	4302.3	0.0997	C4
HLF(bZIP)/HSC-HLF.Flag-ChIP-Seq(GSE69817)/Homer	RTTATGYAAB	1e-05	-12.33	0.0003	338	0.0798	2700.7	0.0626	C4
HRE(HSF)/Striatum-HSF1-ChIP-Seq(GSE38000)/Homer	TTCTAGAABNTTCTA	1e-05	-12.25	0.0003	46	0.0109	224.2	0.0052	C4
Znf263(Zf)/K562-Znf263-ChIP-Seq(GSE31477)/Homer	CVGTSCTCCC	1e-05	-12.1	0.0003	1108	0.2618	10043.9	0.2327	C4
KLF1(Zf)/HUDEP2-KLF1-CutnRun(GSE136251)/Homer	VDGGGYGGGGCY	1e-05	-11.99	0.0003	407	0.0961	3344.3	0.0775	C4
c-Myc(bHLH)/LNCAP-cMyc-ChIP-Seq(Unpublished)/Homer	VCCACGTG	1e-05	-11.6	0.0004	295	0.0697	2334.1	0.0541	C4
VRN1(ABI3VP1)/col-VRN1-DAP-Seq(GSE60143)/Homer	TTTTTTTTTT	1e-05	-11.59	0.0004	59	0.0139	324.4	0.0075	C4
ELF5(ETS)/T47D-ELF5-ChIP-Seq(GSE30407)/Homer	ACVAGGAAGT	0.0001	-11.05	0.0007	324	0.0765	2616.1	0.0606	C4
ELF1(ETS)/Jurkat-ELF1-ChIP-Seq(SRA014231)/Homer	AVCCGGAAGT	0.0001	-11.01	0.0007	288	0.068	2290.6	0.0531	C4
ETS:RUNX(ETS,Runt)/Jurkat-RUNX1-ChIP-Seq(GSE17954)/Homer	RCAGGATGTGGT	0.0001	-10.67	0.0009	50	0.0118	268.9	0.0062	C4
c-Myc(bHLH)/mES-cMyc-ChIP-Seq(GSE11431)/Homer	VVCCACGTGG	0.0001	-10.54	0.001	255	0.0602	2007.2	0.0465	C4
Mef2d(MADS)/Retina-Mef2d-ChIP-Seq(GSE61391)/Homer	GCTATTTTTAGC	0.0001	-10.37	0.0012	67	0.0158	400.1	0.0093	C4
n-Myc(bHLH)/mES-nMyc-ChIP-Seq(GSE11431)/Homer	VRCCACGTGG	0.0001	-10.26	0.0013	376	0.0888	3124.2	0.0724	C4
NPAS(bHLH)/Liver-NPAS-ChIP-Seq(GSE39860)/Homer	NVCACGTG	0.0001	-10.13	0.0014	938	0.2216	8502.1	0.197	C4
E-box/Arabidopsis-Promoters/Homer	GCCACGTG	0.0001	-9.999	0.0015	288	0.068	2324.6	0.0539	C4
MNT(bHLH)/HepG2-MNT-ChIP-Seq(Encode)/Homer	DGCACACGTG	0.0001	-9.774	0.0018	614	0.1451	5391.4	0.1249	C4
TF3A(C2H2)/col-TF3A-DAP-Seq(GSE60143)/Homer	NNDDGAGGAGGWNNN	0.0001	-9.77	0.0018	821	0.194	7386.5	0.1712	C4
NPAS2(bHLH)/Liver-NPAS2-ChIP-Seq(GSE39860)/Homer	KCCACGTGAC	0.0001	-9.385	0.0026	618	0.146	5450.3	0.1263	C4
PIF7(bHLH)/col-PIF7-DAP-Seq(GSE60143)/Homer	CCACGTGGNH	0.001	-9.18	0.0031	96	0.0227	653.4	0.0151	C4
TGA2(bZIP)/colamp-TGA2-DAP-Seq(GSE60143)/Homer	ACGTCAYCHH	0.001	-9.014	0.0035	447	0.1056	3842.2	0.089	C4
AT2G01818(PLATZ)/col-AT2G01818-DAP-Seq(GSE60143)/Homer	TCTAGAABSTTC	0.001	-8.991	0.0035	43	0.0102	235	0.0054	C4
ATAF1(NAC)/col-ATAF1-DAP-Seq(GSE60143)/Homer	YACGTMAY	0.001	-8.952	0.0035	1480	0.3496	13943.1	0.3231	C4
PIF5ox(bHLH)/Arabidopsis-PIF5ox-ChIP-Seq(GSE35062)/Homer	BCACGTGVDN	0.001	-8.932	0.0035	554	0.1309	4862.9	0.1127	C4
ABF1(bZIP)/Arabidopsis-ABF1-ChIP-Seq(GSE80564)/Homer	CACGTGGC	0.001	-8.835	0.0038	446	0.1054	3841.3	0.089	C4
GFY-Staf(?,Zf)/Promoter/Homer	RACTACAATTCCCAGAAKGC	0.001	-8.67	0.0043	30	0.0071	146	0.0034	C4
Zic(Zf)/Cerebellum-ZIC1.2-ChIP-Seq(GSE60731)/Homer	CCTGCTGAGH	0.001	-8.359	0.0057	563	0.133	4979.3	0.1154	C4
ETS(ETS)/Promoter/Homer	AACCGGAAGT	0.001	-8.197	0.0066	190	0.0449	1496.9	0.0347	C4
KLF5(Zf)/LoVo-KLF5-ChIP-Seq(GSE49402)/Homer	DGGGYGKGGC	0.001	-8.179	0.0066	530	0.1252	4673.8	0.1083	C4
At1g75490(AP2EREBP)/colamp-At1g75490-DAP-Seq(GSE60143)/Homer	CACCGMCT	0.001	-8.111	0.0069	1075	0.254	9985.9	0.2314	C4
Ronin(THAP)/ES-Thap11-ChIP-Seq(GSE51522)/Homer	RACTACAACTCCCAGVAKGC	0.001	-7.878	0.0085	19	0.0045	78.3	0.0018	C4
USF1(bHLH)/GM12878-Usf1-ChIP-Seq(GSE32465)/Homer	SGTCACGTGR	0.001	-7.823	0.0088	256	0.0605	2110.1	0.0489	C4
CTCF-SatelliteElement(Zf?)/CD4+-CTCF-ChIP-Seq(Barski_et_al.)/Homer	TGCAGTTCCMVNWRTGGCCA	0.001	-7.798	0.0088	16	0.0038	60.4	0.0014	C4
RORa(NR)/Liver-Rora-ChIP-Seq(GSE101115)/Homer	AAWCTAGGTCARDNN	0.001	-7.719	0.0093	74	0.0175	498.2	0.0115	C4
Elk4(ETS)/Hela-Elk4-ChIP-Seq(GSE31477)/Homer	NRYTTCCGGY	0.001	-7.579	0.0105	325	0.0768	2761.9	0.064	C4
LXRE(NR),DR4/RAW-LXRb.biotin-ChIP-Seq(GSE21512)/Homer	RGGTTACTANAGGTCA	0.001	-7.564	0.0105	26	0.0061	127.9	0.003	C4
GABPA(ETS)/Jurkat-GABPa-ChIP-Seq(GSE17954)/Homer	RACCGGAAGT	0.001	-7.531	0.0106	472	0.1115	4155	0.0963	C4
REM19(REM)/colamp-REM19-DAP-Seq(GSE60143)/Homer	AAAAAAAA	0.001	-7.485	0.0109	190	0.0449	1519.8	0.0352	C4
Fli1(ETS)/CD8-FLI-ChIP-Seq(GSE20898)/Homer	NRYTTCCGGH	0.001	-7.237	0.0137	603	0.1425	5430.6	0.1258	C4
MYB3R1(MYB)/col-MYB3R1-DAP-Seq(GSE60143)/Homer	WWDTDACCGTTR	0.001	-7.219	0.0137	169	0.0399	1338.5	0.031	C4
Atf2(bZIP)/3T3L1-Atf2-ChIP-Seq(GSE56872)/Homer	NRRTGACGTCAT	0.001	-7.186	0.0138	248	0.0586	2061.7	0.0478	C4
BMAL1(bHLH)/Liver-Bmal1-ChIP-Seq(GSE39860)/Homer	GNCACGTG	0.001	-7.043	0.0157	1042	0.2462	9742.7	0.2258	C4
bZIP28(bZIP)/col-bZIP28-DAP-Seq(GSE60143)/Homer	TGCCACGTSABH	0.01	-6.903	0.0177	160	0.0378	1267.7	0.0294	C4
DEAR2(AP2EREBP)/colamp-DEAR2-DAP-Seq(GSE60143)/Homer	HCACCGACAWHD	0.01	-6.853	0.0183	598	0.1413	5407	0.1253	C4
Mef2b(MADS)/HEK293-Mef2b.V5-ChIP-Seq(GSE67450)/Homer	GCTATTTTTGGM	0.01	-6.85	0.0183	221	0.0522	1825.3	0.0423	C4
NRF1(NRF)/MCF7-NRF1-ChIP-Seq(Unpublished)/Homer	CTGCGCATGCGC	0.01	-6.8	0.0187	51	0.012	326.5	0.0076	C4
c-Jun-CRE(bZIP)/K562-cJun-ChIP-Seq(GSE31477)/Homer	ATGACGTCATCY	0.01	-6.739	0.0195	215	0.0508	1775	0.0411	C4
Elk1(ETS)/Hela-Elk1-ChIP-Seq(GSE31477)/Homer	HACTTCCGGY	0.01	-6.692	0.0201	313	0.0739	2689.1	0.0623	C4
PIF4(bHLH)/Seedling-PIF4-ChIP-Seq(GSE35315)/Homer	NNBCACGTGN	0.01	-6.684	0.0201	642	0.1517	5844.3	0.1354	C4
Smad3(MAD)/NPC-Smad3-ChIP-Seq(GSE36673)/Homer	TWGTCTGV	0.01	-6.65	0.0203	1450	0.3425	13840.7	0.3207	C4
ARF16(ARF)/col-ARF16-DAP-Seq(GSE60143)/Homer	ATTTTACGAT	0.01	-6.623	0.0206	102	0.0241	760.6	0.0176	C4
ETV4(ETS)/HepG2-ETV4-ChIP-Seq(ENCODE)/Homer	ACCGGAAGTG	0.01	-6.548	0.0218	591	0.1396	5358.3	0.1242	C4
SUT1?/SacCer-Promoters/Homer	CCCCGCGC	0.01	-6.545	0.0218	2950	0.6969	29149.6	0.6755	C4
NAM(NAC)/col-NAM-DAP-Seq(GSE60143)/Homer	RGTTRCGTRW	0.01	-6.514	0.0219	695	0.1642	6372.8	0.1477	C4
Pho4(bHLH)/Yeast-Pho4-ChIP-Seq(GSE29506)/Homer	AAGCACGTGBGD	0.01	-6.342	0.0257	113	0.0267	864.3	0.02	C4
KLF6(Zf)/PDAC-KLF6-ChIP-Seq(GSE64557)/Homer	MKGGGYGTGGCC	0.01	-6.212	0.0288	407	0.0961	3606.7	0.0836	C4
PR(NR)/T47D-PR-ChIP-Seq(GSE31130)/Homer	VAGRACAKNCTGTBC	0.01	-6.2	0.0288	1088	0.257	10269.8	0.238	C4
ARE(NR)/LNCAP-AR-ChIP-Seq(GSE27824)/Homer	RGRACASNSTGTYCYB	0.01	-6.186	0.0288	127	0.03	993.8	0.023	C4
BATF(bZIP)/Th17-BATF-ChIP-Seq(GSE39756)/Homer	DATGASTCAT	0.01	-6.172	0.0288	264	0.0624	2253.1	0.0522	C4
KLF3(Zf)/MEF-Klf3-ChIP-Seq(GSE44748)/Homer	NRGCCCCRCCCHBNN	0.01	-6.127	0.0297	225	0.0532	1891.7	0.0438	C4
Foxo3(Forkhead)/U2OS-Foxo3-ChIP-Seq(E-MTAB-2701)/Homer	DGTAAACA	0.01	-6.097	0.0302	379	0.0895	3345.9	0.0775	C4
ZBTB33(Zf)/GM12878-ZBTB33-ChIP-Seq(GSE32465)/Homer	GGVTCTCGCGAGAAC	0.01	-6.088	0.0302	16	0.0038	71.2	0.0017	C4
Mef2c(MADS)/GM12878-Mef2c-ChIP-Seq(GSE32465)/Homer	DCYAAAAATAGM	0.01	-6.03	0.0314	111	0.0262	855.5	0.0198	C4
Usf2(bHLH)/C2C12-Usf2-ChIP-Seq(GSE36030)/Homer	GTCACGTGGT	0.01	-5.974	0.0328	189	0.0446	1564.3	0.0362	C4
Pho2(bHLH)/Yeast-Pho2-ChIP-Seq(GSE29506)/Homer	CCCACGTGCT	0.01	-5.95	0.0332	206	0.0487	1722.9	0.0399	C4
bZIP50(bZIP)/colamp-bZIP50-DAP-Seq(GSE60143)/Homer	GATGACGTCA	0.01	-5.897	0.0346	669	0.158	6164	0.1428	C4
At4g16750(AP2EREBP)/col-At4g16750-DAP-Seq(GSE60143)/Homer	HACCGACAHA	0.01	-5.815	0.037	427	0.1009	3821.5	0.0886	C4
ETV1(ETS)/GIST48-ETV1-ChIP-Seq(GSE22441)/Homer	AACCGGAAGT	0.01	-5.809	0.037	667	0.1576	6150.1	0.1425	C4
HSFA1E(HSF)/col-HSFA1E-DAP-Seq(GSE60143)/Homer	TTCTAGAAGCTTCTA	0.01	-5.778	0.0375	18	0.0043	87.7	0.002	C4
AT3G09735(S1Falike)/col-AT3G09735-DAP-Seq(GSE60143)/Homer	TTCTAGAANMTTCTA	0.01	-5.774	0.0375	85	0.0201	633.3	0.0147	C4
ZNF675(Zf)/HEK293-ZNF675.GFP-ChIP-Seq(GSE58341)/Homer	ARGAGGMCAAAATGW	0.01	-5.645	0.0419	62	0.0146	438.4	0.0102	C4
STAT1(Stat)/HelaS3-STAT1-ChIP-Seq(GSE12782)/Homer	NATTTCCNGGAAAT	0.01	-5.6	0.0433	66	0.0156	473.3	0.011	C4
ZNF416(Zf)/HEK293-ZNF416.GFP-ChIP-Seq(GSE58341)/Homer	WDNCTGGGCA	0.01	-5.588	0.0433	386	0.0912	3441.5	0.0797	C4
SPL1(SBP)/colamp-SPL1-DAP-Seq(GSE60143)/Homer	HYGTACDTWH	0.01	-5.552	0.0443	928	0.2192	8740.5	0.2025	C4
SPCH(bHLH)/Seedling-SPCH-ChIP-Seq(GSE57497)/Homer	WNBCACGTGA	0.01	-5.55	0.0443	629	0.1486	5798.4	0.1344	C4
GBF6(bZIP)/colamp-GBF6-DAP-Seq(GSE60143)/Homer	WWTGMCACGTCABCW	0.01	-5.501	0.0456	136	0.0321	1096.5	0.0254	C4
GRE(NR),IR3/RAW264.7-GRE-ChIP-Seq(Unpublished)/Homer	VAGRACAKWCTGTYC	0.01	-5.49	0.0456	131	0.0309	1051.4	0.0244	C4
Mef2a(MADS)/HL1-Mef2a.biotin-ChIP-Seq(GSE21529)/Homer	CYAAAAATAG	0.01	-5.47	0.046	94	0.0222	720.5	0.0167	C4
MYB3R4(MYB)/col-MYB3R4-DAP-Seq(GSE60143)/Homer	AWWTAACCGTTR	0.01	-5.464	0.046	104	0.0246	809.6	0.0188	C4
HSF6(HSF)/col-HSF6-DAP-Seq(GSE60143)/Homer	TTYTAGAAGCTTCTA	0.01	-5.415	0.0476	48	0.0113	325.7	0.0075	C4
Max(bHLH)/K562-Max-ChIP-Seq(GSE31477)/Homer	RCCACGTGGYYN	0.01	-5.398	0.0479	335	0.0791	2964.4	0.0687	C4
TGA6(bZIP)/colamp-TGA6-DAP-Seq(GSE60143)/Homer	TGACGTCABC	0.01	-5.35	0.0498	424	0.1002	3821.7	0.0886	C4
At1g78700(BZR)/col-At1g78700-DAP-Seq(GSE60143)/Homer	NNNNCACGTGNNNNN	0.01	-5.343	0.0498	188	0.0444	1580.8	0.0366	C4
Atf4(bZIP)/MEF-Atf4-ChIP-Seq(GSE35681)/Homer	MTGATGCAAT	0.01	-5.336	0.0498	139	0.0328	1129.4	0.0262	C4
AREB3(bZIP)/col-AREB3-DAP-Seq(GSE60143)/Homer	NKGMCACGTGDCMNN	0.01	-5.319	0.0498	177	0.0418	1479.5	0.0343	C4
Atf3(bZIP)/GBM-ATF3-ChIP-Seq(GSE33912)/Homer	DATGASTCATHN	0.01	-5.301	0.0502	280	0.0661	2446.3	0.0567	C4
MYB81(MYB)/col-MYB81-DAP-Seq(GSE60143)/Homer	NWAACSGWTWNN	0.01	-5.252	0.0522	711	0.168	6625.3	0.1535	C4
SeqBias: GA-repeat	GAGAGAGAGA	0.01	-5.244	0.0522	2611	0.6168	25784.3	0.5975	C4
Fra1(bZIP)/BT549-Fra1-ChIP-Seq(GSE46166)/Homer	NNATGASTCATH	0.01	-5.215	0.0531	232	0.0548	1998	0.0463	C4
FOXP1(Forkhead)/H9-FOXP1-ChIP-Seq(GSE31006)/Homer	NYYTGTTTACHN	0.01	-5.207	0.0531	236	0.0558	2035.8	0.0472	C4
HRE(HSF)/HepG2-HSF1-ChIP-Seq(GSE31477)/Homer	BSTTCTRGAABVTTCYAGAA	0.01	-5.204	0.0531	41	0.0097	271.7	0.0063	C4
WRKY6(WRKY)/colamp-WRKY6-DAP-Seq(GSE60143)/Homer	NCGTTGACTWWD	0.01	-5.134	0.0559	317	0.0749	2807.7	0.0651	C4
SPL15(SBP)/colamp-SPL15-DAP-Seq(GSE60143)/Homer	WDWMMGTACADW	0.01	-5.131	0.0559	705	0.1665	6576.6	0.1524	C4
Unknown1(NR/Ini-like)/Drosophila-Promoters/Homer	MYGGTCACACTG	0.01	-5.127	0.0559	109	0.0258	864.5	0.02	C4
WRKY28(WRKY)/col-WRKY28-DAP-Seq(GSE60143)/Homer	BGTTGACTWH	0.01	-5.104	0.056	467	0.1103	4253	0.0986	C4
WRKY24(WRKY)/colamp-WRKY24-DAP-Seq(GSE60143)/Homer	CGTTGACTWW	0.01	-5.104	0.056	312	0.0737	2761.2	0.064	C4
AtHB32(ZFHD)/col200-AtHB32-DAP-Seq(GSE60143)/Homer	CGAATTAT	0.01	-5.091	0.056	403	0.0952	3635.6	0.0842	C4
SOL1(CPP)/colamp-SOL1-DAP-Seq(GSE60143)/Homer	ATTTAAATHN	0.01	-5.081	0.056	428	0.1011	3877.1	0.0898	C4
PHA-4(Forkhead)/cElegans-Embryos-PHA4-ChIP-Seq(modEncode)/Homer	KTGTTTGC	0.01	-5.068	0.056	1929	0.4557	18839.8	0.4366	C4
ETS1(ETS)/Jurkat-ETS1-ChIP-Seq(GSE17954)/Homer	ACAGGAAGTG	0.01	-5.063	0.056	555	0.1311	5112.4	0.1185	C4
BIM2(bHLH)/col-BIM2-DAP-Seq(GSE60143)/Homer	NNNNCACGTGNN	0.01	-5.036	0.0568	483	0.1141	4413.2	0.1023	C4
At4g36780(BZR)/col-At4g36780-DAP-Seq(GSE60143)/Homer	NNNNNNCACGTGNNN	0.01	-5.005	0.0581	187	0.0442	1585.2	0.0367	C4
SeqBias: TA-repeat	TATATATATA	0.01	-5.005	0.0581	673	0.159	6272.8	0.1454	C4
TGA10(bZIP)/colamp-TGA10-DAP-Seq(GSE60143)/Homer	ATGACGTC	0.01	-4.975	0.0589	382	0.0902	3440.7	0.0797	C4
bZIP68(bZIP)/col-bZIP68-DAP-Seq(GSE60143)/Homer	WGCCACGTGK	0.01	-4.952	0.0598	189	0.0446	1606.7	0.0372	C4
VND6(NAC)/col-VND6-DAP-Seq(GSE60143)/Homer	DCTTNHTTTTYAMGY	0.01	-4.945	0.0598	363	0.0858	3259.6	0.0755	C4
TCX2(CPP)/colamp-TCX2-DAP-Seq(GSE60143)/Homer	NNWWTTYRAAHN	0.01	-4.944	0.0598	454	0.1073	4138.8	0.0959	C4
DREB19(AP2EREBP)/colamp-DREB19-DAP-Seq(GSE60143)/Homer	AATGTCGGTK	0.01	-4.916	0.0604	285	0.0673	2514	0.0583	C4
Bcl6(Zf)/Liver-Bcl6-ChIP-Seq(GSE31578)/Homer	NNNCTTTCCAGGAAA	0.01	-4.757	0.0703	307	0.0725	2733.1	0.0633	C4
Jun-AP1(bZIP)/K562-cJun-ChIP-Seq(GSE31477)/Homer	GATGASTCATCN	0.01	-4.729	0.0717	111	0.0262	895.2	0.0207	C4
bHLHE41(bHLH)/proB-Bhlhe41-ChIP-Seq(GSE93764)/Homer	KCACGTGMCN	0.01	-4.672	0.0752	673	0.159	6300.4	0.146	C4
SpiB(ETS)/OCILY3-SPIB-ChIP-Seq(GSE56857)/Homer	AAAGRGGAAGTG	0.01	-4.617	0.0789	100	0.0236	799.2	0.0185	C4
CBF4(AP2EREBP)/colamp-CBF4-DAP-Seq(GSE60143)/Homer	NRCCGACDWNNNNNN	0.01	-4.612	0.0789	366	0.0865	3309	0.0767	C4
At1g19000(MYBrelated)/colamp-At1g19000-DAP-Seq(GSE60143)/Homer	WWTGGATAADDT	0.01	-4.611	0.0789	249	0.0588	2188.6	0.0507	C4
BZR1(BZR)/col-BZR1-DAP-Seq(GSE60143)/Homer	NNCRCACGTGCG	0.01	-4.605	0.0789	79	0.0187	611.9	0.0142	C4
