# Supplementary material for: Integrative epigenomic and transcriptomic profiling reveals organ-specific and coordinated cold stress responses in the brain and gill of Nile tilapia
Source: Stress Biol. 2026 Jan 11;6(1):4. doi: 10.1007/s44154-025-00277-y (PMC12790559; doi:10.1007/s44154-025-00277-y)
Supplement: Supplementary file 2 — Supplementary Material 2. [file 44154_2025_277_MOESM2_ESM.zip › Supplementary Tables/Table S8R1.xlsx]

## Sheet: Sheet1
Primers for qRT-PCR of luciferase expression
gene	Forward(5’-3’)	Reverse(5’-3’)
Luc	gtggtgtgcagcgagaatag	cgctcgttgtagatgtcgttag
Rluc	gcagaagttggtcgtgagg	tcatccgtttcctttgttctg
