# Supplementary material for: Integrative epigenomic and transcriptomic profiling reveals organ-specific and coordinated cold stress responses in the brain and gill of Nile tilapia
Source: Stress Biol. 2026 Jan 11;6(1):4. doi: 10.1007/s44154-025-00277-y (PMC12790559; doi:10.1007/s44154-025-00277-y)
Supplement: Supplementary file 2 — Supplementary Material 2. [file 44154_2025_277_MOESM2_ESM.zip › Supplementary Tables/Table S9R1.xlsx]

## Sheet: Sheet1
		# motif containing genes / orthologus
Species	Category	Fra1	Fra1 percent	Nrf	Nrf percent	total	Total percent
Gadus morhua	Polar / Sub-polar	20/155	0.129	16/51	0.3137	36/206	0.1748
Clupea harengus	Polar / Sub-polar	33/177	0.1864	13/54	0.2407	46/231	0.1991
Danio rerio	Temperate	20/147	0.1361	16/51	0.3137	36/198	0.1818
Cyprinus carpio	Temperate	37/254	0.1457	25/82	0.3049	62/336	0.1845
Poecilia reticulata	Tropical	24/154	0.1558	13/44	0.2955	37/198	0.1869
Oreochromis niloticus	Tropical	165/165	1	56/56	1	221/221	1
