# Supplementary material for: Integrative epigenomic and transcriptomic profiling reveals organ-specific and coordinated cold stress responses in the brain and gill of Nile tilapia
Source: Stress Biol. 2026 Jan 11;6(1):4. doi: 10.1007/s44154-025-00277-y (PMC12790559; doi:10.1007/s44154-025-00277-y)
Supplement: Supplementary file 5 — Supplementary Material 5. [file 44154_2025_277_MOESM5_ESM.zip]

Archive with 3 entries (2 files):
- Supplementary video/
- Supplementary video/Supplementary Video1-NC.avi
- Supplementary video/Supplementary Video2-TRPV1.avi
